# Supplementary material for: Vertical redistribution of principle water masses on the Northeast Greenland Shelf
Source: Nat Commun. 2022 Dec 10;13:7660. doi: 10.1038/s41467-022-35413-z (PMC9741604; doi:10.1038/s41467-022-35413-z)
Supplement: Supplementary file 3 — Source Data [file 41467_2022_35413_MOESM3_ESM.xlsx]

## Sheet: readme
This file contains source data for all figures in "Warm meets fresh: vertical redistribution of principle water masses on the Northeast Greenland Shelf"
Each sheet contains data plotted in a given calculated figure. Sheets are named as the figures appear in the manuscript.

## Sheet: Fig2a-o
Figure 2. Mean July/August/September profiles of temperature, salinity and T/S diagrams (first, second and third columns) for the individual fjord systems included in the current study
	Dijmphna Sound													Young Sound
	Temperature						Salinity							Temperature																			Salinity
Depth [m]	1997	2009	2012	2016	1997		1997	2009	2012	2016	2017		Depth	1932	2003	2004	2005	2006	2007	2008	2009	2010	2011	2012	2013	2014	2015	2016	2017	2018	2019		1932	2003	2004	2005	2006	2007	2008	2009	2010	2011	2012	2013	2014	2015	2016	2017	2018
0	-0.158311	-0.615313	1.46331	1.0978	-1.33908		29.1334	23.0181	24.2163	27.6315	27.033		1	1.08981	5.55494	6.47031	5.05338	6.20822	3.3797	7.76204	3.07293	6.18782	7.60199	8.81597	5.34337	3.54336	0.932655	7.78602	5.2742	3.61976	6.92027		31.41	28.4297	24.3885	26.7692	22.9557	21.5659	23.0993	26.8328	23.3581	17.2667	19.0318	26.1482	25.8561	28.0489	22.684	22.0931	19.5697
1	-0.158311	-0.620409	1.44818	1.0978	-1.33908		29.1334	24.5996	24.2955	27.6315	27.033		2	1.08981	5.26198	5.58194	4.67772	5.3888	3.00336	5.8478	2.42753	5.35136	6.55973	7.77882	5.05586	2.97897	0.932655	6.43174	4.91232	3.39532	6.42726		31.41	28.6933	26.2808	27.2314	25.436	24.4071	25.366	27.4994	26.0211	22.0127	22.8428	26.747	26.8698	28.0489	24.71	24.4107	23.0007
2	-0.158311	-0.634976	1.4254	1.0978	-1.33908		29.1334	26.0153	24.3993	27.6315	27.033		3	1.08981	4.9684	4.39282	4.30028	3.94727	2.13174	3.95141	1.88595	3.53193	4.20012	5.49969	4.7344	2.33726	0.932655	5.12986	4.08739	2.80994	5.88167		31.41	28.9591	27.9539	27.6974	27.6109	26.8881	27.407	28.1027	28.3503	26.1454	26.1674	27.2836	27.7704	28.0489	26.5283	26.4319	25.9613
3	-0.158311	-0.654945	1.39398	1.0978	-1.33908		29.1334	27.1588	24.5229	27.6315	27.033		4	1.08981	4.67481	3.2716	3.92283	2.57341	1.22872	2.40824	1.46939	1.78912	1.86643	3.25792	4.42963	1.76934	0.932655	4.03762	3.20044	2.11821	5.30544		31.41	29.2249	29.2728	28.1634	29.2587	28.7258	28.9831	28.595	30.0739	29.1469	28.6542	27.7322	28.4755	28.0489	27.9898	28.0066	28.159
4	-0.158311	-0.672915	1.35337	1.0978	-1.33908		29.1334	27.9236	24.6614	27.6315	27.033		5	1.08981	4.38122	2.51547	3.54571	1.7738	0.720216	1.53307	1.1983	0.878425	0.703927	1.9954	4.18633	1.40665	0.932655	3.30653	2.57638	1.66985	4.71907		31.41	29.4907	30.1016	28.6288	30.1552	29.6333	29.8559	28.9285	30.9166	30.4905	29.9468	28.0668	28.9025	28.0489	28.9455	28.9834	29.296
5	-0.308707	-0.734862	1.29074	0.920152	-1.33957		29.522	28.4092	24.8326	28.168	27.0802		6	1.00863	4.08831	2.01134	3.23355	1.36302	0.475247	1.13445	1.02617	0.538829	0.384992	1.39867	4.00262	1.19311	0.713766	2.87119	2.11506	1.34393	4.06196		31.6498	29.7336	30.5863	28.9698	30.5431	29.9273	30.2467	29.1403	31.1889	30.7821	30.4623	28.3038	29.1359	28.3561	29.5455	29.563	29.7324
6	-0.443015	-0.830895	1.19355	0.732621	-1.33994		29.8952	28.7999	25.044	28.6865	27.1343		7	0.802587	3.79539	1.54296	2.92171	0.990963	0.238281	0.819453	0.892246	0.220307	0.0770277	0.805746	3.84413	1.00767	0.519992	2.51283	1.59208	0.958606	3.31245		31.8742	29.9764	30.9757	29.3101	30.8359	30.1407	30.5459	29.3081	31.3963	31.0001	30.8679	28.4915	29.3211	28.652	30.0394	30.0432	30.0585
7	-0.555903	-0.915977	1.07195	0.55822	-1.34017		30.2325	29.1163	25.2762	29.1407	27.1949		8	0.545517	3.50248	1.14697	2.60987	0.689905	0.0576813	0.571318	0.789576	-0.0468782	-0.172741	0.293742	3.69771	0.854637	0.357616	2.1921	1.07836	0.62854	2.56694		32.0683	30.2192	31.2834	29.6504	31.0573	30.2977	30.7733	29.4453	31.5477	31.1562	31.1694	28.6517	29.4654	28.9249	30.4324	30.4158	30.301
8	-0.643749	-0.978742	0.946113	0.421449	-1.34027		30.5131	29.3781	25.5098	29.4842	27.2617		9	0.31203	3.20957	0.832626	2.29804	0.452574	-0.0757725	0.372534	0.707798	-0.248483	-0.351437	-0.0825623	3.5456	0.732789	0.229804	1.90711	0.656947	0.372372	1.9269		32.2182	30.462	31.5211	29.9907	31.2285	30.4204	30.9493	29.5654	31.6519	31.261	31.3709	28.8056	29.5763	29.1631	30.7333	30.6743	30.4828
9	-0.703955	-1.01988	0.837802	0.345781	-1.34029		30.7163	29.6053	25.7258	29.6709	27.3343		10	0.159685	2.91674	0.595147	1.98655	0.256767	-0.183255	0.203012	0.637959	-0.382701	-0.463298	-0.289178	3.36435	0.637706	0.136983	1.66966	0.40652	0.173041	1.48004		32.31	30.7046	31.6994	30.3304	31.3704	30.5307	31.095	29.6824	31.7173	31.3244	31.4757	28.974	29.6608	29.3549	30.9525	30.813	30.6257
10	-0.743458	-1.04722	0.743983	0.312297	-1.33956		30.8675	29.8161	25.9266	29.7547	27.4173		11	0.0452985	2.65617	0.400595	1.74545	0.0721374	-0.277785	0.0416692	0.578744	-0.490758	-0.54607	-0.406467	3.13187	0.556368	0.0701419	1.45605	0.245922	-0.0177464	1.17188		32.3632	30.8679	31.8461	30.5535	31.5004	30.638	31.2283	29.7997	31.7624	31.367	31.5288	29.1678	29.7283	29.5133	31.127	30.8829	30.7513
11	-0.774331	-1.0686	0.65065	0.285584	-1.3371		31.0058	30.0153	26.1271	29.8222	27.5138		12	-0.0832656	2.39568	0.219604	1.5047	-0.109737	-0.36154	-0.115479	0.530161	-0.599555	-0.625058	-0.519546	2.84831	0.482455	0.0167162	1.23617	0.0754685	-0.218024	0.891552		32.4081	31.0311	31.9818	30.7759	31.6218	30.7375	31.3531	29.9117	31.801	31.4032	31.5739	29.379	29.7851	29.6595	31.2867	30.9413	30.8668
12	-0.800498	-1.08634	0.55849	0.26374	-1.33276		31.1314	30.2022	26.3262	29.8767	27.6209		13	-0.207919	2.13519	0.0500049	1.26395	-0.283256	-0.436624	-0.265336	0.488651	-0.699397	-0.695999	-0.621267	2.52186	0.417393	-0.0282112	1.01433	-0.0827442	-0.412865	0.63117		32.4464	31.1942	32.106	30.9984	31.7343	30.8295	31.4689	30.0185	31.834	31.4339	31.6121	29.5999	29.8332	29.7942	31.4315	30.9904	30.9725
13	-0.824378	-1.10214	0.468169	0.245463	-1.32675		31.2445	30.3759	26.523	29.9209	27.7358		14	-0.320406	1.8747	-0.108832	1.02321	-0.444161	-0.504594	-0.405297	0.451447	-0.786425	-0.757591	-0.709054	2.16554	0.360379	-0.0680117	0.7955	-0.219987	-0.5921	0.386928		32.4792	31.3574	32.2181	31.2209	31.8375	30.9142	31.5751	30.1203	31.8625	31.4601	31.6442	29.8234	29.875	29.9182	31.5614	31.0317	31.0684
14	-0.847277	-1.11713	0.380325	0.229612	-1.31963		31.3456	30.5358	26.7164	29.9581	27.8559		15	-0.418205	1.61421	-0.256297	0.782458	-0.589401	-0.566585	-0.533218	0.416414	-0.860124	-0.810207	-0.782973	1.79612	0.309523	-0.104938	0.5851	-0.334911	-0.749549	0.15855		32.5078	31.5205	32.3179	31.4433	31.9308	30.9919	31.6712	30.2173	31.887	31.4826	31.6713	30.0423	29.9125	30.0322	31.6763	31.0667	31.1542
15	-0.86971	-1.13193	0.295552	0.21501	-1.31221		31.4351	30.6809	26.9055	29.9911	27.9783		16	-0.501899	1.35372	-0.390834	0.541709	-0.71697	-0.623417	-0.647373	0.381915	-0.92173	-0.855089	-0.844493	1.43259	0.262512	-0.140457	0.388744	-0.42985	-0.882245	-0.0513669		32.5328	31.6837	32.4049	31.6658	32.0138	31.063	31.7565	30.3098	31.9084	31.502	31.6941	30.2496	29.9478	30.1371	31.7761	31.0966	31.2298
16	-0.891658	-1.1467	0.214398	0.200349	-1.30537		31.5134	30.8108	27.0893	30.023	28.1002		17	-0.573534	1.09324	-0.510242	0.30096	-0.825721	-0.675674	-0.746387	0.346702	-0.973241	-0.893859	-0.895743	1.09461	0.217003	-0.175503	0.212002	-0.508663	-0.989655	-0.238106		32.5554	31.8468	32.4788	31.8883	32.086	31.1277	31.8304	30.398	31.9273	31.5192	31.7135	30.4381	29.9829	30.2338	31.8606	31.1227	31.2948
17	-0.912775	-1.16125	0.137355	0.18414	-1.29994		31.5809	30.9246	27.2668	30.0569	28.219		18	-0.635642	0.832746	-0.611961	0.0602114	-0.915152	-0.723776	-0.829174	0.309816	-1.01684	-0.928244	-0.939081	0.801162	0.170934	-0.210672	0.0601707	-0.57554	-1.07292	-0.395638		32.5763	32.01	32.5393	32.1107	32.1466	31.1865	31.8924	30.4822	31.9444	31.5349	31.7303	30.6002	30.0199	30.3232	31.9296	31.1464	31.3489
18	-0.932547	-1.17512	0.0648547	0.164614	-1.29653		31.6382	31.0217	27.4369	30.0957	28.3318		19	-0.690644	0.572257	-0.693348	-0.180537	-0.985186	-0.768027	-0.894855	0.270512	-1.05457	-0.959912	-0.976868	0.569744	0.122852	-0.24637	-0.06194	-0.634358	-1.13413	-0.517459		32.5964	32.1731	32.5862	32.3332	32.1952	31.2397	31.9417	30.5629	31.9604	31.5499	31.7454	30.7278	30.0611	30.4063	31.983	31.1687	31.3916
19	-0.950406	-1.18766	-0.00273412	0.139558	-1.29541		31.6857	31.1014	27.5988	30.1423	28.4358		20	-0.740445	0.312251	-0.751928	-0.420277	-1.03595	-0.80866	-0.942684	0.228192	-1.08814	-0.990367	-1.01135	0.416235	0.0724108	-0.282911	-0.150208	-0.688296	-1.17568	-0.597411		32.6167	32.3359	32.619	32.5546	32.2312	31.2876	31.9777	30.6402	31.9761	31.565	31.7596	30.8126	30.1085	30.484	32.0205	31.1911	31.4225
20	-0.968524	-1.201	-0.0680584	0.108163	-1.29563		31.7275	31.1702	27.7572	30.1954	28.5337		21	-0.787251	0.246504	-0.79888	-0.459112	-1.07761	-0.84869	-0.981584	0.181092	-1.11975	-1.02066	-1.04498	0.30124	0.0198832	-0.321413	-0.226113	-0.740469	-1.20831	-0.65716		32.6372	32.3558	32.6442	32.5744	32.2599	31.3324	32.0062	30.7164	31.9916	31.5801	31.7732	30.872	30.1621	30.5589	32.0491	31.2136	31.4468
21	-0.988927	-1.21702	-0.133841	0.0712896	-1.29625		31.7673	31.2353	27.9172	30.2515	28.6297		22	-0.832415	0.181241	-0.846382	-0.496938	-1.11964	-0.890483	-1.02051	0.128001	-1.15062	-1.05076	-1.07849	0.178272	-0.0345285	-0.362569	-0.310757	-0.791943	-1.24079	-0.720485		32.6574	32.3753	32.6682	32.5931	32.2872	31.3757	32.0334	30.7934	32.0066	31.5945	31.7863	30.9289	30.2204	30.6329	32.076	31.235	31.4699
22	-1.01095	-1.2348	-0.199874	0.0288076	-1.29721		31.8052	31.297	28.0785	30.3103	28.7241		23	-0.875957	0.115977	-0.893816	-0.534765	-1.16123	-0.933342	-1.05892	0.0692991	-1.18059	-1.08038	-1.11146	0.0510266	-0.0900826	-0.40604	-0.400644	-0.842208	-1.27254	-0.785456		32.6772	32.3948	32.691	32.6118	32.3132	31.4178	32.0592	30.8709	32.0211	31.6084	31.7987	30.9834	30.2829	30.706	32.1015	31.2555	31.4918
23	-1.03404	-1.25363	-0.265949	-0.0192891	-1.29849		31.8412	31.3553	28.2407	30.3714	28.8169		24	-0.917901	0.050714	-0.940678	-0.572591	-1.20178	-0.976667	-1.09638	0.00544278	-1.20953	-1.10932	-1.14358	-0.0774519	-0.146149	-0.45149	-0.49295	-0.890892	-1.30311	-0.850541		32.6967	32.4143	32.7128	32.6306	32.3379	31.4586	32.0839	30.9487	32.0352	31.6217	31.8105	31.0356	30.3491	30.7781	32.1257	31.2752	31.5126
24	-1.05774	-1.27293	-0.33186	-0.0728778	-1.30002		31.8756	31.4105	28.4034	30.4347	28.9082		25	-0.95827	-0.0145495	-0.98656	-0.610417	-1.24083	-1.01994	-1.13257	-0.0630391	-1.23736	-1.13744	-1.17462	-0.20469	-0.202216	-0.498586	-0.585433	-0.937728	-1.33219	-0.914547		32.7159	32.4338	32.7335	32.6493	32.3613	31.4981	32.1073	31.0267	32.0488	31.6344	31.8218	31.0855	30.4188	30.8491	32.1485	31.294	31.5323
25	-1.08169	-1.29228	-0.397405	-0.131709	-1.30177		31.9083	31.4628	28.5661	30.4998	28.9981		26	-0.99709	-0.0798129	-1.03114	-0.648243	-1.27806	-1.06273	-1.16725	-0.135559	-1.264	-1.16462	-1.20442	-0.328718	-0.257898	-0.546996	-0.676341	-0.982542	-1.35958	-0.976565		32.7347	32.4533	32.7532	32.668	32.3835	31.5364	32.1296	31.1045	32.062	31.6467	31.8326	31.1333	30.4915	30.9189	32.1702	31.312	31.551
26	-1.1056	-1.31136	-0.462384	-0.19541	-1.30371		31.9394	31.5124	28.7285	30.5665	29.0868		27	-1.03438	-0.145076	-1.07418	-0.686069	-1.31325	-1.10465	-1.20026	-0.211482	-1.28942	-1.19079	-1.23287	-0.447998	-0.312928	-0.596397	-0.764342	-1.02523	-1.38515	-1.03593		32.7531	32.4728	32.7719	32.6867	32.4047	31.5736	32.1508	31.1821	32.0747	31.6585	31.8428	31.179	30.5668	30.9875	32.1907	31.3293	31.5686
27	-1.12924	-1.32992	-0.526603	-0.263497	-1.3058		31.9691	31.5595	28.8902	30.6345	29.1743		28	-1.07018	-0.21034	-1.11549	-0.723895	-1.34627	-1.14542	-1.23148	-0.290137	-1.31358	-1.2159	-1.25991	-0.561376	-0.367154	-0.646476	-0.848454	-1.06576	-1.40884	-1.09217		32.7711	32.4923	32.7897	32.7055	32.4247	31.6096	32.171	31.2591	32.0871	31.6699	31.8527	31.2227	30.6443	31.0547	32.2102	31.3459	31.5853
28	-1.15243	-1.3478	-0.589871	-0.335382	-1.30802		31.9974	31.6043	29.0508	30.7035	29.2608		29	-1.10451	-0.275603	-1.15493	-0.761722	-1.37705	-1.18477	-1.26086	-0.37083	-1.33648	-1.23993	-1.2855	-0.668018	-0.42053	-0.696925	-0.927988	-1.10412	-1.43065	-1.14499		32.7887	32.5118	32.8066	32.7242	32.4437	31.6444	32.1901	31.3354	32.099	31.6809	31.862	31.2644	30.7236	31.1205	32.2286	31.3619	31.6012
29	-1.17504	-1.36491	-0.652008	-0.410389	-1.31035		32.0243	31.6468	29.2099	30.7733	29.3464		30	-1.1374	-0.340867	-1.19244	-0.799548	-1.40559	-1.22251	-1.28839	-0.452858	-1.35812	-1.26289	-1.30966	-0.767369	-0.473096	-0.747454	-1.0025	-1.14035	-1.4506	-1.19421		32.8059	32.5313	32.8226	32.7429	32.4617	31.6782	32.2083	31.4108	32.1106	31.6915	31.871	31.3042	30.8041	31.1848	32.2461	31.3773	31.6161
30	-1.19697	-1.38117	-0.712837	-0.487775	-1.31275		32.0501	31.6874	29.367	30.8435	29.4311		31	-1.16887	-0.40613	-1.22795	-0.837374	-1.43192	-1.25847	-1.31406	-0.535515	-1.37852	-1.28478	-1.33241	-0.859107	-0.524961	-0.797781	-1.07173	-1.17451	-1.46876	-1.23978		32.8226	32.5508	32.8377	32.7617	32.4788	31.7109	32.2255	31.485	32.1218	31.7017	31.8796	31.3421	30.8856	31.2475	32.2627	31.3921	31.6303
31	-1.21816	-1.39656	-0.772192	-0.566741	-1.31521		32.0746	31.7262	29.5219	30.9141	29.5151		32	-1.19895	-0.471394	-1.26146	-0.8752	-1.4561	-1.29256	-1.33794	-0.618109	-1.39769	-1.30563	-1.35378	-0.943105	-0.576289	-0.84764	-1.13559	-1.20669	-1.48522	-1.28171		32.8389	32.5703	32.8521	32.7804	32.495	31.7425	32.2419	31.5579	32.1326	31.7117	31.8878	31.3783	30.9675	31.3085	32.2785	31.4064	31.6437
32	-1.23858	-1.41106	-0.829915	-0.646457	-1.3177		32.0981	31.7634	29.674	30.9846	29.5985		33	-1.22769	-0.536657	-1.29298	-0.913026	-1.47824	-1.32467	-1.36006	-0.69997	-1.41567	-1.32548	-1.37383	-1.0194	-0.627268	-0.896781	-1.1941	-1.23698	-1.50006	-1.3201		32.8548	32.5898	32.8656	32.7991	32.5104	31.7732	32.2574	31.6293	32.1431	31.7214	31.8958	31.4126	31.0495	31.3677	32.2934	31.4203	31.6563
33	-1.25821	-1.42471	-0.885856	-0.726081	-1.32022		32.1206	31.7991	29.823	31.0549	29.6814		34	-1.25509	-0.60192	-1.32254	-0.950852	-1.49843	-1.35476	-1.38052	-0.780458	-1.43249	-1.34436	-1.39264	-1.08815	-0.678092	-0.944968	-1.24741	-1.26547	-1.51341	-1.35507		32.8702	32.6093	32.8784	32.8178	32.525	31.8028	32.2721	31.6989	32.1533	31.7308	31.9034	31.4452	31.131	31.4251	32.3075	31.4338	31.6683
34	-1.27705	-1.43752	-0.939875	-0.80478	-1.32273		32.1421	31.8336	29.9686	31.1246	29.7639		35	-1.2812	-0.667184	-1.35018	-0.988679	-1.5168	-1.38281	-1.39938	-0.858975	-1.4482	-1.36231	-1.41026	-1.14962	-0.728939	-0.991982	-1.29571	-1.29227	-1.52537	-1.38681		32.8851	32.6288	32.8905	32.8366	32.5389	31.8315	32.286	31.7665	32.1632	31.74	31.9107	31.476	31.2117	31.4806	32.3209	31.447	31.6797
35	-1.29511	-1.44953	-0.991843	-0.881749	-1.32522		32.1627	31.867	30.1102	31.1935	29.8461		36	-1.30605	-0.732447	-1.37597	-1.0265	-1.53347	-1.40881	-1.41675	-0.934968	-1.46282	-1.37938	-1.42676	-1.20417	-0.779945	-1.03762	-1.33924	-1.31746	-1.53604	-1.4155		32.8996	32.6483	32.9018	32.8553	32.5521	31.8592	32.2992	31.8319	32.1728	31.749	31.9178	31.5053	31.291	31.534	32.3335	31.4599	31.6905
36	-1.31242	-1.46078	-1.04164	-0.956231	-1.32768		32.1826	31.8995	30.2475	31.2614	29.9281		37	-1.32966	-0.797711	-1.39999	-1.06433	-1.54857	-1.43278	-1.43272	-1.00794	-1.47642	-1.39561	-1.44223	-1.2522	-0.831188	-1.0817	-1.37831	-1.34116	-1.54555	-1.44135		32.9136	32.6678	32.9125	32.874	32.5647	31.886	32.3117	31.895	32.1821	31.7579	31.9247	31.5328	31.3687	31.5853	32.3455	31.4726	31.7007
37	-1.32902	-1.4713	-1.08916	-1.02753	-1.33009		32.2017	31.9312	30.3801	31.328	30.01		38	-1.35206	-0.862974	-1.4223	-1.10216	-1.56221	-1.45475	-1.44739	-1.07743	-1.48903	-1.41103	-1.45672	-1.29415	-0.882665	-1.12405	-1.41321	-1.36342	-1.55399	-1.46459		32.9271	32.6873	32.9226	32.8928	32.5767	31.9119	32.3236	31.9554	32.1911	31.7666	31.9314	31.5588	31.4441	31.6344	32.3568	31.485	31.7105
38	-1.34494	-1.48114	-1.13429	-1.09505	-1.33243		32.2202	31.9625	30.5076	31.3931	30.0919		39	-1.37329	-0.928238	-1.443	-1.13998	-1.57452	-1.47476	-1.46085	-1.14307	-1.50069	-1.42568	-1.47031	-1.33049	-0.934282	-1.16451	-1.44428	-1.38433	-1.56146	-1.48543		32.9401	32.7068	32.932	32.9115	32.5882	31.937	32.3349	32.013	32.1999	31.7753	31.9379	31.5833	31.517	31.6812	32.3675	31.4974	31.7198
39	-1.36023	-1.49032	-1.17695	-1.15826	-1.33469		32.2382	31.9933	30.6296	31.4563	30.1739		40	-1.39337	-0.993501	-1.46217	-1.17781	-1.58561	-1.49288	-1.4732	-1.20452	-1.51146	-1.43959	-1.48307	-1.36172	-0.985839	-1.20295	-1.47182	-1.40393	-1.56806	-1.50408		32.9526	32.7263	32.9409	32.9302	32.5992	31.9612	32.3456	32.0675	32.2085	31.7839	31.9443	31.6062	31.5868	31.7257	32.3777	31.5097	31.7288
40	-1.37494	-1.49885	-1.21705	-1.21675	-1.33684		32.2556	32.0239	30.7457	31.5174	30.2562		41	-1.41233	-1.05876	-1.4799	-1.21564	-1.5956	-1.50916	-1.48453	-1.26152	-1.52137	-1.45277	-1.49503	-1.38831	-1.03702	-1.23924	-1.49616	-1.42226	-1.57385	-1.52075		32.9646	32.7458	32.9491	32.9489	32.6097	31.9846	32.3558	32.1187	32.2168	31.7925	31.9506	31.6276	31.6532	31.7676	32.3872	31.522	31.7374
41	-1.38911	-1.50676	-1.25453	-1.27023	-1.33887		32.2726	32.0545	30.8555	31.5761	30.3388		42	-1.43021	-1.12403	-1.49628	-1.25346	-1.60457	-1.52369	-1.49493	-1.31382	-1.53046	-1.46525	-1.50627	-1.41075	-1.08741	-1.27328	-1.51759	-1.43933	-1.57893	-1.53564		32.9761	32.7653	32.9569	32.9677	32.6199	32.0072	32.3655	32.1664	32.225	31.8011	31.9568	31.6475	31.7157	31.807	32.3963	31.5343	31.7457
42	-1.40281	-1.51402	-1.2893	-1.31851	-1.34075		32.2893	32.0853	30.9586	31.6321	30.4219		43	-1.44701	-1.18929	-1.5114	-1.29129	-1.61261	-1.53654	-1.50449	-1.36128	-1.53877	-1.47702	-1.51682	-1.4295	-1.13646	-1.30495	-1.53642	-1.45514	-1.58334	-1.54894		32.9871	32.7848	32.9641	32.9864	32.6298	32.029	32.3748	32.2103	32.233	31.8097	31.963	31.6661	31.774	31.8438	32.4049	31.5468	31.7538
43	-1.41607	-1.52063	-1.32131	-1.36152	-1.34248		32.3056	32.1165	31.0546	31.6852	30.5055		44	-1.46279	-1.25455	-1.52534	-1.32911	-1.6198	-1.54779	-1.51328	-1.40375	-1.54634	-1.48807	-1.52671	-1.44501	-1.18354	-1.33419	-1.55291	-1.46964	-1.58714	-1.56082		32.9975	32.8043	32.9709	33.0051	32.6394	32.05	32.3837	32.2503	32.2408	31.8184	31.9691	31.6833	31.8276	31.8778	32.413	31.5594	31.7617
44	-1.42894	-1.52654	-1.35049	-1.3993	-1.34401		32.3218	32.1481	31.1431	31.7351	30.5898		45	-1.47755	-1.31982	-1.5382	-1.36694	-1.62622	-1.55752	-1.52138	-1.44113	-1.55319	-1.49838	-1.53597	-1.45768	-1.22791	-1.3609	-1.5673	-1.48275	-1.59037	-1.57145		33.0074	32.8238	32.9772	33.0239	32.6488	32.0704	32.3923	32.286	32.2485	31.8271	31.9753	31.6991	31.8761	31.909	32.4207	31.5722	31.7694
45	-1.44147	-1.53168	-1.3768	-1.43198	-1.34534		32.3379	32.1805	31.2237	31.7814	30.6749		46	-1.49133	-1.38508	-1.55005	-1.40477	-1.63191	-1.56583	-1.52886	-1.47336	-1.55936	-1.50792	-1.5446	-1.46792	-1.26876	-1.38502	-1.57983	-1.49438	-1.59306	-1.58096		33.0168	32.8433	32.9831	33.0426	32.658	32.09	32.4005	32.3173	32.256	31.8361	31.9815	31.7136	31.9192	31.9372	32.4281	31.5853	31.7771
46	-1.4537	-1.53595	-1.40017	-1.4598	-1.34643		32.3539	32.2138	31.2961	31.824	30.7608		47	-1.50414	-1.45035	-1.56098	-1.44259	-1.63691	-1.5728	-1.53578	-1.50037	-1.56488	-1.51662	-1.55261	-1.47608	-1.30525	-1.40647	-1.59071	-1.50438	-1.59523	-1.58951		33.0256	32.8628	32.9886	33.0613	32.6671	32.1089	32.4084	32.3439	32.2634	31.8452	31.9877	31.7269	31.9564	31.9624	32.4351	31.5987	31.7847
47	-1.46567	-1.53924	-1.42055	-1.48305	-1.34725		32.3699	32.2481	31.3597	31.8624	30.8477		48	-1.51602	-1.51561	-1.57107	-1.48042	-1.64126	-1.57852	-1.5422	-1.52209	-1.56975	-1.52442	-1.55998	-1.48249	-1.33649	-1.42522	-1.60012	-1.51253	-1.59687	-1.5972		33.0339	32.8823	32.9937	33.08	32.6761	32.1272	32.4162	32.3655	32.2708	31.8545	31.9941	31.739	31.9874	31.9845	32.4418	31.6125	31.7923
48	-1.47742	-1.54137	-1.43789	-1.50209	-1.34776		32.386	32.2838	31.4143	31.8964	30.9357		49	-1.52699	-1.58087	-1.58039	-1.51824	-1.64498	-1.58306	-1.54817	-1.53846	-1.574	-1.53122	-1.56667	-1.48745	-1.36163	-1.44118	-1.60823	-1.51861	-1.598	-1.60416		33.0417	32.9018	32.9985	33.0988	32.6851	32.1448	32.4237	32.382	32.2781	31.864	32.0006	31.7499	32.0118	32.0034	32.4482	31.6268	31.7999
49	-1.48896	-1.54213	-1.45211	-1.51729	-1.34795		32.4023	32.3208	31.4593	31.9258	31.0249		50	-1.53705	-1.64598	-1.58902	-1.55592	-1.64806	-1.58651	-1.55373	-1.54939	-1.57764	-1.53688	-1.57264	-1.49121	-1.37985	-1.45432	-1.61516	-1.52228	-1.59857	-1.61047		33.0488	32.9212	33.003	33.1174	32.6942	32.1618	32.4311	32.3931	32.2853	31.8738	32.0072	31.7596	32.0291	32.0189	32.4545	31.6416	31.8077
50	-1.50064	-1.54123	-1.46486	-1.53045	-1.34733		32.4183	32.3587	31.4981	31.9518	31.117		51	-1.54674	-1.64836	-1.59754	-1.56439	-1.65075	-1.58937	-1.55908	-1.55766	-1.58095	-1.54191	-1.5782	-1.49425	-1.39472	-1.46587	-1.62153	-1.52462	-1.59885	-1.61652		33.0556	32.9231	33.0072	33.1214	32.7031	32.1782	32.4383	32.4012	32.2924	31.8838	32.0139	31.7686	32.0425	32.0326	32.4605	31.6568	31.8154
51	-1.51263	-1.53859	-1.47758	-1.543	-1.34539		32.4337	32.3967	31.5343	31.976	31.2134		52	-1.55644	-1.65058	-1.60631	-1.57271	-1.65328	-1.59208	-1.56432	-1.56595	-1.58418	-1.54685	-1.5837	-1.49694	-1.41012	-1.4771	-1.62782	-1.52693	-1.59911	-1.62258		33.062	32.9248	33.0113	33.1252	32.7116	32.1941	32.4452	32.4087	32.2995	31.8938	32.0206	31.7771	32.0552	32.0457	32.4665	31.6724	31.8228
52	-1.52477	-1.53428	-1.48999	-1.55485	-1.34194		32.4485	32.4347	31.5682	31.9986	31.3134		53	-1.56599	-1.65281	-1.61514	-1.58103	-1.65567	-1.59463	-1.56941	-1.57408	-1.58732	-1.55171	-1.58909	-1.49933	-1.42574	-1.48801	-1.63396	-1.52919	-1.59935	-1.62856		33.0681	32.9266	33.0151	33.1291	32.7198	32.2093	32.4518	32.4157	32.3065	31.9038	32.0273	31.7851	32.0673	32.0582	32.4723	31.6883	31.83
53	-1.53689	-1.5284	-1.50191	-1.56597	-1.33688		32.4628	32.4727	31.5998	32.0198	31.4165		54	-1.57528	-1.65503	-1.62385	-1.58934	-1.65791	-1.59704	-1.5743	-1.5819	-1.59035	-1.55645	-1.59436	-1.50146	-1.44134	-1.49857	-1.63988	-1.5314	-1.59958	-1.63438		33.0739	32.9284	33.0189	33.133	32.7277	32.2241	32.4582	32.4223	32.3135	31.9139	32.0339	31.7926	32.0788	32.0703	32.478	31.7045	31.8371
54	-1.54888	-1.52103	-1.51321	-1.57636	-1.33009		32.4766	32.5107	31.6293	32.0396	31.5222		55	-1.58423	-1.65726	-1.63232	-1.59766	-1.66001	-1.5993	-1.57897	-1.58933	-1.59327	-1.56107	-1.59948	-1.50337	-1.45673	-1.50877	-1.64553	-1.53353	-1.59979	-1.63999		33.0795	32.9302	33.0224	33.1369	32.7353	32.2383	32.4643	32.4285	32.3203	31.924	32.0405	31.7998	32.0897	32.0819	32.4835	31.7209	31.8439
55	-1.56067	-1.51227	-1.52385	-1.58602	-1.32151		32.49	32.5487	31.657	32.0583	31.63		56	-1.59279	-1.65948	-1.64045	-1.60598	-1.66197	-1.60142	-1.5834	-1.59631	-1.59605	-1.56555	-1.60443	-1.50508	-1.47176	-1.51862	-1.65088	-1.53559	-1.59999	-1.64531		33.0848	32.932	33.0258	33.1407	32.7425	32.252	32.4701	32.4343	32.327	31.9341	32.047	31.8065	32.1001	32.0929	32.489	31.7375	31.8505
56	-1.57217	-1.50223	-1.5338	-1.59501	-1.3111		32.5029	32.5865	31.683	32.0758	31.7393		57	-1.60092	-1.6617	-1.64816	-1.6143	-1.6638	-1.60339	-1.58758	-1.60282	-1.5987	-1.56988	-1.60918	-1.50663	-1.48633	-1.52809	-1.65587	-1.53755	-1.60017	-1.65032		33.0899	32.9338	33.029	33.1446	32.7496	32.2653	32.4758	32.4397	32.3336	31.9443	32.0535	31.8129	32.11	32.1035	32.4943	31.7542	31.8569
57	-1.58335	-1.491	-1.54306	-1.60337	-1.29885		32.5155	32.6242	31.7076	32.0925	31.8496		58	-1.60861	-1.66393	-1.65542	-1.62262	-1.6655	-1.60522	-1.5915	-1.60885	-1.60119	-1.57403	-1.61371	-1.50804	-1.50033	-1.5372	-1.66048	-1.53942	-1.60034	-1.65496		33.0948	32.9356	33.0321	33.1485	32.7563	32.2782	32.4812	32.4448	32.3401	31.9544	32.0599	31.8189	32.1194	32.1137	32.4995	31.771	31.8631
58	-1.59417	-1.4787	-1.55167	-1.61116	-1.2848		32.5278	32.6618	31.7308	32.1084	31.9604		59	-1.61586	-1.66615	-1.66219	-1.63093	-1.66709	-1.60692	-1.59516	-1.61441	-1.60352	-1.57801	-1.61801	-1.50933	-1.51373	-1.54594	-1.66469	-1.54118	-1.6005	-1.65922		33.0995	32.9373	33.0351	33.1523	32.7629	32.2907	32.4864	32.4496	32.3465	31.9644	32.0662	31.8246	32.1284	32.1233	32.5046	31.7878	31.8692
59	-1.6046	-1.46545	-1.55967	-1.61844	-1.26901		32.5398	32.6991	31.7529	32.1236	32.0713		60	-1.62265	-1.66838	-1.66844	-1.63925	-1.66856	-1.6085	-1.59857	-1.61952	-1.60569	-1.58179	-1.62206	-1.51052	-1.52648	-1.55431	-1.66849	-1.54282	-1.60065	-1.66307		33.104	32.9391	33.0379	33.1562	32.7693	32.3028	32.4914	32.4541	32.3528	31.9745	32.0725	31.83	32.1369	32.1325	32.5095	31.8046	31.8751
60	-1.61463	-1.45134	-1.5671	-1.62528	-1.25158		32.5516	32.7362	31.774	32.1384	32.1815		61	-1.62902	-1.6706	-1.67418	-1.64757	-1.66994	-1.60995	-1.60173	-1.62422	-1.60769	-1.58537	-1.62585	-1.51161	-1.53857	-1.56231	-1.67186	-1.54435	-1.60078	-1.66651		33.1084	32.9409	33.0407	33.1601	32.7755	32.3145	32.4963	32.4584	32.3589	31.9845	32.0787	31.8352	32.1449	32.1413	32.5143	31.8213	31.8808
61	-1.62425	-1.43648	-1.57401	-1.63173	-1.23265		32.5632	32.7731	31.7944	32.1528	32.2907		62	-1.63496	-1.67282	-1.67941	-1.65589	-1.67121	-1.61129	-1.60465	-1.62852	-1.60952	-1.58873	-1.62937	-1.51264	-1.54998	-1.56995	-1.67482	-1.54575	-1.6009	-1.66954		33.1126	32.9427	33.0433	33.164	32.7816	32.326	32.5011	32.4624	32.3648	31.9945	32.0847	31.8402	32.1526	32.1497	32.5189	31.8379	31.8864
62	-1.63343	-1.421	-1.58047	-1.63785	-1.21238		32.5747	32.8096	31.8141	32.167	32.3983		63	-1.64049	-1.67505	-1.68414	-1.66421	-1.67239	-1.61251	-1.60733	-1.63246	-1.61118	-1.59187	-1.6326	-1.5136	-1.56073	-1.57723	-1.67737	-1.54703	-1.60101	-1.67217		33.1168	32.9445	33.0458	33.1678	32.7876	32.3372	32.5056	32.4663	32.3707	32.0044	32.0907	31.845	32.1598	32.1577	32.5234	31.8543	31.8919
63	-1.64218	-1.405	-1.58651	-1.64367	-1.19099		32.5861	32.8458	31.8334	32.1811	32.5038		64	-1.64563	-1.67727	-1.68839	-1.67252	-1.67349	-1.61363	-1.60978	-1.63609	-1.61267	-1.59477	-1.63555	-1.51451	-1.57084	-1.58415	-1.67952	-1.54818	-1.60111	-1.67441		33.1209	32.9463	33.0482	33.1717	32.7935	32.3482	32.5101	32.47	32.3763	32.0142	32.0965	31.8496	32.1668	32.1652	32.5276	31.8704	31.8972
64	-1.65046	-1.38859	-1.59217	-1.64925	-1.1687		32.5975	32.8816	31.8525	32.1953	32.6067		65	-1.65039	-1.6795	-1.69216	-1.68084	-1.6745	-1.61465	-1.61201	-1.63942	-1.61399	-1.59743	-1.63821	-1.51538	-1.58032	-1.59073	-1.68131	-1.5492	-1.6012	-1.67628		33.1249	32.9481	33.0506	33.1756	32.7993	32.3589	32.5145	32.4735	32.3818	32.024	32.1022	31.8542	32.1733	32.1724	32.5317	31.8863	31.9025
65	-1.65827	-1.37186	-1.59749	-1.65459	-1.14576		32.6088	32.917	31.8715	32.2096	32.7062		66	-1.65478	-1.68172	-1.69549	-1.68916	-1.67543	-1.61557	-1.61403	-1.64249	-1.61515	-1.59984	-1.64057	-1.51622	-1.5892	-1.59697	-1.68276	-1.5501	-1.60128	-1.6778		33.1288	32.9498	33.0528	33.1794	32.8051	32.3695	32.5188	32.477	32.3871	32.0337	32.1078	31.8586	32.1796	32.1792	32.5356	31.9019	31.9076
66	-1.66558	-1.35493	-1.60248	-1.65972	-1.12248		32.6202	32.9519	31.8906	32.2244	32.802		67	-1.65881	-1.68394	-1.69839	-1.69748	-1.67628	-1.61639	-1.61584	-1.64533	-1.61615	-1.602	-1.64264	-1.51704	-1.59751	-1.60287	-1.68389	-1.55088	-1.60135	-1.67902		33.1327	32.9516	33.055	33.1833	32.8108	32.3799	32.523	32.4804	32.3923	32.0432	32.1133	31.863	32.1856	32.1856	32.5391	31.917	31.9127
67	-1.67235	-1.33789	-1.60716	-1.66463	-1.09916		32.6317	32.9864	31.91	32.2396	32.8935		68	-1.66247	-1.68617	-1.70089	-1.7058	-1.67705	-1.61712	-1.61745	-1.64795	-1.61699	-1.6039	-1.64443	-1.51784	-1.60529	-1.60845	-1.68476	-1.55153	-1.60141	-1.67996		33.1366	32.9534	33.0571	33.1872	32.8166	32.3902	32.5271	32.4838	32.3972	32.0527	32.1186	31.8675	32.1912	32.1917	32.5425	31.9317	31.9177
68	-1.67853	-1.32083	-1.6115	-1.66928	-1.07613		32.6433	33.0203	31.9299	32.2554	32.9799		69	-1.66575	-1.68839	-1.70301	-1.71412	-1.67774	-1.61776	-1.61886	-1.65038	-1.61769	-1.60554	-1.64594	-1.51863	-1.61257	-1.61371	-1.68539	-1.55207	-1.60147	-1.68066		33.1406	32.9552	33.0591	33.191	32.8224	32.4004	32.5312	32.4871	32.402	32.0621	32.1238	31.8719	32.1967	32.1974	32.5455	31.946	31.9226
69	-1.68406	-1.30384	-1.61549	-1.67363	-1.05372		32.6551	33.0537	31.9505	32.2721	33.0608		70	-1.66866	-1.69062	-1.70476	-1.72243	-1.67835	-1.6183	-1.62007	-1.65261	-1.61825	-1.60692	-1.64717	-1.51943	-1.61939	-1.61867	-1.68583	-1.5525	-1.60151	-1.68115		33.1445	32.957	33.0611	33.1949	32.8283	32.4106	32.5352	32.4904	32.4065	32.0713	32.1288	31.8764	32.2019	32.2027	32.5483	31.9597	31.9275
70	-1.68887	-1.28701	-1.61906	-1.6776	-1.03231		32.6672	33.0864	31.9718	32.2896	33.1356		71	-1.67115	-1.69284	-1.70617	-1.73075	-1.67887	-1.61875	-1.62107	-1.65466	-1.61868	-1.60805	-1.64815	-1.52023	-1.62578	-1.62333	-1.68611	-1.55284	-1.60155	-1.68149		33.1486	32.9588	33.063	33.1988	32.8343	32.4207	32.5393	32.4938	32.4109	32.0804	32.1336	31.881	32.2069	32.2078	32.5507	31.9728	31.9323
71	-1.69285	-1.27042	-1.62212	-1.68106	-1.01224		32.6795	33.1186	31.9942	32.3083	33.2036		72	-1.67319	-1.69506	-1.70725	-1.73907	-1.67929	-1.61911	-1.62188	-1.65653	-1.619	-1.60891	-1.64888	-1.52104	-1.63178	-1.62769	-1.68628	-1.55308	-1.60158	-1.68169		33.1526	32.9606	33.0649	33.2027	32.8404	32.4309	32.5433	32.4973	32.415	32.0893	32.1383	31.8857	32.2117	32.2125	32.5528	31.9853	31.9371
72	-1.6959	-1.25413	-1.62456	-1.68385	-0.993896		32.6921	33.15	32.0178	32.3281	33.2642		73	-1.67475	-1.69729	-1.70801	-1.74739	-1.67961	-1.61938	-1.62247	-1.65819	-1.61921	-1.60952	-1.64938	-1.52188	-1.63741	-1.63178	-1.68637	-1.55324	-1.6016	-1.6818		33.1568	32.9623	33.0667	33.2065	32.8466	32.4411	32.5474	32.5009	32.4189	32.0981	32.1428	31.8905	32.2163	32.217	32.5545	31.9971	31.9419
73	-1.69786	-1.23821	-1.62619	-1.68575	-0.977623		32.7051	33.1807	32.0427	32.3493	33.3167		74	-1.67574	-1.69951	-1.70846	-1.75571	-1.67982	-1.61954	-1.62283	-1.65961	-1.61933	-1.60989	-1.64966	-1.52274	-1.64273	-1.6356	-1.6864	-1.55333	-1.60161	-1.68185		33.1611	32.9641	33.0685	33.2104	32.853	32.4513	32.5515	32.5046	32.4226	32.1067	32.1471	31.8956	32.2208	32.2211	32.5558	32.0082	31.9467
74	-1.69856	-1.22273	-1.6268	-1.68646	-0.963778		32.7185	33.2107	32.0693	32.3721	33.3606		75	-1.67609	-1.70173	-1.70861	-1.76398	-1.67989	-1.61959	-1.62296	-1.66077	-1.61937	-1.61001	-1.64976	-1.52364	-1.64775	-1.63916	-1.68641	-1.55335	-1.60162	-1.68186		33.1656	32.9659	33.0703	33.2143	32.8596	32.4617	32.5556	32.5084	32.4261	32.1152	32.1512	31.9009	32.2251	32.225	32.5567	32.0186	31.9514
75	-1.69826	-1.20697	-1.62632	-1.68574	-0.949188		32.7321	33.2402	32.0968	32.3966	33.3993		76	-1.67608	-1.70044	-1.70858	-1.76418	-1.67988	-1.61948	-1.62295	-1.66176	-1.61936	-1.60984	-1.64972	-1.52453	-1.65265	-1.6427	-1.68569	-1.55321	-1.60151	-1.68141		33.1702	32.9659	33.0721	33.2148	32.8664	32.472	32.5597	32.5124	32.4294	32.1235	32.1551	31.9063	32.2293	32.2286	32.5573	32.0283	31.9561
76	-1.69742	-1.19021	-1.62488	-1.6834	-0.93101		32.7455	33.2697	32.1248	32.423	33.4364		77	-1.67605	-1.69915	-1.70851	-1.76434	-1.67984	-1.61915	-1.62293	-1.66271	-1.61934	-1.60938	-1.64961	-1.52538	-1.65755	-1.64638	-1.68392	-1.55281	-1.60122	-1.6803		33.1749	32.9659	33.0738	33.2154	32.8733	32.4821	32.5637	32.5162	32.4325	32.1317	32.1589	31.9115	32.2334	32.2321	32.558	32.0375	31.9606
77	-1.69606	-1.17248	-1.62249	-1.6792	-0.909991		32.7588	33.2991	32.1532	32.451	33.4721		78	-1.676	-1.69785	-1.7084	-1.76449	-1.67978	-1.61864	-1.62289	-1.66363	-1.61931	-1.60867	-1.64944	-1.52618	-1.66241	-1.65012	-1.68153	-1.55223	-1.60077	-1.67879		33.1797	32.9658	33.0754	33.2159	32.8802	32.492	32.5675	32.5201	32.4354	32.1397	32.1625	31.9167	32.2374	32.2355	32.5585	32.0464	31.9649
78	-1.69423	-1.15384	-1.61915	-1.67295	-0.886774		32.7721	33.3284	32.1819	32.4807	33.5065		79	-1.67593	-1.69656	-1.70825	-1.76465	-1.6797	-1.61799	-1.62285	-1.66451	-1.61927	-1.60775	-1.64923	-1.52695	-1.66718	-1.65385	-1.67882	-1.55151	-1.60021	-1.67705		33.1846	32.9658	33.077	33.2165	32.8873	32.5018	32.5713	32.5238	32.4382	32.1476	32.1659	31.9218	32.2413	32.2387	32.5591	32.0549	31.9691
79	-1.69195	-1.13432	-1.61487	-1.66451	-0.861909		32.7853	33.3575	32.211	32.5118	33.5395		80	-1.67584	-1.69526	-1.70807	-1.7648	-1.6796	-1.61721	-1.6228	-1.66535	-1.61923	-1.60664	-1.64898	-1.52768	-1.67183	-1.65751	-1.676	-1.55068	-1.59954	-1.67521		33.1896	32.9658	33.0786	33.2171	32.8944	32.5114	32.5749	32.5275	32.4409	32.1554	32.1693	31.9268	32.2451	32.2418	32.5595	32.063	31.9731
80	-1.68925	-1.11399	-1.60967	-1.65377	-0.835862		32.7985	33.3864	32.2404	32.5442	33.5712		81	-1.67574	-1.69397	-1.70786	-1.76496	-1.67948	-1.61633	-1.62274	-1.66615	-1.61918	-1.60539	-1.6487	-1.52839	-1.67633	-1.66108	-1.67319	-1.54979	-1.59878	-1.67337		33.1946	32.9657	33.0801	33.2176	32.9016	32.5208	32.5785	32.5312	32.4435	32.1631	32.1725	31.9318	32.2487	32.2447	32.56	32.0708	31.9771
81	-1.68615	-1.0929	-1.60356	-1.6407	-0.809027		32.8117	33.4151	32.2702	32.5778	33.6017		82	-1.67561	-1.69267	-1.70763	-1.76512	-1.67935	-1.61536	-1.62268	-1.66692	-1.61913	-1.60402	-1.64839	-1.52908	-1.68065	-1.6645	-1.67047	-1.54884	-1.59796	-1.67156		33.1996	32.9657	33.0816	33.2182	32.9088	32.5302	32.5819	32.5348	32.4459	32.1707	32.1756	31.9368	32.2523	32.2475	32.5604	32.0784	31.9809
82	-1.68266	-1.07112	-1.59658	-1.62529	-0.781734		32.825	33.4435	32.3003	32.6125	33.6309		83	-1.67547	-1.69138	-1.70738	-1.76527	-1.6792	-1.61433	-1.62261	-1.66764	-1.61908	-1.60256	-1.64807	-1.52974	-1.68479	-1.66777	-1.66788	-1.54787	-1.59707	-1.66981		33.2047	32.9657	33.083	33.2187	32.9161	32.5394	32.5854	32.5384	32.4483	32.1783	32.1786	31.9417	32.2557	32.2503	32.5607	32.0856	31.9846
83	-1.6788	-1.04872	-1.58875	-1.6076	-0.754258		32.8383	33.4716	32.3306	32.6481	33.6591		84	-1.67531	-1.69008	-1.70711	-1.76543	-1.67905	-1.61325	-1.62254	-1.66833	-1.61904	-1.60103	-1.64773	-1.53039	-1.68873	-1.67087	-1.66543	-1.54688	-1.59614	-1.66814		33.2098	32.9656	33.0845	33.2193	32.9233	32.5485	32.5887	32.5419	32.4505	32.1857	32.1815	31.9466	32.2591	32.2529	32.5611	32.0927	31.9883
84	-1.67459	-1.02578	-1.58011	-1.58774	-0.726823		32.8517	33.4994	32.3613	32.6844	33.6861		85	-1.67514	-1.68879	-1.70682	-1.76558	-1.67888	-1.61213	-1.62247	-1.66898	-1.61899	-1.59946	-1.64737	-1.53103	-1.69245	-1.67378	-1.6631	-1.54588	-1.59515	-1.66654		33.2148	32.9656	33.0858	33.2198	32.9306	32.5575	32.5921	32.5454	32.4527	32.1931	32.1844	31.9515	32.2623	32.2554	32.5614	32.0996	31.992
85	-1.67002	-1.00238	-1.57068	-1.56586	-0.699611		32.8653	33.5268	32.3923	32.7214	33.7121		86	-1.67495	-1.68749	-1.70652	-1.76574	-1.67872	-1.611	-1.6224	-1.66959	-1.61894	-1.59786	-1.647	-1.53165	-1.69594	-1.67649	-1.66089	-1.54489	-1.59413	-1.66501		33.2198	32.9656	33.0872	33.2204	32.9378	32.5664	32.5954	32.5489	32.4549	32.2004	32.1872	31.9563	32.2654	32.2578	32.5617	32.1063	31.9956
86	-1.66511	-0.978591	-1.56052	-1.54214	-0.672769		32.8791	33.5537	32.4235	32.759	33.7371		87	-1.67476	-1.6862	-1.70621	-1.7659	-1.67855	-1.60985	-1.62233	-1.67017	-1.61889	-1.59625	-1.64662	-1.53227	-1.69921	-1.67902	-1.65876	-1.5439	-1.59306	-1.66352		33.2247	32.9655	33.0885	33.221	32.945	32.5753	32.5986	32.5523	32.457	32.2076	32.19	31.9612	32.2684	32.2601	32.5619	32.113	31.9992
87	-1.65987	-0.954513	-1.54966	-1.51683	-0.64641		32.8931	33.5802	32.455	32.7968	33.7611		88	-1.67455	-1.6849	-1.70588	-1.76605	-1.67838	-1.60871	-1.62225	-1.6707	-1.61884	-1.59465	-1.64623	-1.53288	-1.70225	-1.68135	-1.65667	-1.54293	-1.59195	-1.66206		33.2296	32.9655	33.0898	33.2215	32.9522	32.5842	32.6019	32.5557	32.4591	32.2148	32.1928	31.9661	32.2714	32.2624	32.5622	32.1195	32.0028
88	-1.65429	-0.930235	-1.53815	-1.49016	-0.620618		32.9073	33.6061	32.4867	32.835	33.7842		89	-1.67434	-1.68361	-1.70555	-1.76621	-1.67822	-1.60759	-1.62218	-1.67119	-1.6188	-1.59308	-1.64582	-1.5335	-1.70507	-1.68349	-1.6546	-1.54198	-1.59081	-1.66061		33.2344	32.9655	33.091	33.2221	32.9592	32.593	32.6052	32.5591	32.4611	32.2219	32.1955	31.9711	32.2742	32.2646	32.5625	32.126	32.0065
89	-1.64839	-0.905852	-1.52604	-1.46242	-0.595457		32.9217	33.6315	32.5186	32.8732	33.8065		90	-1.67412	-1.68231	-1.7052	-1.76636	-1.67806	-1.60649	-1.62211	-1.67165	-1.61875	-1.59156	-1.64541	-1.53411	-1.70765	-1.68544	-1.65251	-1.54105	-1.58964	-1.65915		33.239	32.9654	33.0923	33.2226	32.9663	32.6018	32.6085	32.5625	32.4631	32.229	32.1982	31.9761	32.2769	32.2667	32.5627	32.1325	32.0102
90	-1.64217	-0.88146	-1.51339	-1.43391	-0.570968		32.9365	33.6564	32.5508	32.9114	33.8279		91	-1.67391	-1.68102	-1.70485	-1.76652	-1.67791	-1.60543	-1.62203	-1.67206	-1.61871	-1.5901	-1.64498	-1.53473	-1.71002	-1.6872	-1.65036	-1.54015	-1.58842	-1.65765		33.2436	32.9654	33.0935	33.2232	32.9732	32.6106	32.6119	32.5658	32.4652	32.2361	32.201	31.9811	32.2796	32.2687	32.563	32.139	32.0139
91	-1.63564	-0.857162	-1.50025	-1.40493	-0.547175		32.9515	33.6805	32.5831	32.9493	33.8485		92	-1.67369	-1.67972	-1.70448	-1.76668	-1.67778	-1.60441	-1.62196	-1.67244	-1.61867	-1.58872	-1.64454	-1.53536	-1.71217	-1.6888	-1.64813	-1.53928	-1.58718	-1.6561		33.2479	32.9654	33.0947	33.2237	32.98	32.6194	32.6152	32.5691	32.4673	32.2432	32.2038	31.9862	32.2821	32.2707	32.5633	32.1456	32.0177
92	-1.62882	-0.833059	-1.48668	-1.37579	-0.524089		32.967	33.704	32.6157	32.987	33.8685		93	-1.67347	-1.67843	-1.70412	-1.76683	-1.67765	-1.60346	-1.62189	-1.67277	-1.61863	-1.58743	-1.64408	-1.53601	-1.71411	-1.69021	-1.64579	-1.53845	-1.5859	-1.65448		33.2522	32.9653	33.0958	33.2243	32.9867	32.6282	32.6187	32.5724	32.4694	32.2503	32.2066	31.9914	32.2845	32.2726	32.5636	32.1523	32.0217
93	-1.62172	-0.809257	-1.47274	-1.34679	-0.501706		32.9828	33.7267	32.6484	33.0242	33.8877		94	-1.67326	-1.67713	-1.70374	-1.76699	-1.67754	-1.60258	-1.62183	-1.67306	-1.61859	-1.58625	-1.64362	-1.53666	-1.71586	-1.69147	-1.64333	-1.53767	-1.58459	-1.65279		33.2562	32.9653	33.097	33.2249	32.9932	32.6371	32.6222	32.5757	32.4715	32.2573	32.2095	31.9967	32.2869	32.2745	32.564	32.159	32.0257
94	-1.61436	-0.785863	-1.4585	-1.31821	-0.480014		32.999	33.7487	32.6813	33.0607	33.9064		95	-1.67305	-1.67584	-1.70335	-1.76715	-1.67745	-1.60179	-1.62176	-1.67331	-1.61856	-1.5852	-1.64313	-1.53734	-1.71741	-1.69256	-1.64075	-1.53695	-1.58326	-1.65103		33.26	32.9653	33.0982	33.2254	32.9996	32.646	32.6258	32.579	32.4737	32.2644	32.2124	32.0021	32.2891	32.2764	32.5644	32.166	32.0299
95	-1.60676	-0.762983	-1.44401	-1.29035	-0.458993		33.0157	33.7698	32.7143	33.0965	33.9244		96	-1.67285	-1.67454	-1.70296	-1.7673	-1.67737	-1.60111	-1.62171	-1.67352	-1.61852	-1.58429	-1.64264	-1.53804	-1.71879	-1.69349	-1.63809	-1.53631	-1.58192	-1.64921		33.2636	32.9653	33.0993	33.226	33.0059	32.655	32.6295	32.5822	32.476	32.2714	32.2154	32.0075	32.2913	32.2782	32.5648	32.1731	32.0343
96	-1.59897	-0.740727	-1.42935	-1.26344	-0.438613		33.0328	33.79	32.7475	33.1314	33.942		97	-1.67266	-1.67325	-1.70256	-1.76746	-1.67731	-1.60054	-1.62165	-1.67368	-1.6185	-1.58355	-1.64212	-1.53877	-1.71999	-1.69426	-1.6354	-1.53575	-1.58058	-1.64736		33.267	32.9652	33.1004	33.2265	33.0119	32.6641	32.6332	32.5855	32.4784	32.2785	32.2185	32.0131	32.2934	32.28	32.5652	32.1804	32.0388
97	-1.59102	-0.719204	-1.41458	-1.23772	-0.418842		33.0505	33.8092	32.7808	33.1653	33.959		98	-1.67249	-1.67195	-1.70215	-1.76761	-1.67727	-1.60011	-1.62161	-1.6738	-1.61848	-1.58299	-1.6416	-1.53954	-1.72103	-1.69488	-1.63279	-1.53532	-1.57925	-1.64553		33.2702	32.9652	33.1016	33.2271	33.0178	32.6733	32.6371	32.5888	32.4808	32.2857	32.2217	32.0188	32.2953	32.2817	32.5657	32.188	32.0435
98	-1.58297	-0.698524	-1.39977	-1.21337	-0.399643		33.0687	33.8275	32.8142	33.1979	33.9756		99	-1.67232	-1.67065	-1.70173	-1.76777	-1.67725	-1.59983	-1.62158	-1.67387	-1.61846	-1.58264	-1.64106	-1.54034	-1.72193	-1.69534	-1.63044	-1.53503	-1.57795	-1.64383		33.273	32.9652	33.1027	33.2276	33.0235	32.6825	32.6412	32.5921	32.4834	32.2928	32.225	32.0247	32.2972	32.2835	32.5662	32.1959	32.0484
99	-1.57487	-0.678794	-1.38499	-1.19057	-0.380972		33.0874	33.8447	32.8477	33.2293	33.9919		100	-1.67217	-1.66927	-1.70131	-1.76792	-1.67724	-1.59973	-1.62156	-1.6739	-1.61846	-1.58252	-1.6405	-1.54118	-1.72269	-1.69565	-1.62859	-1.53493	-1.57671	-1.64237		33.2756	32.9667	33.1038	33.2282	33.0289	32.692	32.6453	32.5953	32.4861	32.3001	32.2285	32.0307	32.299	32.2852	32.5668	32.2041	32.0535
100	-1.56635	-0.659088	-1.36924	-1.1683	-0.362699		33.1074	33.8613	32.882	33.2599	34.0077		101	-1.67202	NaN	-1.70078	-1.76723	-1.67736	-1.59978	-1.62155	-1.67382	-1.61848	-1.58254	-1.63991	-1.5421	-1.72337	-1.69587	-1.62696	-1.53501	-1.57544	-1.641		33.278	NaN	33.105	33.2289	33.0343	32.7017	32.6497	32.5986	32.4889	32.3074	32.2321	32.037	32.3008	32.287	32.5675	32.2128	32.059
101	-1.55695	-0.638523	-1.35146	-1.14547	-0.344699		33.129	33.8775	32.9175	33.2907	34.023		102	-1.67185	NaN	-1.70007	-1.76653	-1.6777	-1.59992	-1.62154	-1.67362	-1.61857	-1.58262	-1.63925	-1.5431	-1.72402	-1.69608	-1.62505	-1.53527	-1.57401	-1.63942		33.2802	NaN	33.1061	33.2296	33.0396	32.7118	32.6543	32.6019	32.4918	32.3148	32.2358	32.0436	32.3024	32.2886	32.5683	32.222	32.0651
102	-1.5467	-0.617261	-1.33162	-1.12209	-0.326945		33.1521	33.8934	32.9542	33.3215	34.0378		103	-1.67167	NaN	-1.69919	-1.76583	-1.67827	-1.60016	-1.62153	-1.67328	-1.61871	-1.58274	-1.63853	-1.54418	-1.72464	-1.69627	-1.62292	-1.53575	-1.57244	-1.63767		33.2824	NaN	33.1072	33.2303	33.045	32.7222	32.6591	32.6051	32.4948	32.3224	32.2397	32.0506	32.304	32.2902	32.5692	32.2318	32.0715
103	-1.53561	-0.595452	-1.30975	-1.09818	-0.309413		33.1766	33.909	32.9918	33.3524	34.0521		104	-1.67149	NaN	-1.69817	-1.76513	-1.67904	-1.60051	-1.62151	-1.67284	-1.61891	-1.58292	-1.63774	-1.54534	-1.72523	-1.69646	-1.62062	-1.53645	-1.57072	-1.63579		33.2845	NaN	33.1083	33.231	33.0504	32.7329	32.664	32.6084	32.4979	32.33	32.2436	32.0579	32.3055	32.2918	32.5703	32.242	32.0784
104	-1.52366	-0.573234	-1.28591	-1.07374	-0.292083		33.2022	33.9242	33.0303	33.3832	34.066		105	-1.67129	NaN	-1.69701	-1.76443	-1.68	-1.60096	-1.6215	-1.67229	-1.61916	-1.58314	-1.63688	-1.54657	-1.72578	-1.69663	-1.61821	-1.53738	-1.56888	-1.6338		33.2865	NaN	33.1094	33.2317	33.0557	32.7439	32.6692	32.6116	32.5011	32.3378	32.2477	32.0654	32.307	32.2933	32.5714	32.2526	32.0857
105	-1.51088	-0.550732	-1.26019	-1.04881	-0.274935		33.229	33.9391	33.0696	33.414	34.0795		106	-1.6711	NaN	-1.69575	-1.76373	-1.68112	-1.60153	-1.62149	-1.67165	-1.61947	-1.58341	-1.63597	-1.54786	-1.7263	-1.69678	-1.61574	-1.53856	-1.56694	-1.63175		33.2884	NaN	33.1106	33.2324	33.061	32.7551	32.6744	32.6148	32.5044	32.3456	32.2518	32.0732	32.3084	32.2947	32.5727	32.2635	32.0932
106	-1.49725	-0.528063	-1.23269	-1.0234	-0.257951		33.2567	33.9537	33.1094	33.4446	34.0926		107	-1.6709	NaN	-1.69439	-1.76303	-1.68239	-1.6022	-1.62148	-1.67093	-1.61983	-1.58372	-1.635	-1.5492	-1.72679	-1.69693	-1.61325	-1.53998	-1.5649	-1.62964		33.2902	NaN	33.1117	33.2331	33.0663	32.7664	32.6799	32.618	32.5078	32.3534	32.256	32.0811	32.3097	32.2962	32.574	32.2747	32.1011
107	-1.48279	-0.505329	-1.20356	-0.997536	-0.241114		33.2852	33.968	33.1496	33.4751	34.1054		108	-1.6707	NaN	-1.69296	-1.76233	-1.6838	-1.60296	-1.62147	-1.67014	-1.62023	-1.58407	-1.63398	-1.55059	-1.72725	-1.69707	-1.61077	-1.54164	-1.5628	-1.62753		33.2919	NaN	33.1128	33.2338	33.0715	32.7778	32.6854	32.6212	32.5112	32.3612	32.2603	32.0892	32.311	32.2975	32.5753	32.286	32.1091
108	-1.46748	-0.482628	-1.17296	-0.971262	-0.224406		33.3144	33.9819	33.1901	33.5054	34.1178		109	-1.67051	NaN	-1.69147	-1.76163	-1.6853	-1.60382	-1.62146	-1.66929	-1.62066	-1.58445	-1.63291	-1.552	-1.72768	-1.6972	-1.60835	-1.54352	-1.56065	-1.62542		33.2936	NaN	33.1138	33.2345	33.0767	32.7893	32.6909	32.6244	32.5146	32.3691	32.2646	32.0974	32.3123	32.2989	32.5768	32.2975	32.1174
109	-1.45135	-0.460043	-1.14108	-0.944611	-0.207811		33.3441	33.9955	33.2308	33.5354	34.1299		110	-1.67031	NaN	-1.68994	-1.76093	-1.6869	-1.60476	-1.62145	-1.66839	-1.62112	-1.58486	-1.63181	-1.55343	-1.72808	-1.69732	-1.606	-1.5456	-1.55848	-1.62334		33.2953	NaN	33.1149	33.2352	33.0817	32.8007	32.6966	32.6275	32.5181	32.3769	32.2689	32.1056	32.3135	32.3002	32.5782	32.309	32.1258
110	-1.4344	-0.437653	-1.10812	-0.917628	-0.191311		33.3742	34.0088	33.2714	33.5652	34.1417		111	-1.67012	NaN	-1.68839	-1.76023	-1.68856	-1.60578	-1.62144	-1.66745	-1.62161	-1.5853	-1.63067	-1.55486	-1.72845	-1.69743	-1.60374	-1.54787	-1.55632	-1.62132		33.2969	NaN	33.116	33.2359	33.0867	32.8121	32.7023	32.6307	32.5215	32.3847	32.2733	32.114	32.3147	32.3015	32.5797	32.3205	32.1342
111	-1.41666	-0.415528	-1.07432	-0.890364	-0.174887		33.4045	34.0217	33.3119	33.5946	34.1532		112	-1.66993	NaN	-1.68682	-1.75954	-1.69026	-1.60686	-1.62143	-1.66648	-1.6221	-1.58576	-1.6295	-1.55628	-1.72879	-1.69754	-1.60159	-1.5503	-1.5542	-1.61936		33.2984	NaN	33.117	33.2366	33.0916	32.8234	32.708	32.6338	32.525	32.3924	32.2777	32.1223	32.3159	32.3028	32.5813	32.3319	32.1428
112	-1.39816	-0.393728	-1.03989	-0.862875	-0.15852		33.435	34.0343	33.3521	33.6236	34.1645		113	-1.66974	NaN	-1.68526	-1.75884	-1.69199	-1.608	-1.62142	-1.66549	-1.6226	-1.58624	-1.62832	-1.55768	-1.72911	-1.69764	-1.59955	-1.55285	-1.55213	-1.61747		33.2999	NaN	33.118	33.2373	33.0963	32.8345	32.7137	32.6369	32.5285	32.4	32.2821	32.1306	32.317	32.3041	32.5828	32.3432	32.1513
113	-1.37896	-0.372309	-1.0051	-0.835223	-0.142187		33.4654	34.0466	33.3918	33.6521	34.1756		114	-1.66956	NaN	-1.68372	-1.75814	-1.69372	-1.60917	-1.62141	-1.66448	-1.62309	-1.58672	-1.62713	-1.55905	-1.72941	-1.69773	-1.59762	-1.5555	-1.55015	-1.61569		33.3014	NaN	33.119	33.238	33.1009	32.8453	32.7194	32.64	32.532	32.4075	32.2865	32.1388	32.3182	32.3054	32.5844	32.3543	32.1598
114	-1.35911	-0.35132	-0.97017	-0.807478	-0.125867		33.4957	34.0585	33.431	33.6801	34.1865		115	-1.66937	NaN	-1.68221	-1.75744	-1.69544	-1.61036	-1.62141	-1.66347	-1.62357	-1.58722	-1.62593	-1.56037	-1.72968	-1.69781	-1.59579	-1.5582	-1.54828	-1.61399		33.3028	NaN	33.12	33.2387	33.1053	32.856	32.725	32.6431	32.5355	32.4148	32.2909	32.1469	32.3193	32.3066	32.586	32.3651	32.1682
115	-1.3387	-0.330802	-0.935367	-0.779713	-0.109536		33.5256	34.0701	33.4694	33.7076	34.1972		116	-1.66919	NaN	-1.68074	-1.75674	-1.69713	-1.61156	-1.6214	-1.66246	-1.62402	-1.58771	-1.62474	-1.56163	-1.72993	-1.69789	-1.59406	-1.56093	-1.54654	-1.61241		33.3043	NaN	33.1209	33.2394	33.1096	32.8663	32.7306	32.6461	32.5389	32.4221	32.2952	32.1549	32.3204	32.3079	32.5875	32.3756	32.1764
116	-1.31784	-0.310792	-0.900935	-0.75201	-0.0931666		33.5551	34.0814	33.5069	33.7345	34.2077		117	-1.66901	NaN	-1.67932	-1.75604	-1.69876	-1.61277	-1.6214	-1.66147	-1.62444	-1.5882	-1.62357	-1.56282	-1.73016	-1.69795	-1.59242	-1.56364	-1.54494	-1.61093		33.3057	NaN	33.1219	33.2401	33.1137	32.8762	32.7361	32.6492	32.5423	32.4291	32.2995	32.1627	32.3215	32.3091	32.5891	32.3856	32.1845
117	-1.29663	-0.291323	-0.867119	-0.724457	-0.0767311		33.584	34.0923	33.5433	33.7608	34.2181		118	-1.66883	NaN	-1.67796	-1.75534	-1.70034	-1.61395	-1.62139	-1.6605	-1.62483	-1.58868	-1.62241	-1.56395	-1.73037	-1.69802	-1.59085	-1.56631	-1.54349	-1.60956		33.3071	NaN	33.1228	33.2408	33.1176	32.8857	32.7415	32.6522	32.5456	32.436	32.3038	32.1703	32.3226	32.3104	32.5906	32.3952	32.1923
118	-1.27523	-0.27242	-0.834156	-0.697147	-0.0601988		33.6121	34.1028	33.5786	33.7863	34.2285		119	-1.66865	NaN	-1.67666	-1.75464	-1.70185	-1.6151	-1.62139	-1.65955	-1.62516	-1.58916	-1.62128	-1.56499	-1.73056	-1.69807	-1.58935	-1.56889	-1.54222	-1.60831		33.3086	NaN	33.1236	33.2415	33.1213	32.8947	32.7467	32.6552	32.5489	32.4427	32.308	32.1777	32.3237	32.3116	32.5921	32.4043	32.1999
119	-1.25379	-0.254106	-0.802277	-0.670178	-0.043537		33.6394	34.1131	33.6125	33.8111	34.2387		120	-1.66847	NaN	-1.67544	-1.75394	-1.70326	-1.61621	-1.62138	-1.65864	-1.62545	-1.58961	-1.62018	-1.56594	-1.73072	-1.69812	-1.5879	-1.57135	-1.54111	-1.60716		33.31	NaN	33.1245	33.2422	33.1248	32.9033	32.7518	32.6582	32.552	32.4491	32.3121	32.1848	32.3248	32.3129	32.5936	32.4128	32.2072
120	-1.2325	-0.2364	-0.771701	-0.643656	-0.0267105		33.6656	34.123	33.6448	33.835	34.2489		121	-1.66829	NaN	-1.67429	-1.75324	-1.70459	-1.61727	-1.62138	-1.65777	-1.62569	-1.59005	-1.61913	-1.56681	-1.73086	-1.69816	-1.58649	-1.57366	-1.54017	-1.60611		33.3115	NaN	33.1253	33.2429	33.128	32.9112	32.7568	32.6612	32.5551	32.4553	32.3162	32.1916	32.3259	32.3142	32.5951	32.4207	32.2141
121	-1.21157	-0.219316	-0.742636	-0.617688	-0.00968146		33.6906	34.1325	33.6755	33.858	34.259		122	-1.66811	NaN	-1.67322	-1.75254	-1.70581	-1.61825	-1.62138	-1.65695	-1.62587	-1.59047	-1.61811	-1.56758	-1.73097	-1.6982	-1.58512	-1.57578	-1.5394	-1.60517		33.313	NaN	33.1261	33.2436	33.131	32.9185	32.7615	32.6642	32.5581	32.4613	32.3201	32.198	32.327	32.3155	32.5964	32.4278	32.2206
122	-1.1912	-0.202866	-0.71528	-0.59239	0.00759072		33.7142	34.1417	33.7044	33.8801	34.2692		123	-1.66793	NaN	-1.67223	-1.75184	-1.70692	-1.61916	-1.62138	-1.65618	-1.626	-1.59086	-1.61715	-1.56827	-1.73106	-1.69822	-1.58378	-1.57769	-1.53878	-1.60433		33.3145	NaN	33.1269	33.2443	33.1338	32.9252	32.766	32.6671	32.561	32.4669	32.324	32.204	32.3282	32.3168	32.5978	32.4341	32.2266
123	-1.17165	-0.187058	-0.689816	-0.567879	0.0251494		33.7362	34.1506	33.7313	33.9012	34.2793		124	-1.66775	NaN	-1.67133	-1.75115	-1.70792	-1.61997	-1.62138	-1.65547	-1.62608	-1.59123	-1.61624	-1.56887	-1.73111	-1.69824	-1.58248	-1.57936	-1.5383	-1.60358		33.316	NaN	33.1276	33.245	33.1362	32.9312	32.7703	32.6701	32.5638	32.4722	32.3277	32.2096	32.3294	32.3182	32.5991	32.4396	32.2322
124	-1.15317	-0.171897	-0.666417	-0.544276	0.0430412		33.7566	34.1591	33.756	33.9213	34.2895		125	-1.66757	NaN	-1.6705	-1.75044	-1.7088	-1.62069	-1.62138	-1.65484	-1.6261	-1.59157	-1.61539	-1.56938	-1.73113	-1.69824	-1.58121	-1.58077	-1.53794	-1.60292		33.3176	NaN	33.1283	33.2457	33.1384	32.9363	32.7744	32.673	32.5665	32.4772	32.3313	32.2148	32.3306	32.3196	32.6003	32.4442	32.2372
125	-1.13423	-0.157135	-0.644025	-0.520725	0.0614418		33.776	34.1674	33.7795	33.9407	34.2997		126	-1.66739	NaN	-1.66973	-1.74956	-1.70962	-1.62137	-1.62138	-1.65423	-1.6261	-1.5919	-1.61455	-1.56983	-1.73109	-1.69822	-1.57994	-1.58215	-1.53765	-1.60231		33.3193	NaN	33.129	33.2462	33.1404	32.941	32.7782	32.6758	32.569	32.4819	32.3348	32.2195	32.3318	32.3209	32.6015	32.4482	32.2418
126	-1.11329	-0.142511	-0.621485	-0.496363	0.0804549		33.7955	34.1757	33.8028	33.9599	34.3098		127	-1.66721	NaN	-1.66897	-1.74867	-1.71043	-1.62207	-1.62139	-1.65363	-1.62609	-1.59223	-1.61371	-1.57023	-1.73098	-1.69815	-1.57863	-1.58372	-1.53738	-1.60175		33.3209	NaN	33.1296	33.2468	33.1423	32.9453	32.7818	32.6785	32.5716	32.4863	32.3381	32.224	32.333	32.3223	32.6027	32.4519	32.2461
127	-1.09056	-0.128019	-0.598817	-0.471308	0.100021		33.8148	34.1838	33.8258	33.979	34.3199		128	-1.66703	NaN	-1.66822	-1.74778	-1.71124	-1.6228	-1.6214	-1.65303	-1.62609	-1.59256	-1.61287	-1.5706	-1.7308	-1.69805	-1.57727	-1.58541	-1.53713	-1.60121		33.3225	NaN	33.1303	33.2473	33.1441	32.9495	32.7853	32.6812	32.5741	32.4905	32.3412	32.2282	32.3341	32.3235	32.6039	32.4555	32.2502
128	-1.06628	-0.113652	-0.576046	-0.445676	0.120082		33.834	34.1918	33.8487	33.9979	34.3299		129	-1.66685	NaN	-1.66749	-1.74689	-1.71204	-1.62353	-1.62141	-1.65243	-1.62608	-1.59288	-1.61204	-1.57094	-1.73058	-1.69792	-1.57589	-1.58714	-1.5369	-1.6007		33.3241	NaN	33.1309	33.2479	33.1458	32.9534	32.7886	32.6837	32.5765	32.4944	32.3442	32.2322	32.3352	32.3248	32.6051	32.4588	32.2541
129	-1.04067	-0.0994073	-0.553202	-0.419582	0.140581		33.8531	34.1998	33.8712	34.0165	34.3399		130	-1.66667	NaN	-1.66678	-1.746	-1.71283	-1.62427	-1.62143	-1.65184	-1.62606	-1.5932	-1.61121	-1.57125	-1.73032	-1.69777	-1.5745	-1.5889	-1.53668	-1.60022		33.3257	NaN	33.1316	33.2484	33.1474	32.9571	32.7918	32.6862	32.579	32.4981	32.3471	32.236	32.3362	32.326	32.6063	32.4619	32.2578
130	-1.01396	-0.0852856	-0.53032	-0.393143	0.161461		33.872	34.2075	33.8933	34.0349	34.3497		131	-1.66649	NaN	-1.66608	-1.74511	-1.71359	-1.625	-1.62145	-1.65126	-1.62605	-1.59351	-1.6104	-1.57154	-1.73003	-1.69759	-1.57311	-1.59064	-1.53648	-1.59977		33.3273	NaN	33.1322	33.2489	33.1489	32.9606	32.7949	32.6886	32.5814	32.5017	32.3498	32.2396	32.3372	32.3272	32.6075	32.4648	32.2613
131	-0.986403	-0.07129	-0.507439	-0.366473	0.182668		33.8907	34.2152	33.9151	34.053	34.3595		132	-1.66632	NaN	-1.6654	-1.74421	-1.71434	-1.62573	-1.62147	-1.65069	-1.62602	-1.59382	-1.6096	-1.57181	-1.7297	-1.69739	-1.57173	-1.59235	-1.53629	-1.59934		33.3289	NaN	33.1328	33.2495	33.1503	32.9639	32.7979	32.691	32.5838	32.5051	32.3526	32.2431	32.3382	32.3284	32.6087	32.4676	32.2647
132	-0.958218	-0.0574273	-0.484604	-0.339682	0.204148		33.9091	34.2227	33.9365	34.0708	34.3692		133	-1.66614	NaN	-1.66474	-1.74332	-1.71508	-1.62646	-1.62149	-1.65012	-1.62599	-1.59412	-1.60882	-1.57207	-1.72935	-1.69717	-1.57038	-1.59401	-1.53611	-1.59893		33.3305	NaN	33.1334	33.25	33.1517	32.9671	32.8008	32.6933	32.5862	32.5084	32.3552	32.2464	32.3392	32.3296	32.6099	32.4703	32.2679
133	-0.929636	-0.0437083	-0.461866	-0.31288	0.225849		33.9272	34.2301	33.9574	34.0882	34.3788		134	-1.66596	NaN	-1.66409	-1.74243	-1.71579	-1.62717	-1.62152	-1.64956	-1.62596	-1.59442	-1.60804	-1.57231	-1.72896	-1.69693	-1.56907	-1.59561	-1.53595	-1.59853		33.3321	NaN	33.134	33.2506	33.153	32.9702	32.8036	32.6956	32.5885	32.5116	32.3578	32.2496	32.3402	32.3307	32.6111	32.4728	32.2711
134	-0.900879	-0.0301472	-0.439281	-0.286175	0.247721		33.945	34.2373	33.9778	34.1053	34.3884		135	-1.66578	NaN	-1.66346	-1.74154	-1.71649	-1.62789	-1.62154	-1.649	-1.62592	-1.59471	-1.60728	-1.57254	-1.72855	-1.69667	-1.56781	-1.59716	-1.53579	-1.59815		33.3337	NaN	33.1346	33.2511	33.1543	32.9731	32.8064	32.6979	32.5908	32.5147	32.3604	32.2527	32.3411	32.3319	32.6123	32.4752	32.2741
135	-0.87216	-0.0167623	-0.416911	-0.259669	0.269713		33.9623	34.2443	33.9977	34.122	34.3978		136	-1.66561	NaN	-1.66285	-1.74065	-1.71718	-1.6286	-1.62157	-1.64845	-1.62587	-1.59501	-1.60652	-1.57276	-1.72811	-1.69639	-1.56661	-1.59865	-1.53564	-1.59778		33.3352	NaN	33.1351	33.2516	33.1555	32.9759	32.8091	32.7003	32.593	32.5177	32.363	32.2558	32.3421	32.3331	32.6135	32.4775	32.2771
136	-0.843681	-0.00357588	-0.394824	-0.233463	0.291778		33.9793	34.2511	34.017	34.1383	34.4071		137	-1.66543	NaN	-1.66226	-1.73976	-1.71785	-1.6293	-1.6216	-1.64791	-1.62582	-1.5953	-1.60576	-1.57298	-1.72764	-1.69608	-1.56548	-1.60008	-1.5355	-1.59742		33.3368	NaN	33.1357	33.2522	33.1567	32.9787	32.8119	32.7026	32.5952	32.5207	32.3656	32.2589	32.3431	32.3343	32.6146	32.4798	32.2801
137	-0.815634	0.00938606	-0.373091	-0.207654	0.313869		33.9958	34.2578	34.0357	34.1541	34.4163		138	-1.66525	NaN	-1.66169	-1.73887	-1.71852	-1.63001	-1.62163	-1.64736	-1.62576	-1.5956	-1.60501	-1.57319	-1.72714	-1.69576	-1.56442	-1.60146	-1.53537	-1.59706		33.3384	NaN	33.1362	33.2527	33.1579	32.9814	32.8146	32.705	32.5974	32.5238	32.3682	32.2619	32.3442	32.3356	32.6157	32.482	32.283
138	-0.788196	0.0220935	-0.351791	-0.182334	0.335941		34.0117	34.2642	34.0538	34.1695	34.4253		139	-1.66508	NaN	-1.66114	-1.73798	-1.71917	-1.63072	-1.62166	-1.64683	-1.62569	-1.5959	-1.60427	-1.5734	-1.7266	-1.69541	-1.56345	-1.60279	-1.53525	-1.59672		33.34	NaN	33.1367	33.2533	33.159	32.984	32.8173	32.7074	32.5996	32.5268	32.3709	32.2649	32.3452	32.3369	32.6168	32.4841	32.2859
139	-0.761533	0.0345129	-0.331007	-0.157592	0.357951		34.0271	34.2704	34.0711	34.1843	34.4342		140	-1.6649	NaN	-1.6606	-1.73709	-1.71983	-1.63143	-1.62169	-1.64629	-1.62562	-1.5962	-1.60353	-1.57362	-1.72603	-1.69504	-1.56257	-1.60408	-1.53513	-1.59638		33.3415	NaN	33.1372	33.2538	33.1601	32.9866	32.8201	32.7099	32.6017	32.5299	32.3736	32.268	32.3464	32.3382	32.6179	32.4862	32.2889
140	-0.735796	0.0466069	-0.310825	-0.133513	0.379857		34.042	34.2764	34.0877	34.1987	34.443		141	-1.66473	NaN	-1.66009	-1.7362	-1.72048	-1.63216	-1.62173	-1.64577	-1.62554	-1.59652	-1.60279	-1.57383	-1.72542	-1.69465	-1.56179	-1.60533	-1.53502	-1.59605		33.3431	NaN	33.1377	33.2544	33.1612	32.9892	32.8229	32.7125	32.6037	32.5331	32.3764	32.2712	32.3475	32.3396	32.6189	32.4883	32.2919
141	-0.71112	0.058335	-0.291338	-0.110178	0.401619		34.0561	34.2821	34.1034	34.2125	34.4517		142	-1.66455	NaN	-1.6596	-1.73531	-1.72113	-1.6329	-1.62177	-1.64526	-1.62546	-1.59685	-1.60206	-1.57405	-1.72478	-1.69423	-1.5611	-1.60654	-1.53491	-1.59572		33.3446	NaN	33.1381	33.2549	33.1623	32.9919	32.8258	32.7151	32.6057	32.5363	32.3794	32.2744	32.3487	32.341	32.6199	32.4904	32.2949
142	-0.687628	0.0696537	-0.272639	-0.0876638	0.423198		34.0697	34.2875	34.1184	34.2258	34.4602		143	-1.66438	NaN	-1.65913	-1.73442	-1.7218	-1.63365	-1.62181	-1.64476	-1.62536	-1.59719	-1.60134	-1.57427	-1.72409	-1.69378	-1.5605	-1.60772	-1.53481	-1.59541		33.3462	NaN	33.1386	33.2554	33.1634	32.9945	32.8288	32.7178	32.6077	32.5397	32.3825	32.2778	32.35	32.3425	32.6208	32.4926	32.2981
143	-0.665429	0.0805166	-0.254827	-0.0660429	0.444557		34.0825	34.2927	34.1324	34.2385	34.4686		144	-1.6642	NaN	-1.65869	-1.73353	-1.72247	-1.63444	-1.62185	-1.64428	-1.62527	-1.59754	-1.60065	-1.57451	-1.72337	-1.69331	-1.56001	-1.60886	-1.53472	-1.5951		33.3477	NaN	33.139	33.256	33.1645	32.9972	32.8319	32.7207	32.6096	32.5432	32.3857	32.2813	32.3513	32.3441	32.6218	32.4947	32.3013
144	-0.644616	0.0908751	-0.238	-0.0453841	0.46566		34.0945	34.2975	34.1455	34.2505	34.4768		145	-1.66403	NaN	-1.65826	-1.73264	-1.72315	-1.63525	-1.6219	-1.64383	-1.62517	-1.59791	-1.59999	-1.57475	-1.72262	-1.69281	-1.5596	-1.60997	-1.53463	-1.59482		33.3492	NaN	33.1394	33.2565	33.1656	32.9999	32.835	32.7237	32.6115	32.5469	32.3891	32.285	32.3527	32.3458	32.6226	32.497	32.3047
145	-0.625272	0.100679	-0.222262	-0.0257524	0.486473		34.1058	34.3021	34.1576	34.2619	34.4849		146	-1.66386	NaN	-1.65786	-1.73175	-1.72386	-1.6361	-1.62195	-1.64342	-1.62506	-1.59829	-1.59939	-1.57501	-1.72185	-1.6923	-1.55929	-1.61103	-1.53455	-1.59456		33.3508	NaN	33.1398	33.2571	33.1668	33.0027	32.8384	32.7268	32.6134	32.5507	32.3926	32.2889	32.3542	32.3476	32.6234	32.4993	32.3082
146	-0.607467	0.109875	-0.207713	-0.00720916	0.506965		34.1162	34.3063	34.1687	34.2727	34.4927		147	-1.66368	NaN	-1.65748	-1.73086	-1.72458	-1.63699	-1.622	-1.64307	-1.62495	-1.5987	-1.59885	-1.57528	-1.72105	-1.69177	-1.55906	-1.61204	-1.53449	-1.59433		33.3523	NaN	33.1402	33.2576	33.1679	33.0056	32.8418	32.7301	32.6151	32.5548	32.3964	32.2929	32.3558	32.3494	32.6242	32.5017	32.3119
147	-0.591263	0.118412	-0.194456	0.0101877	0.527103		34.1257	34.3102	34.1788	34.2827	34.5004		148	-1.66351	NaN	-1.65713	-1.72997	-1.72533	-1.63793	-1.62206	-1.64279	-1.62483	-1.59912	-1.59842	-1.57557	-1.72026	-1.69124	-1.55891	-1.61299	-1.53444	-1.59414		33.3538	NaN	33.1405	33.2582	33.1691	33.0086	32.8455	32.7335	32.6169	32.5592	32.4004	32.2973	32.3575	32.3514	32.6249	32.5041	32.3157
148	-0.576713	0.126235	-0.182591	0.0263834	0.54686		34.1343	34.3137	34.1876	34.2921	34.508		149	-1.66334	NaN	-1.6568	-1.72908	-1.72611	-1.63892	-1.62212	-1.6426	-1.62471	-1.59956	-1.59813	-1.57588	-1.71949	-1.69071	-1.55882	-1.61385	-1.5344	-1.59402		33.3553	NaN	33.1408	33.2587	33.1704	33.0117	32.8493	32.7372	32.6186	32.5638	32.4046	32.3018	32.3593	32.3535	32.6256	32.5068	32.3198
149	-0.563861	0.133291	-0.172217	0.0413262	0.566206		34.142	34.3169	34.1954	34.3007	34.5153		150	-1.66317	NaN	-1.65649	-1.7282	-1.72692	-1.63997	-1.62219	-1.64253	-1.62459	-1.60002	-1.59802	-1.57621	-1.71877	-1.69019	-1.55879	-1.6146	-1.53439	-1.59397		33.3569	NaN	33.1411	33.2592	33.1717	33.015	32.8533	32.741	32.6202	32.5687	32.4091	32.3067	32.3612	32.3557	32.6262	32.5095	32.3241
150	-0.55202	0.139902	-0.162703	NaN	NaN		34.1491	34.3198	34.2024	NaN	NaN		151	NaN	NaN	NaN	-1.72839	-1.72775	-1.64107	-1.62227	-1.64253	NaN	-1.6005	-1.59802	-1.57657	-1.71804	-1.68967	-1.55889	-1.61528	-1.53441	-1.59397		NaN	NaN	NaN	33.2592	33.173	33.0184	32.8574	32.745	NaN	32.5738	32.4138	32.3118	32.3633	32.3581	32.6268	32.5123	32.3286
151	-0.540461	0.146417	-0.153352	NaN	NaN		34.156	34.3227	34.2092	NaN	NaN		152	NaN	NaN	NaN	-1.72859	-1.7286	-1.64219	-1.62239	-1.64253	NaN	-1.60099	-1.59802	-1.57693	-1.7172	-1.68908	-1.55916	-1.61596	-1.53446	-1.59397		NaN	NaN	NaN	33.2591	33.1743	33.0218	32.8617	32.7492	NaN	32.5791	32.4189	32.3171	32.3657	32.3608	32.6274	32.5152	32.3332
152	-0.529168	0.15283	-0.144159	NaN	NaN		34.1628	34.3254	34.2159	NaN	NaN		153	NaN	NaN	NaN	-1.72879	-1.72944	-1.64336	-1.62255	-1.64253	NaN	-1.60151	-1.59802	-1.57731	-1.71627	-1.68844	-1.55961	-1.61663	-1.53454	-1.59397		NaN	NaN	NaN	33.259	33.1756	33.0252	32.8661	32.7537	NaN	32.5847	32.4244	32.3226	32.3684	32.3637	32.6279	32.518	32.3378
153	-0.518126	0.159135	-0.13512	NaN	NaN		34.1694	34.3281	34.2224	NaN	NaN		154	NaN	NaN	NaN	-1.72899	-1.7303	-1.64455	-1.62275	-1.64253	NaN	-1.60204	-1.59802	-1.5777	-1.71523	-1.68773	-1.56023	-1.6173	-1.53467	-1.59397		NaN	NaN	NaN	33.2589	33.177	33.0286	32.8706	32.7584	NaN	32.5904	32.4302	32.3283	32.3714	32.3669	32.6285	32.5209	32.3426
154	-0.507324	0.165325	-0.126231	NaN	NaN		34.1759	34.3307	34.2287	NaN	NaN		155	NaN	NaN	NaN	-1.72919	-1.73116	-1.64578	-1.62299	-1.64253	NaN	-1.60259	-1.59802	-1.5781	-1.7141	-1.68697	-1.56101	-1.61797	-1.53484	-1.59397		NaN	NaN	NaN	33.2589	33.1783	33.032	32.8752	32.7633	NaN	32.5964	32.4363	32.3342	32.3746	32.3704	32.6291	32.5238	32.3475
155	-0.496749	0.171398	-0.117489	NaN	NaN		34.1822	34.3332	34.2349	NaN	NaN		156	NaN	NaN	NaN	-1.72939	-1.73203	-1.64703	-1.62328	-1.64254	NaN	-1.60316	-1.59803	-1.57852	-1.71287	-1.68616	-1.56195	-1.61863	-1.53505	-1.59397		NaN	NaN	NaN	33.2588	33.1796	33.0354	32.8799	32.7684	NaN	32.6025	32.4427	32.3402	32.3782	32.3741	32.6297	32.5266	32.3525
156	-0.486391	0.177351	-0.108892	NaN	NaN		34.1884	34.3356	34.2409	NaN	NaN		157	NaN	NaN	NaN	-1.72958	-1.73291	-1.64833	-1.62361	-1.64255	NaN	-1.60375	-1.59803	-1.57894	-1.71155	-1.68528	-1.56303	-1.61928	-1.53531	-1.59397		NaN	NaN	NaN	33.2587	33.1809	33.0389	32.8847	32.7738	NaN	32.6089	32.4494	32.3464	32.382	32.3781	32.6302	32.5295	32.3575
157	-0.476239	0.183181	-0.100437	NaN	NaN		34.1945	34.338	34.2467	NaN	NaN		158	NaN	NaN	NaN	-1.72978	-1.73379	-1.64965	-1.624	-1.64256	NaN	-1.60435	-1.59804	-1.57938	-1.71014	-1.68436	-1.56425	-1.61993	-1.53562	-1.59398		NaN	NaN	NaN	33.2586	33.1822	33.0423	32.8897	32.7793	NaN	32.6154	32.4565	32.3529	32.386	32.3824	32.6308	32.5324	32.3627
158	-0.466286	0.18889	-0.0921212	NaN	NaN		34.2004	34.3403	34.2524	NaN	NaN		159	NaN	NaN	NaN	-1.72998	-1.73468	-1.65101	-1.62444	-1.64258	NaN	-1.60498	-1.59805	-1.57983	-1.70864	-1.68337	-1.5656	-1.62057	-1.53598	-1.59398		NaN	NaN	NaN	33.2585	33.1836	33.0458	32.8947	32.7851	NaN	32.6222	32.4638	32.3594	32.3904	32.3869	32.6313	32.5354	32.368
159	-0.456521	0.194475	-0.0839435	NaN	NaN		34.2061	34.3425	34.2579	NaN	NaN		160	NaN	NaN	NaN	-1.73018	-1.73558	-1.6524	-1.62493	-1.64261	NaN	-1.60562	-1.59806	-1.58029	-1.70705	-1.68234	-1.56708	-1.62121	-1.53639	-1.59398		NaN	NaN	NaN	33.2585	33.1849	33.0493	32.8998	32.7911	NaN	32.6291	32.4715	32.3662	32.395	32.3916	32.6319	32.5383	32.3733
160	-0.44694	0.199939	-0.0759017	NaN	NaN		34.2118	34.3447	34.2634	NaN	NaN		161	NaN	NaN	NaN	-1.73038	-1.73648	-1.65383	-1.62548	-1.64264	NaN	-1.60628	-1.59807	-1.58076	-1.70537	-1.68125	-1.56866	-1.62184	-1.53685	-1.59398		NaN	NaN	NaN	33.2584	33.1862	33.0528	32.9051	32.7973	NaN	32.6362	32.4795	32.3732	32.3999	32.3966	32.6324	32.5412	32.3788
161	-0.437534	0.205282	-0.0679939	NaN	NaN		34.2173	34.3468	34.2686	NaN	NaN		162	NaN	NaN	NaN	-1.73058	-1.7374	-1.65529	-1.62609	-1.64269	NaN	-1.60696	-1.5981	-1.58124	-1.70362	-1.68011	-1.57036	-1.62247	-1.53737	-1.59398		NaN	NaN	NaN	33.2583	33.1875	33.0563	32.9104	32.8037	NaN	32.6435	32.4878	32.3803	32.405	32.4018	32.6329	32.5442	32.3843
162	-0.428297	0.210507	-0.0602182	NaN	NaN		34.2227	34.3489	34.2738	NaN	NaN		163	NaN	NaN	NaN	-1.73078	-1.73832	-1.65679	-1.62676	-1.64274	NaN	-1.60765	-1.59812	-1.58173	-1.70177	-1.67892	-1.57214	-1.62308	-1.53796	-1.59399		NaN	NaN	NaN	33.2582	33.1888	33.0598	32.9159	32.8102	NaN	32.651	32.4964	32.3876	32.4104	32.4073	32.6334	32.5471	32.39
163	-0.419224	0.215616	-0.052573	NaN	NaN		34.228	34.3508	34.2788	NaN	NaN		164	NaN	NaN	NaN	-1.73098	-1.73925	-1.65832	-1.6275	-1.64281	NaN	-1.60836	-1.59816	-1.58224	-1.69985	-1.67768	-1.57402	-1.62369	-1.5386	-1.59399		NaN	NaN	NaN	33.2582	33.1901	33.0633	32.9214	32.817	NaN	32.6587	32.5053	32.395	32.416	32.413	32.634	32.5501	32.3957
164	-0.410309	0.220613	-0.0450565	NaN	NaN		34.2331	34.3528	34.2836	NaN	NaN		165	NaN	NaN	NaN	-1.73118	-1.74018	-1.65989	-1.6283	-1.6429	NaN	-1.60909	-1.5982	-1.58275	-1.69786	-1.67639	-1.57597	-1.62429	-1.53931	-1.594		NaN	NaN	NaN	33.2581	33.1915	33.0668	32.9271	32.824	NaN	32.6665	32.5144	32.4027	32.4219	32.4189	32.6345	32.5531	32.4016
165	-0.401548	0.225501	-0.0376666	NaN	NaN		34.2382	34.3547	34.2884	NaN	NaN		166	NaN	NaN	NaN	-1.73137	-1.74112	-1.66149	-1.62918	-1.64301	NaN	-1.60984	-1.59826	-1.58327	-1.69579	-1.67505	-1.578	-1.62489	-1.54009	-1.59401		NaN	NaN	NaN	33.258	33.1928	33.0704	32.9329	32.8312	NaN	32.6746	32.5239	32.4105	32.428	32.4251	32.6349	32.5561	32.4075
166	-0.392936	0.230284	-0.0304017	NaN	NaN		34.2431	34.3565	34.293	NaN	NaN		167	NaN	NaN	NaN	-1.73157	-1.74207	-1.66313	-1.63012	-1.64314	NaN	-1.6106	-1.59832	-1.58381	-1.69364	-1.67366	-1.58008	-1.62547	-1.54093	-1.59402		NaN	NaN	NaN	33.2579	33.1941	33.074	32.9387	32.8386	NaN	32.6828	32.5337	32.4185	32.4344	32.4315	32.6354	32.5591	32.4135
167	-0.384468	0.234967	-0.0232596	NaN	NaN		34.2479	34.3583	34.2975	NaN	NaN		168	NaN	NaN	NaN	-1.73177	-1.74303	-1.66481	-1.63115	-1.64329	NaN	-1.61139	-1.5984	-1.58435	-1.69143	-1.67222	-1.58222	-1.62605	-1.54185	-1.59403		NaN	NaN	NaN	33.2579	33.1954	33.0775	32.9447	32.8461	NaN	32.6912	32.5437	32.4266	32.441	32.4381	32.6359	32.5622	32.4196
168	-0.376142	0.239555	-0.0162383	NaN	NaN		34.2526	34.36	34.3019	NaN	NaN		169	NaN	NaN	NaN	-1.73197	-1.74399	-1.66652	-1.63224	-1.64347	NaN	-1.61218	-1.5985	-1.5849	-1.68915	-1.67074	-1.5844	-1.62661	-1.54284	-1.59405		NaN	NaN	NaN	33.2578	33.1967	33.0811	32.9507	32.8539	NaN	32.6998	32.554	32.4349	32.4478	32.4449	32.6364	32.5652	32.4259
169	-0.367953	0.244053	-0.0093354	NaN	NaN		34.2572	34.3617	34.3062	NaN	NaN		170	NaN	NaN	NaN	-1.73217	-1.74497	-1.66827	-1.63342	-1.64369	NaN	-1.613	-1.59861	-1.58546	-1.68681	-1.66921	-1.58661	-1.62717	-1.54391	-1.59406		NaN	NaN	NaN	33.2577	33.198	33.0847	32.9569	32.8619	NaN	32.7085	32.5646	32.4434	32.4549	32.452	32.6368	32.5683	32.4322
170	-0.359898	0.248466	-0.00254863	NaN	NaN		34.2617	34.3634	34.3104	NaN	NaN		171	NaN	NaN	NaN	-1.73237	-1.74594	-1.67006	-1.63468	-1.64394	NaN	-1.61383	-1.59875	-1.58603	-1.68441	-1.66764	-1.58885	-1.62772	-1.54506	-1.59408		NaN	NaN	NaN	33.2576	33.1993	33.0883	32.9632	32.87	NaN	32.7175	32.5754	32.452	32.4622	32.4592	32.6373	32.5713	32.4386
171	-0.351972	0.252801	0.00412459	NaN	NaN		34.2661	34.365	34.3145	NaN	NaN		172	NaN	NaN	NaN	-1.73257	-1.74693	-1.67188	-1.63603	-1.64423	NaN	-1.61467	-1.5989	-1.58661	-1.68196	-1.66603	-1.5911	-1.62825	-1.54629	-1.59411		NaN	NaN	NaN	33.2575	33.2007	33.092	32.9695	32.8783	NaN	32.7266	32.5866	32.4609	32.4697	32.4667	32.6377	32.5744	32.445
172	-0.344174	0.257062	0.010687	NaN	NaN		34.2704	34.3666	34.3185	NaN	NaN		173	NaN	NaN	NaN	-1.73277	-1.74793	-1.67374	-1.63746	-1.64457	NaN	-1.61554	-1.59909	-1.58719	-1.67945	-1.66437	-1.59337	-1.62878	-1.5476	-1.59414		NaN	NaN	NaN	33.2575	33.202	33.0956	32.976	32.8868	NaN	32.7359	32.598	32.4698	32.4774	32.4744	32.6381	32.5775	32.4516
173	-0.336499	0.261258	0.0171414	NaN	NaN		34.2746	34.3682	34.3223	NaN	NaN		174	NaN	NaN	NaN	-1.73296	-1.74893	-1.67564	-1.63898	-1.64495	NaN	-1.61642	-1.5993	-1.58779	-1.67689	-1.66267	-1.59564	-1.62929	-1.549	-1.59417		NaN	NaN	NaN	33.2574	33.2033	33.0993	32.9826	32.8955	NaN	32.7453	32.6096	32.479	32.4854	32.4822	32.6386	32.5806	32.4583
174	-0.328945	0.265394	0.023491	NaN	NaN		34.2787	34.3697	34.3261	NaN	NaN		175	NaN	NaN	NaN	-1.73316	-1.74994	-1.67758	-1.64059	-1.64539	NaN	-1.61731	-1.59954	-1.58839	-1.67428	-1.66093	-1.5979	-1.62979	-1.55049	-1.59421		NaN	NaN	NaN	33.2573	33.2046	33.1029	32.9892	32.9043	NaN	32.755	32.6215	32.4883	32.4935	32.4903	32.639	32.5837	32.465
175	-0.321509	0.269476	0.029739	NaN	NaN		34.2828	34.3712	34.3299	NaN	NaN		176	NaN	NaN	NaN	-1.73336	-1.75095	-1.67956	-1.64229	-1.6459	NaN	-1.61823	-1.59981	-1.589	-1.67163	-1.65914	-1.60015	-1.63027	-1.55207	-1.59425		NaN	NaN	NaN	33.2572	33.2059	33.1066	32.996	32.9134	NaN	32.7648	32.6337	32.4977	32.5019	32.4986	32.6393	32.5868	32.4719
176	-0.314187	0.273512	0.0358888	NaN	NaN		34.2867	34.3727	34.3335	NaN	NaN		177	NaN	NaN	NaN	-1.73356	-1.75198	-1.68157	-1.64409	-1.64647	NaN	-1.61915	-1.60013	-1.58962	-1.66895	-1.65732	-1.60237	-1.63075	-1.55374	-1.5943		NaN	NaN	NaN	33.2572	33.2072	33.1103	33.0028	32.9226	NaN	32.7748	32.6461	32.5073	32.5104	32.507	32.6397	32.59	32.4788
177	-0.306976	0.27751	0.0419441	NaN	NaN		34.2905	34.3742	34.337	NaN	NaN		178	NaN	NaN	NaN	-1.73376	-1.75301	-1.68363	-1.64598	-1.64711	NaN	-1.6201	-1.60048	-1.59024	-1.66623	-1.65546	-1.60457	-1.63121	-1.55551	-1.59436		NaN	NaN	NaN	33.2571	33.2085	33.114	33.0098	32.9319	NaN	32.7849	32.6588	32.5171	32.5192	32.5157	32.6401	32.5931	32.4858
178	-0.299873	0.281475	0.0479088	NaN	NaN		34.2943	34.3756	34.3405	NaN	NaN		179	NaN	NaN	NaN	-1.73396	-1.75405	-1.68572	-1.64798	-1.64784	NaN	-1.62106	-1.60089	-1.59087	-1.66348	-1.65356	-1.60673	-1.63166	-1.55738	-1.59442		NaN	NaN	NaN	33.257	33.2098	33.1178	33.0168	32.9415	NaN	32.7952	32.6717	32.527	32.5281	32.5245	32.6405	32.5963	32.493
179	-0.292875	0.285415	0.0537868	NaN	NaN		34.298	34.3771	34.3439	NaN	NaN		180	NaN	NaN	NaN	-1.73416	-1.75509	-1.68786	-1.65008	-1.64865	NaN	-1.62203	-1.60134	-1.59151	-1.6607	-1.65163	-1.60885	-1.63209	-1.55935	-1.59449		NaN	NaN	NaN	33.2569	33.2111	33.1215	33.0239	32.9512	NaN	32.8057	32.6848	32.5371	32.5373	32.5336	32.6408	32.5995	32.5002
180	-0.285979	0.289339	0.0595826	NaN	NaN		34.3016	34.3785	34.3472	NaN	NaN		181	NaN	NaN	NaN	-1.73436	-1.75615	-1.69004	-1.65228	-1.64956	NaN	-1.62302	-1.60185	-1.59215	-1.65791	-1.64966	-1.61093	-1.63251	-1.56142	-1.59458		NaN	NaN	NaN	33.2569	33.2124	33.1252	33.0312	32.961	NaN	32.8163	32.6982	32.5473	32.5466	32.5428	32.6411	32.6027	32.5074
181	-0.279181	0.293252	0.0653005	NaN	NaN		34.3052	34.38	34.3505	NaN	NaN		182	NaN	NaN	NaN	-1.73456	-1.75721	-1.69225	-1.65458	-1.65057	NaN	-1.62402	-1.60242	-1.59279	-1.6551	-1.64766	-1.61295	-1.63291	-1.5636	-1.59467		NaN	NaN	NaN	33.2568	33.2138	33.129	33.0385	32.9711	NaN	32.8271	32.7118	32.5577	32.5561	32.5522	32.6414	32.6059	32.5148
182	-0.272478	0.297164	0.0709451	NaN	NaN		34.3087	34.3814	34.3537	NaN	NaN		183	NaN	NaN	NaN	-1.73475	-1.75828	-1.69451	-1.65699	-1.65169	NaN	-1.62505	-1.60305	-1.59345	-1.65228	-1.64562	-1.61491	-1.63329	-1.56589	-1.59477		NaN	NaN	NaN	33.2567	33.2151	33.1328	33.0459	32.9813	NaN	32.838	32.7256	32.5682	32.5658	32.5617	32.6417	32.6091	32.5223
183	-0.265868	0.301082	0.0765215	NaN	NaN		34.3121	34.3828	34.3568	NaN	NaN		184	NaN	NaN	NaN	-1.73495	-1.75936	-1.69681	-1.65951	-1.65293	NaN	-1.62608	-1.60376	-1.5941	-1.64945	-1.64355	-1.6168	-1.63366	-1.56829	-1.59488		NaN	NaN	NaN	33.2566	33.2164	33.1366	33.0534	32.9916	NaN	32.8491	32.7397	32.5789	32.5757	32.5715	32.642	32.6124	32.5298
184	-0.259345	0.305014	0.0820345	NaN	NaN		34.3154	34.3842	34.3599	NaN	NaN		185	NaN	NaN	NaN	-1.73515	-1.76044	-1.69915	-1.66215	-1.6543	NaN	-1.62713	-1.60454	-1.59476	-1.64663	-1.64144	-1.61863	-1.63401	-1.5708	-1.59501		NaN	NaN	NaN	33.2565	33.2177	33.1404	33.061	33.0021	NaN	32.8604	32.754	32.5897	32.5858	32.5814	32.6423	32.6156	32.5375
185	-0.252907	0.308968	0.0874896	NaN	NaN		34.3187	34.3857	34.363	NaN	NaN		186	NaN	NaN	NaN	-1.73535	-1.76154	-1.70153	-1.66489	-1.65581	NaN	-1.6282	-1.6054	-1.59543	-1.64381	-1.63931	-1.62038	-1.63434	-1.57342	-1.59515		NaN	NaN	NaN	33.2565	33.219	33.1442	33.0687	33.0128	NaN	32.8718	32.7685	32.6007	32.596	32.5915	32.6426	32.6189	32.5452
186	-0.24655	0.312952	0.0928922	NaN	NaN		34.3219	34.3871	34.3659	NaN	NaN		187	NaN	NaN	NaN	-1.73555	-1.76264	-1.70396	-1.66775	-1.65746	NaN	-1.62928	-1.60634	-1.5961	-1.641	-1.63714	-1.62205	-1.63466	-1.57617	-1.5953		NaN	NaN	NaN	33.2564	33.2203	33.148	33.0764	33.0236	NaN	32.8834	32.7832	32.6118	32.6064	32.6017	32.6428	32.6222	32.553
187	-0.24027	0.316973	0.098248	NaN	NaN		34.3251	34.3886	34.3689	NaN	NaN		188	NaN	NaN	NaN	-1.73575	-1.76374	-1.70642	-1.67072	-1.65928	NaN	-1.63037	-1.60739	-1.59677	-1.63821	-1.63495	-1.62363	-1.63495	-1.57903	-1.59547		NaN	NaN	NaN	33.2563	33.2216	33.1519	33.0843	33.0345	NaN	32.8951	32.7981	32.6231	32.6169	32.6121	32.6431	32.6255	32.5609
188	-0.234063	0.321041	0.103563	NaN	NaN		34.3282	34.3901	34.3718	NaN	NaN		189	NaN	NaN	NaN	-1.73595	-1.76486	-1.70893	-1.67381	-1.66126	NaN	-1.63148	-1.60853	-1.59745	-1.63544	-1.63273	-1.62513	-1.63523	-1.58201	-1.59566		NaN	NaN	NaN	33.2562	33.2229	33.1557	33.0922	33.0456	NaN	32.907	32.8132	32.6345	32.6277	32.6226	32.6433	32.6288	32.5688
189	-0.227925	0.325163	0.108843	NaN	NaN		34.3312	34.3915	34.3747	NaN	NaN		190	NaN	NaN	NaN	-1.73615	-1.76598	-1.71149	-1.67702	-1.66343	NaN	-1.6326	-1.60978	-1.59812	-1.6327	-1.63048	-1.62653	-1.63548	-1.58512	-1.59586		NaN	NaN	NaN	33.2562	33.2242	33.1596	33.1003	33.0569	NaN	32.919	32.8286	32.646	32.6385	32.6333	32.6435	32.6322	32.5769
190	-0.221852	0.329348	0.114094	NaN	NaN		34.3342	34.3931	34.3775	NaN	NaN		191	NaN	NaN	NaN	-1.73634	-1.76711	-1.71409	-1.68034	-1.66578	NaN	-1.63374	-1.61114	-1.5988	-1.63	-1.62821	-1.62784	-1.63572	-1.58836	-1.59608		NaN	NaN	NaN	33.2561	33.2255	33.1635	33.1084	33.0683	NaN	32.9312	32.8441	32.6577	32.6495	32.6442	32.6437	32.6355	32.585
191	-0.215839	0.333604	0.119323	NaN	NaN		34.3372	34.3946	34.3803	NaN	NaN		192	NaN	NaN	NaN	-1.73654	-1.76825	-1.71673	-1.68379	-1.66834	NaN	-1.63489	-1.61262	-1.59948	-1.62733	-1.62591	-1.62904	-1.63593	-1.59173	-1.59632		NaN	NaN	NaN	33.256	33.2268	33.1674	33.1166	33.0798	NaN	32.9435	32.8598	32.6696	32.6607	32.6552	32.6438	32.6389	32.5932
192	-0.209882	0.33794	0.124537	NaN	NaN		34.3401	34.3962	34.3831	NaN	NaN		193	NaN	NaN	NaN	-1.73674	-1.7694	-1.71941	-1.68736	-1.67112	NaN	-1.63606	-1.61423	-1.60016	-1.62472	-1.62359	-1.63014	-1.63612	-1.59522	-1.59659		NaN	NaN	NaN	33.2559	33.2281	33.1713	33.1249	33.0914	NaN	32.956	32.8758	32.6815	32.672	32.6663	32.644	32.6422	32.6015
193	-0.203977	0.342364	0.129742	NaN	NaN		34.343	34.3978	34.3859	NaN	NaN		194	NaN	NaN	NaN	-1.73694	-1.77055	-1.72215	-1.69105	-1.67413	NaN	-1.63724	-1.61598	-1.60084	-1.62216	-1.62124	-1.63114	-1.63629	-1.59885	-1.59687		NaN	NaN	NaN	33.2559	33.2294	33.1753	33.1333	33.1032	NaN	32.9686	32.8919	32.6936	32.6835	32.6776	32.6441	32.6456	32.6099
194	-0.198118	0.346883	0.134946	NaN	NaN		34.3458	34.3994	34.3887	NaN	NaN		195	NaN	NaN	NaN	-1.73714	-1.77171	-1.72492	-1.69487	-1.67738	NaN	-1.63843	-1.61788	-1.60153	-1.61966	-1.61888	-1.63202	-1.63643	-1.60262	-1.59719		NaN	NaN	NaN	33.2558	33.2307	33.1792	33.1418	33.1152	NaN	32.9813	32.9082	32.7059	32.6951	32.6891	32.6443	32.649	32.6183
195	-0.192302	0.351508	0.140155	NaN	NaN		34.3486	34.401	34.3914	NaN	NaN		196	NaN	NaN	NaN	-1.73734	-1.77288	-1.72774	-1.69881	-1.68088	NaN	-1.63964	-1.61992	-1.60221	-1.61724	-1.61649	-1.63279	-1.63655	-1.60652	-1.59752		NaN	NaN	NaN	33.2557	33.232	33.1832	33.1503	33.1272	NaN	32.9942	32.9247	32.7182	32.7068	32.7006	32.6444	32.6525	32.6269
196	-0.186522	0.356246	0.145378	NaN	NaN		34.3514	34.4027	34.3941	NaN	NaN		197	NaN	NaN	NaN	-1.73754	-1.77406	-1.73061	-1.70288	-1.68466	NaN	-1.64086	-1.62213	-1.60289	-1.61488	-1.61408	-1.63344	-1.63664	-1.61057	-1.59788		NaN	NaN	NaN	33.2556	33.2333	33.1872	33.1589	33.1394	NaN	33.0073	32.9413	32.7307	32.7187	32.7123	32.6445	32.6559	32.6355
197	-0.180773	0.361105	0.150621	NaN	NaN		34.3541	34.4045	34.3969	NaN	NaN		198	NaN	NaN	NaN	-1.73774	-1.77525	-1.73353	-1.70707	-1.68872	NaN	-1.6421	-1.62451	-1.60357	-1.61262	-1.61166	-1.63397	-1.63671	-1.61475	-1.59827		NaN	NaN	NaN	33.2556	33.2346	33.1912	33.1676	33.1517	NaN	33.0204	32.9581	32.7434	32.7307	32.7241	32.6446	32.6593	32.6442
198	-0.175051	0.366095	0.155893	NaN	NaN		34.3569	34.4063	34.3996	NaN	NaN		199	NaN	NaN	NaN	-1.73794	-1.77644	-1.73649	-1.71139	-1.69309	NaN	-1.64335	-1.62707	-1.60424	-1.61044	-1.60922	-1.63438	-1.63675	-1.61908	-1.59869		NaN	NaN	NaN	33.2555	33.2359	33.1952	33.1764	33.1641	NaN	33.0338	32.9751	32.7562	32.7428	32.7361	32.6446	32.6628	32.653
199	-0.16935	0.371223	0.161203	NaN	NaN		34.3595	34.4081	34.4024	NaN	NaN		200	NaN	NaN	NaN	-1.73805	-1.77764	-1.7395	-1.71583	-1.69776	NaN	-1.64461	-1.62981	-1.60492	-1.60836	-1.60676	-1.63466	-1.63677	-1.62356	-1.59915		NaN	NaN	NaN	33.2569	33.2372	33.1992	33.1853	33.1767	NaN	33.0472	32.9923	32.7691	32.755	32.7481	32.6446	32.6663	32.6618
200	-0.163643	0.376435	0.166555	NaN	NaN		34.3622	34.41	34.4051	NaN	NaN		201	NaN	NaN	NaN	NaN	NaN	NaN	NaN	NaN	NaN	NaN	NaN	NaN	NaN	NaN	NaN	NaN	NaN	NaN		NaN	NaN	NaN	NaN	NaN	NaN	NaN	NaN	NaN	NaN	NaN	NaN	NaN	NaN	NaN	NaN	NaN
201	-0.157915	0.381671	0.171947	NaN	NaN		34.3648	34.4119	34.4078	NaN	NaN		202	NaN	NaN	NaN	NaN	NaN	NaN	NaN	NaN	NaN	NaN	NaN	NaN	NaN	NaN	NaN	NaN	NaN	NaN		NaN	NaN	NaN	NaN	NaN	NaN	NaN	NaN	NaN	NaN	NaN	NaN	NaN	NaN	NaN	NaN	NaN
202	-0.152175	0.386932	0.17737	NaN	NaN		34.3674	34.4137	34.4105	NaN	NaN		203	NaN	NaN	NaN	NaN	NaN	NaN	NaN	NaN	NaN	NaN	NaN	NaN	NaN	NaN	NaN	NaN	NaN	NaN		NaN	NaN	NaN	NaN	NaN	NaN	NaN	NaN	NaN	NaN	NaN	NaN	NaN	NaN	NaN	NaN	NaN
203	-0.146432	0.392216	0.182819	NaN	NaN		34.37	34.4156	34.4131	NaN	NaN		204	NaN	NaN	NaN	NaN	NaN	NaN	NaN	NaN	NaN	NaN	NaN	NaN	NaN	NaN	NaN	NaN	NaN	NaN		NaN	NaN	NaN	NaN	NaN	NaN	NaN	NaN	NaN	NaN	NaN	NaN	NaN	NaN	NaN	NaN	NaN
204	-0.140693	0.397524	0.188286	NaN	NaN		34.3725	34.4175	34.4157	NaN	NaN		205	NaN	NaN	NaN	NaN	NaN	NaN	NaN	NaN	NaN	NaN	NaN	NaN	NaN	NaN	NaN	NaN	NaN	NaN		NaN	NaN	NaN	NaN	NaN	NaN	NaN	NaN	NaN	NaN	NaN	NaN	NaN	NaN	NaN	NaN	NaN
205	-0.134965	0.402855	0.193766	NaN	NaN		34.3749	34.4194	34.4183	NaN	NaN		206	NaN	NaN	NaN	NaN	NaN	NaN	NaN	NaN	NaN	NaN	NaN	NaN	NaN	NaN	NaN	NaN	NaN	NaN		NaN	NaN	NaN	NaN	NaN	NaN	NaN	NaN	NaN	NaN	NaN	NaN	NaN	NaN	NaN	NaN	NaN
206	-0.129255	0.40821	0.199253	NaN	NaN		34.3774	34.4212	34.4208	NaN	NaN		207	NaN	NaN	NaN	NaN	NaN	NaN	NaN	NaN	NaN	NaN	NaN	NaN	NaN	NaN	NaN	NaN	NaN	NaN		NaN	NaN	NaN	NaN	NaN	NaN	NaN	NaN	NaN	NaN	NaN	NaN	NaN	NaN	NaN	NaN	NaN
207	-0.123568	0.413588	0.204742	NaN	NaN		34.3798	34.4231	34.4233	NaN	NaN		208	NaN	NaN	NaN	NaN	NaN	NaN	NaN	NaN	NaN	NaN	NaN	NaN	NaN	NaN	NaN	NaN	NaN	NaN		NaN	NaN	NaN	NaN	NaN	NaN	NaN	NaN	NaN	NaN	NaN	NaN	NaN	NaN	NaN	NaN	NaN
208	-0.11791	0.418989	0.210228	NaN	NaN		34.3821	34.425	34.4258	NaN	NaN		209	NaN	NaN	NaN	NaN	NaN	NaN	NaN	NaN	NaN	NaN	NaN	NaN	NaN	NaN	NaN	NaN	NaN	NaN		NaN	NaN	NaN	NaN	NaN	NaN	NaN	NaN	NaN	NaN	NaN	NaN	NaN	NaN	NaN	NaN	NaN
209	-0.112285	0.424413	0.215707	NaN	NaN		34.3844	34.4269	34.4283	NaN	NaN		210	NaN	NaN	NaN	NaN	NaN	NaN	NaN	NaN	NaN	NaN	NaN	NaN	NaN	NaN	NaN	NaN	NaN	NaN		NaN	NaN	NaN	NaN	NaN	NaN	NaN	NaN	NaN	NaN	NaN	NaN	NaN	NaN	NaN	NaN	NaN
210	-0.106698	0.42986	0.221174	NaN	NaN		34.3867	34.4288	34.4307	NaN	NaN		211	NaN	NaN	NaN	NaN	NaN	NaN	NaN	NaN	NaN	NaN	NaN	NaN	NaN	NaN	NaN	NaN	NaN	NaN		NaN	NaN	NaN	NaN	NaN	NaN	NaN	NaN	NaN	NaN	NaN	NaN	NaN	NaN	NaN	NaN	NaN
211	-0.10115	0.435329	0.226625	NaN	NaN		34.389	34.4307	34.4331	NaN	NaN		212	NaN	NaN	NaN	NaN	NaN	NaN	NaN	NaN	NaN	NaN	NaN	NaN	NaN	NaN	NaN	NaN	NaN	NaN		NaN	NaN	NaN	NaN	NaN	NaN	NaN	NaN	NaN	NaN	NaN	NaN	NaN	NaN	NaN	NaN	NaN
212	-0.0956469	0.44082	0.232058	NaN	NaN		34.3912	34.4326	34.4355	NaN	NaN		213	NaN	NaN	NaN	NaN	NaN	NaN	NaN	NaN	NaN	NaN	NaN	NaN	NaN	NaN	NaN	NaN	NaN	NaN		NaN	NaN	NaN	NaN	NaN	NaN	NaN	NaN	NaN	NaN	NaN	NaN	NaN	NaN	NaN	NaN	NaN
213	-0.0901897	0.446334	0.237469	NaN	NaN		34.3934	34.4345	34.4378	NaN	NaN		214	NaN	NaN	NaN	NaN	NaN	NaN	NaN	NaN	NaN	NaN	NaN	NaN	NaN	NaN	NaN	NaN	NaN	NaN		NaN	NaN	NaN	NaN	NaN	NaN	NaN	NaN	NaN	NaN	NaN	NaN	NaN	NaN	NaN	NaN	NaN
214	-0.0847813	0.45187	0.242855	NaN	NaN		34.3956	34.4363	34.4401	NaN	NaN		215	NaN	NaN	NaN	NaN	NaN	NaN	NaN	NaN	NaN	NaN	NaN	NaN	NaN	NaN	NaN	NaN	NaN	NaN		NaN	NaN	NaN	NaN	NaN	NaN	NaN	NaN	NaN	NaN	NaN	NaN	NaN	NaN	NaN	NaN	NaN
215	-0.0794233	0.457427	0.248213	NaN	NaN		34.3977	34.4382	34.4424	NaN	NaN		216	NaN	NaN	NaN	NaN	NaN	NaN	NaN	NaN	NaN	NaN	NaN	NaN	NaN	NaN	NaN	NaN	NaN	NaN		NaN	NaN	NaN	NaN	NaN	NaN	NaN	NaN	NaN	NaN	NaN	NaN	NaN	NaN	NaN	NaN	NaN
216	-0.0741174	0.463006	0.253541	NaN	NaN		34.3998	34.4401	34.4447	NaN	NaN		217	NaN	NaN	NaN	NaN	NaN	NaN	NaN	NaN	NaN	NaN	NaN	NaN	NaN	NaN	NaN	NaN	NaN	NaN		NaN	NaN	NaN	NaN	NaN	NaN	NaN	NaN	NaN	NaN	NaN	NaN	NaN	NaN	NaN	NaN	NaN
217	-0.0688648	0.468607	0.258836	NaN	NaN		34.4019	34.442	34.4469	NaN	NaN		218	NaN	NaN	NaN	NaN	NaN	NaN	NaN	NaN	NaN	NaN	NaN	NaN	NaN	NaN	NaN	NaN	NaN	NaN		NaN	NaN	NaN	NaN	NaN	NaN	NaN	NaN	NaN	NaN	NaN	NaN	NaN	NaN	NaN	NaN	NaN
218	-0.0636665	0.474229	0.264098	NaN	NaN		34.4039	34.4439	34.4491	NaN	NaN		219	NaN	NaN	NaN	NaN	NaN	NaN	NaN	NaN	NaN	NaN	NaN	NaN	NaN	NaN	NaN	NaN	NaN	NaN		NaN	NaN	NaN	NaN	NaN	NaN	NaN	NaN	NaN	NaN	NaN	NaN	NaN	NaN	NaN	NaN	NaN
219	-0.0585231	0.479872	0.269323	NaN	NaN		34.4059	34.4458	34.4513	NaN	NaN		220	NaN	NaN	NaN	NaN	NaN	NaN	NaN	NaN	NaN	NaN	NaN	NaN	NaN	NaN	NaN	NaN	NaN	NaN		NaN	NaN	NaN	NaN	NaN	NaN	NaN	NaN	NaN	NaN	NaN	NaN	NaN	NaN	NaN	NaN	NaN
220	-0.053435	0.485536	0.27451	NaN	NaN		34.4079	34.4478	34.4534	NaN	NaN		221	NaN	NaN	NaN	NaN	NaN	NaN	NaN	NaN	NaN	NaN	NaN	NaN	NaN	NaN	NaN	NaN	NaN	NaN		NaN	NaN	NaN	NaN	NaN	NaN	NaN	NaN	NaN	NaN	NaN	NaN	NaN	NaN	NaN	NaN	NaN
221	-0.0484024	0.491221	0.279659	NaN	NaN		34.4099	34.4497	34.4556	NaN	NaN		222	NaN	NaN	NaN	NaN	NaN	NaN	NaN	NaN	NaN	NaN	NaN	NaN	NaN	NaN	NaN	NaN	NaN	NaN		NaN	NaN	NaN	NaN	NaN	NaN	NaN	NaN	NaN	NaN	NaN	NaN	NaN	NaN	NaN	NaN	NaN
222	-0.0434252	0.496927	0.284767	NaN	NaN		34.4118	34.4516	34.4577	NaN	NaN		223	NaN	NaN	NaN	NaN	NaN	NaN	NaN	NaN	NaN	NaN	NaN	NaN	NaN	NaN	NaN	NaN	NaN	NaN		NaN	NaN	NaN	NaN	NaN	NaN	NaN	NaN	NaN	NaN	NaN	NaN	NaN	NaN	NaN	NaN	NaN
223	-0.0385033	0.502653	0.289834	NaN	NaN		34.4137	34.4535	34.4597	NaN	NaN		224	NaN	NaN	NaN	NaN	NaN	NaN	NaN	NaN	NaN	NaN	NaN	NaN	NaN	NaN	NaN	NaN	NaN	NaN		NaN	NaN	NaN	NaN	NaN	NaN	NaN	NaN	NaN	NaN	NaN	NaN	NaN	NaN	NaN	NaN	NaN
224	-0.0336362	0.508399	0.294858	NaN	NaN		34.4156	34.4554	34.4618	NaN	NaN		225	NaN	NaN	NaN	NaN	NaN	NaN	NaN	NaN	NaN	NaN	NaN	NaN	NaN	NaN	NaN	NaN	NaN	NaN		NaN	NaN	NaN	NaN	NaN	NaN	NaN	NaN	NaN	NaN	NaN	NaN	NaN	NaN	NaN	NaN	NaN
225	-0.0288233	0.514166	0.29984	NaN	NaN		34.4175	34.4573	34.4638	NaN	NaN		226	NaN	NaN	NaN	NaN	NaN	NaN	NaN	NaN	NaN	NaN	NaN	NaN	NaN	NaN	NaN	NaN	NaN	NaN		NaN	NaN	NaN	NaN	NaN	NaN	NaN	NaN	NaN	NaN	NaN	NaN	NaN	NaN	NaN	NaN	NaN
226	-0.0240638	0.519953	0.304778	NaN	NaN		34.4193	34.4592	34.4658	NaN	NaN		227	NaN	NaN	NaN	NaN	NaN	NaN	NaN	NaN	NaN	NaN	NaN	NaN	NaN	NaN	NaN	NaN	NaN	NaN		NaN	NaN	NaN	NaN	NaN	NaN	NaN	NaN	NaN	NaN	NaN	NaN	NaN	NaN	NaN	NaN	NaN
227	-0.019357	0.525759	0.309672	NaN	NaN		34.4211	34.4611	34.4678	NaN	NaN		228	NaN	NaN	NaN	NaN	NaN	NaN	NaN	NaN	NaN	NaN	NaN	NaN	NaN	NaN	NaN	NaN	NaN	NaN		NaN	NaN	NaN	NaN	NaN	NaN	NaN	NaN	NaN	NaN	NaN	NaN	NaN	NaN	NaN	NaN	NaN
228	-0.0147017	0.531586	0.314522	NaN	NaN		34.4229	34.4631	34.4698	NaN	NaN		229	NaN	NaN	NaN	NaN	NaN	NaN	NaN	NaN	NaN	NaN	NaN	NaN	NaN	NaN	NaN	NaN	NaN	NaN		NaN	NaN	NaN	NaN	NaN	NaN	NaN	NaN	NaN	NaN	NaN	NaN	NaN	NaN	NaN	NaN	NaN
229	-0.010097	0.537431	0.319327	NaN	NaN		34.4247	34.465	34.4717	NaN	NaN		230	NaN	NaN	NaN	NaN	NaN	NaN	NaN	NaN	NaN	NaN	NaN	NaN	NaN	NaN	NaN	NaN	NaN	NaN		NaN	NaN	NaN	NaN	NaN	NaN	NaN	NaN	NaN	NaN	NaN	NaN	NaN	NaN	NaN	NaN	NaN
230	-0.0055415	0.543296	0.324087	NaN	NaN		34.4265	34.4669	34.4736	NaN	NaN		231	NaN	NaN	NaN	NaN	NaN	NaN	NaN	NaN	NaN	NaN	NaN	NaN	NaN	NaN	NaN	NaN	NaN	NaN		NaN	NaN	NaN	NaN	NaN	NaN	NaN	NaN	NaN	NaN	NaN	NaN	NaN	NaN	NaN	NaN	NaN
231	-0.00103399	0.549181	0.328803	NaN	NaN		34.4282	34.4688	34.4755	NaN	NaN		232	NaN	NaN	NaN	NaN	NaN	NaN	NaN	NaN	NaN	NaN	NaN	NaN	NaN	NaN	NaN	NaN	NaN	NaN		NaN	NaN	NaN	NaN	NaN	NaN	NaN	NaN	NaN	NaN	NaN	NaN	NaN	NaN	NaN	NaN	NaN
232	0.00342692	0.555084	0.333474	NaN	NaN		34.4299	34.4708	34.4774	NaN	NaN		233	NaN	NaN	NaN	NaN	NaN	NaN	NaN	NaN	NaN	NaN	NaN	NaN	NaN	NaN	NaN	NaN	NaN	NaN		NaN	NaN	NaN	NaN	NaN	NaN	NaN	NaN	NaN	NaN	NaN	NaN	NaN	NaN	NaN	NaN	NaN
233	0.0078427	0.561006	0.3381	NaN	NaN		34.4316	34.4727	34.4792	NaN	NaN		234	NaN	NaN	NaN	NaN	NaN	NaN	NaN	NaN	NaN	NaN	NaN	NaN	NaN	NaN	NaN	NaN	NaN	NaN		NaN	NaN	NaN	NaN	NaN	NaN	NaN	NaN	NaN	NaN	NaN	NaN	NaN	NaN	NaN	NaN	NaN
234	0.0122148	0.566947	0.342683	NaN	NaN		34.4333	34.4746	34.4811	NaN	NaN		235	NaN	NaN	NaN	NaN	NaN	NaN	NaN	NaN	NaN	NaN	NaN	NaN	NaN	NaN	NaN	NaN	NaN	NaN		NaN	NaN	NaN	NaN	NaN	NaN	NaN	NaN	NaN	NaN	NaN	NaN	NaN	NaN	NaN	NaN	NaN
235	0.0165449	0.572906	0.347221	NaN	NaN		34.435	34.4765	34.4829	NaN	NaN		236	NaN	NaN	NaN	NaN	NaN	NaN	NaN	NaN	NaN	NaN	NaN	NaN	NaN	NaN	NaN	NaN	NaN	NaN		NaN	NaN	NaN	NaN	NaN	NaN	NaN	NaN	NaN	NaN	NaN	NaN	NaN	NaN	NaN	NaN	NaN
236	0.0208345	0.578884	0.351716	NaN	NaN		34.4367	34.4785	34.4847	NaN	NaN		237	NaN	NaN	NaN	NaN	NaN	NaN	NaN	NaN	NaN	NaN	NaN	NaN	NaN	NaN	NaN	NaN	NaN	NaN		NaN	NaN	NaN	NaN	NaN	NaN	NaN	NaN	NaN	NaN	NaN	NaN	NaN	NaN	NaN	NaN	NaN
237	0.0250853	0.58488	0.356168	NaN	NaN		34.4383	34.4804	34.4865	NaN	NaN		238	NaN	NaN	NaN	NaN	NaN	NaN	NaN	NaN	NaN	NaN	NaN	NaN	NaN	NaN	NaN	NaN	NaN	NaN		NaN	NaN	NaN	NaN	NaN	NaN	NaN	NaN	NaN	NaN	NaN	NaN	NaN	NaN	NaN	NaN	NaN
238	0.0292989	0.590894	0.360578	NaN	NaN		34.44	34.4823	34.4882	NaN	NaN		239	NaN	NaN	NaN	NaN	NaN	NaN	NaN	NaN	NaN	NaN	NaN	NaN	NaN	NaN	NaN	NaN	NaN	NaN		NaN	NaN	NaN	NaN	NaN	NaN	NaN	NaN	NaN	NaN	NaN	NaN	NaN	NaN	NaN	NaN	NaN
239	0.033477	0.596926	0.364946	NaN	NaN		34.4416	34.4843	34.49	NaN	NaN		240	NaN	NaN	NaN	NaN	NaN	NaN	NaN	NaN	NaN	NaN	NaN	NaN	NaN	NaN	NaN	NaN	NaN	NaN		NaN	NaN	NaN	NaN	NaN	NaN	NaN	NaN	NaN	NaN	NaN	NaN	NaN	NaN	NaN	NaN	NaN
240	0.0376213	0.602976	0.369273	NaN	NaN		34.4433	34.4862	34.4917	NaN	NaN		241	NaN	NaN	NaN	NaN	NaN	NaN	NaN	NaN	NaN	NaN	NaN	NaN	NaN	NaN	NaN	NaN	NaN	NaN		NaN	NaN	NaN	NaN	NaN	NaN	NaN	NaN	NaN	NaN	NaN	NaN	NaN	NaN	NaN	NaN	NaN
241	0.0417335	0.609043	0.373559	NaN	NaN		34.4449	34.4882	34.4935	NaN	NaN		242	NaN	NaN	NaN	NaN	NaN	NaN	NaN	NaN	NaN	NaN	NaN	NaN	NaN	NaN	NaN	NaN	NaN	NaN		NaN	NaN	NaN	NaN	NaN	NaN	NaN	NaN	NaN	NaN	NaN	NaN	NaN	NaN	NaN	NaN	NaN
242	0.0458153	0.615127	0.377806	NaN	NaN		34.4465	34.4901	34.4952	NaN	NaN		243	NaN	NaN	NaN	NaN	NaN	NaN	NaN	NaN	NaN	NaN	NaN	NaN	NaN	NaN	NaN	NaN	NaN	NaN		NaN	NaN	NaN	NaN	NaN	NaN	NaN	NaN	NaN	NaN	NaN	NaN	NaN	NaN	NaN	NaN	NaN
243	0.0498683	0.621229	0.382013	NaN	NaN		34.4481	34.4921	34.4968	NaN	NaN		244	NaN	NaN	NaN	NaN	NaN	NaN	NaN	NaN	NaN	NaN	NaN	NaN	NaN	NaN	NaN	NaN	NaN	NaN		NaN	NaN	NaN	NaN	NaN	NaN	NaN	NaN	NaN	NaN	NaN	NaN	NaN	NaN	NaN	NaN	NaN
244	0.0538942	0.627348	0.386183	NaN	NaN		34.4497	34.494	34.4985	NaN	NaN		245	NaN	NaN	NaN	NaN	NaN	NaN	NaN	NaN	NaN	NaN	NaN	NaN	NaN	NaN	NaN	NaN	NaN	NaN		NaN	NaN	NaN	NaN	NaN	NaN	NaN	NaN	NaN	NaN	NaN	NaN	NaN	NaN	NaN	NaN	NaN
245	0.0578947	0.633484	0.390315	NaN	NaN		34.4513	34.4959	34.5002	NaN	NaN		246	NaN	NaN	NaN	NaN	NaN	NaN	NaN	NaN	NaN	NaN	NaN	NaN	NaN	NaN	NaN	NaN	NaN	NaN		NaN	NaN	NaN	NaN	NaN	NaN	NaN	NaN	NaN	NaN	NaN	NaN	NaN	NaN	NaN	NaN	NaN
246	0.0618713	0.639637	0.394411	NaN	NaN		34.4529	34.4979	34.5018	NaN	NaN		247	NaN	NaN	NaN	NaN	NaN	NaN	NaN	NaN	NaN	NaN	NaN	NaN	NaN	NaN	NaN	NaN	NaN	NaN		NaN	NaN	NaN	NaN	NaN	NaN	NaN	NaN	NaN	NaN	NaN	NaN	NaN	NaN	NaN	NaN	NaN
247	0.0658256	0.645806	0.398472	NaN	NaN		34.4545	34.4998	34.5035	NaN	NaN		248	NaN	NaN	NaN	NaN	NaN	NaN	NaN	NaN	NaN	NaN	NaN	NaN	NaN	NaN	NaN	NaN	NaN	NaN		NaN	NaN	NaN	NaN	NaN	NaN	NaN	NaN	NaN	NaN	NaN	NaN	NaN	NaN	NaN	NaN	NaN
248	0.0697591	0.651992	0.402498	NaN	NaN		34.4561	34.5018	34.5051	NaN	NaN		249	NaN	NaN	NaN	NaN	NaN	NaN	NaN	NaN	NaN	NaN	NaN	NaN	NaN	NaN	NaN	NaN	NaN	NaN		NaN	NaN	NaN	NaN	NaN	NaN	NaN	NaN	NaN	NaN	NaN	NaN	NaN	NaN	NaN	NaN	NaN
249	0.0736734	0.658194	0.406491	NaN	NaN		34.4577	34.5038	34.5067	NaN	NaN		250	NaN	NaN	NaN	NaN	NaN	NaN	NaN	NaN	NaN	NaN	NaN	NaN	NaN	NaN	NaN	NaN	NaN	NaN		NaN	NaN	NaN	NaN	NaN	NaN	NaN	NaN	NaN	NaN	NaN	NaN	NaN	NaN	NaN	NaN	NaN
250	0.0775683	NaN	0.410467	NaN	NaN		34.4593	NaN	34.5083	NaN	NaN		251	NaN	NaN	NaN	NaN	NaN	NaN	NaN	NaN	NaN	NaN	NaN	NaN	NaN	NaN	NaN	NaN	NaN	NaN		NaN	NaN	NaN	NaN	NaN	NaN	NaN	NaN	NaN	NaN	NaN	NaN	NaN	NaN	NaN	NaN	NaN
251	0.0814428	NaN	0.414442	NaN	NaN		34.4609	NaN	34.5099	NaN	NaN		252	NaN	NaN	NaN	NaN	NaN	NaN	NaN	NaN	NaN	NaN	NaN	NaN	NaN	NaN	NaN	NaN	NaN	NaN		NaN	NaN	NaN	NaN	NaN	NaN	NaN	NaN	NaN	NaN	NaN	NaN	NaN	NaN	NaN	NaN	NaN
252	0.0852966	NaN	0.418414	NaN	NaN		34.4625	NaN	34.5115	NaN	NaN		253	NaN	NaN	NaN	NaN	NaN	NaN	NaN	NaN	NaN	NaN	NaN	NaN	NaN	NaN	NaN	NaN	NaN	NaN		NaN	NaN	NaN	NaN	NaN	NaN	NaN	NaN	NaN	NaN	NaN	NaN	NaN	NaN	NaN	NaN	NaN
253	0.0891293	NaN	0.422382	NaN	NaN		34.464	NaN	34.5131	NaN	NaN		254	NaN	NaN	NaN	NaN	NaN	NaN	NaN	NaN	NaN	NaN	NaN	NaN	NaN	NaN	NaN	NaN	NaN	NaN		NaN	NaN	NaN	NaN	NaN	NaN	NaN	NaN	NaN	NaN	NaN	NaN	NaN	NaN	NaN	NaN	NaN
254	0.0929406	NaN	0.426344	NaN	NaN		34.4656	NaN	34.5147	NaN	NaN		255	NaN	NaN	NaN	NaN	NaN	NaN	NaN	NaN	NaN	NaN	NaN	NaN	NaN	NaN	NaN	NaN	NaN	NaN		NaN	NaN	NaN	NaN	NaN	NaN	NaN	NaN	NaN	NaN	NaN	NaN	NaN	NaN	NaN	NaN	NaN
255	0.0967301	NaN	0.430298	NaN	NaN		34.4671	NaN	34.5163	NaN	NaN		256	NaN	NaN	NaN	NaN	NaN	NaN	NaN	NaN	NaN	NaN	NaN	NaN	NaN	NaN	NaN	NaN	NaN	NaN		NaN	NaN	NaN	NaN	NaN	NaN	NaN	NaN	NaN	NaN	NaN	NaN	NaN	NaN	NaN	NaN	NaN
256	0.100497	NaN	0.434244	NaN	NaN		34.4687	NaN	34.5178	NaN	NaN		257	NaN	NaN	NaN	NaN	NaN	NaN	NaN	NaN	NaN	NaN	NaN	NaN	NaN	NaN	NaN	NaN	NaN	NaN		NaN	NaN	NaN	NaN	NaN	NaN	NaN	NaN	NaN	NaN	NaN	NaN	NaN	NaN	NaN	NaN	NaN
257	0.104242	NaN	0.43818	NaN	NaN		34.4702	NaN	34.5194	NaN	NaN		258	NaN	NaN	NaN	NaN	NaN	NaN	NaN	NaN	NaN	NaN	NaN	NaN	NaN	NaN	NaN	NaN	NaN	NaN		NaN	NaN	NaN	NaN	NaN	NaN	NaN	NaN	NaN	NaN	NaN	NaN	NaN	NaN	NaN	NaN	NaN
258	0.107964	NaN	0.442104	NaN	NaN		34.4717	NaN	34.5209	NaN	NaN		259	NaN	NaN	NaN	NaN	NaN	NaN	NaN	NaN	NaN	NaN	NaN	NaN	NaN	NaN	NaN	NaN	NaN	NaN		NaN	NaN	NaN	NaN	NaN	NaN	NaN	NaN	NaN	NaN	NaN	NaN	NaN	NaN	NaN	NaN	NaN
259	0.111663	NaN	0.446015	NaN	NaN		34.4733	NaN	34.5225	NaN	NaN		260	NaN	NaN	NaN	NaN	NaN	NaN	NaN	NaN	NaN	NaN	NaN	NaN	NaN	NaN	NaN	NaN	NaN	NaN		NaN	NaN	NaN	NaN	NaN	NaN	NaN	NaN	NaN	NaN	NaN	NaN	NaN	NaN	NaN	NaN	NaN
260	0.115339	NaN	0.449911	NaN	NaN		34.4748	NaN	34.524	NaN	NaN		261	NaN	NaN	NaN	NaN	NaN	NaN	NaN	NaN	NaN	NaN	NaN	NaN	NaN	NaN	NaN	NaN	NaN	NaN		NaN	NaN	NaN	NaN	NaN	NaN	NaN	NaN	NaN	NaN	NaN	NaN	NaN	NaN	NaN	NaN	NaN
261	0.11899	NaN	0.453792	NaN	NaN		34.4763	NaN	34.5255	NaN	NaN		262	NaN	NaN	NaN	NaN	NaN	NaN	NaN	NaN	NaN	NaN	NaN	NaN	NaN	NaN	NaN	NaN	NaN	NaN		NaN	NaN	NaN	NaN	NaN	NaN	NaN	NaN	NaN	NaN	NaN	NaN	NaN	NaN	NaN	NaN	NaN
262	0.122618	NaN	0.457655	NaN	NaN		34.4778	NaN	34.527	NaN	NaN		263	NaN	NaN	NaN	NaN	NaN	NaN	NaN	NaN	NaN	NaN	NaN	NaN	NaN	NaN	NaN	NaN	NaN	NaN		NaN	NaN	NaN	NaN	NaN	NaN	NaN	NaN	NaN	NaN	NaN	NaN	NaN	NaN	NaN	NaN	NaN
263	0.126221	NaN	0.4615	NaN	NaN		34.4792	NaN	34.5285	NaN	NaN		264	NaN	NaN	NaN	NaN	NaN	NaN	NaN	NaN	NaN	NaN	NaN	NaN	NaN	NaN	NaN	NaN	NaN	NaN		NaN	NaN	NaN	NaN	NaN	NaN	NaN	NaN	NaN	NaN	NaN	NaN	NaN	NaN	NaN	NaN	NaN
264	0.129799	NaN	0.465325	NaN	NaN		34.4807	NaN	34.53	NaN	NaN		265	NaN	NaN	NaN	NaN	NaN	NaN	NaN	NaN	NaN	NaN	NaN	NaN	NaN	NaN	NaN	NaN	NaN	NaN		NaN	NaN	NaN	NaN	NaN	NaN	NaN	NaN	NaN	NaN	NaN	NaN	NaN	NaN	NaN	NaN	NaN
265	0.133352	NaN	0.469128	NaN	NaN		34.4822	NaN	34.5315	NaN	NaN		266	NaN	NaN	NaN	NaN	NaN	NaN	NaN	NaN	NaN	NaN	NaN	NaN	NaN	NaN	NaN	NaN	NaN	NaN		NaN	NaN	NaN	NaN	NaN	NaN	NaN	NaN	NaN	NaN	NaN	NaN	NaN	NaN	NaN	NaN	NaN
266	0.136879	NaN	0.472908	NaN	NaN		34.4836	NaN	34.533	NaN	NaN		267	NaN	NaN	NaN	NaN	NaN	NaN	NaN	NaN	NaN	NaN	NaN	NaN	NaN	NaN	NaN	NaN	NaN	NaN		NaN	NaN	NaN	NaN	NaN	NaN	NaN	NaN	NaN	NaN	NaN	NaN	NaN	NaN	NaN	NaN	NaN
267	0.140381	NaN	0.476664	NaN	NaN		34.4851	NaN	34.5344	NaN	NaN		268	NaN	NaN	NaN	NaN	NaN	NaN	NaN	NaN	NaN	NaN	NaN	NaN	NaN	NaN	NaN	NaN	NaN	NaN		NaN	NaN	NaN	NaN	NaN	NaN	NaN	NaN	NaN	NaN	NaN	NaN	NaN	NaN	NaN	NaN	NaN
268	0.143856	NaN	0.480395	NaN	NaN		34.4865	NaN	34.5359	NaN	NaN		269	NaN	NaN	NaN	NaN	NaN	NaN	NaN	NaN	NaN	NaN	NaN	NaN	NaN	NaN	NaN	NaN	NaN	NaN		NaN	NaN	NaN	NaN	NaN	NaN	NaN	NaN	NaN	NaN	NaN	NaN	NaN	NaN	NaN	NaN	NaN
269	0.147304	NaN	0.484099	NaN	NaN		34.4879	NaN	34.5373	NaN	NaN		270	NaN	NaN	NaN	NaN	NaN	NaN	NaN	NaN	NaN	NaN	NaN	NaN	NaN	NaN	NaN	NaN	NaN	NaN		NaN	NaN	NaN	NaN	NaN	NaN	NaN	NaN	NaN	NaN	NaN	NaN	NaN	NaN	NaN	NaN	NaN
270	0.150726	NaN	0.487775	NaN	NaN		34.4893	NaN	34.5387	NaN	NaN		271	NaN	NaN	NaN	NaN	NaN	NaN	NaN	NaN	NaN	NaN	NaN	NaN	NaN	NaN	NaN	NaN	NaN	NaN		NaN	NaN	NaN	NaN	NaN	NaN	NaN	NaN	NaN	NaN	NaN	NaN	NaN	NaN	NaN	NaN	NaN
271	0.154121	NaN	0.491421	NaN	NaN		34.4907	NaN	34.5401	NaN	NaN		272	NaN	NaN	NaN	NaN	NaN	NaN	NaN	NaN	NaN	NaN	NaN	NaN	NaN	NaN	NaN	NaN	NaN	NaN		NaN	NaN	NaN	NaN	NaN	NaN	NaN	NaN	NaN	NaN	NaN	NaN	NaN	NaN	NaN	NaN	NaN
272	0.157487	NaN	0.495037	NaN	NaN		34.4921	NaN	34.5415	NaN	NaN		273	NaN	NaN	NaN	NaN	NaN	NaN	NaN	NaN	NaN	NaN	NaN	NaN	NaN	NaN	NaN	NaN	NaN	NaN		NaN	NaN	NaN	NaN	NaN	NaN	NaN	NaN	NaN	NaN	NaN	NaN	NaN	NaN	NaN	NaN	NaN
273	0.160826	NaN	0.498621	NaN	NaN		34.4935	NaN	34.5429	NaN	NaN		274	NaN	NaN	NaN	NaN	NaN	NaN	NaN	NaN	NaN	NaN	NaN	NaN	NaN	NaN	NaN	NaN	NaN	NaN		NaN	NaN	NaN	NaN	NaN	NaN	NaN	NaN	NaN	NaN	NaN	NaN	NaN	NaN	NaN	NaN	NaN
274	0.164137	NaN	0.502171	NaN	NaN		34.4949	NaN	34.5442	NaN	NaN		275	NaN	NaN	NaN	NaN	NaN	NaN	NaN	NaN	NaN	NaN	NaN	NaN	NaN	NaN	NaN	NaN	NaN	NaN		NaN	NaN	NaN	NaN	NaN	NaN	NaN	NaN	NaN	NaN	NaN	NaN	NaN	NaN	NaN	NaN	NaN
275	0.167419	NaN	0.505687	NaN	NaN		34.4962	NaN	34.5456	NaN	NaN		276	NaN	NaN	NaN	NaN	NaN	NaN	NaN	NaN	NaN	NaN	NaN	NaN	NaN	NaN	NaN	NaN	NaN	NaN		NaN	NaN	NaN	NaN	NaN	NaN	NaN	NaN	NaN	NaN	NaN	NaN	NaN	NaN	NaN	NaN	NaN
276	0.170672	NaN	0.509168	NaN	NaN		34.4976	NaN	34.5469	NaN	NaN		277	NaN	NaN	NaN	NaN	NaN	NaN	NaN	NaN	NaN	NaN	NaN	NaN	NaN	NaN	NaN	NaN	NaN	NaN		NaN	NaN	NaN	NaN	NaN	NaN	NaN	NaN	NaN	NaN	NaN	NaN	NaN	NaN	NaN	NaN	NaN
277	0.173895	NaN	0.512612	NaN	NaN		34.4989	NaN	34.5482	NaN	NaN		278	NaN	NaN	NaN	NaN	NaN	NaN	NaN	NaN	NaN	NaN	NaN	NaN	NaN	NaN	NaN	NaN	NaN	NaN		NaN	NaN	NaN	NaN	NaN	NaN	NaN	NaN	NaN	NaN	NaN	NaN	NaN	NaN	NaN	NaN	NaN
278	0.177089	NaN	0.516017	NaN	NaN		34.5002	NaN	34.5495	NaN	NaN		279	NaN	NaN	NaN	NaN	NaN	NaN	NaN	NaN	NaN	NaN	NaN	NaN	NaN	NaN	NaN	NaN	NaN	NaN		NaN	NaN	NaN	NaN	NaN	NaN	NaN	NaN	NaN	NaN	NaN	NaN	NaN	NaN	NaN	NaN	NaN
279	0.180253	NaN	0.519384	NaN	NaN		34.5016	NaN	34.5508	NaN	NaN		280	NaN	NaN	NaN	NaN	NaN	NaN	NaN	NaN	NaN	NaN	NaN	NaN	NaN	NaN	NaN	NaN	NaN	NaN		NaN	NaN	NaN	NaN	NaN	NaN	NaN	NaN	NaN	NaN	NaN	NaN	NaN	NaN	NaN	NaN	NaN
280	0.183387	NaN	0.52271	NaN	NaN		34.5029	NaN	34.5521	NaN	NaN		281	NaN	NaN	NaN	NaN	NaN	NaN	NaN	NaN	NaN	NaN	NaN	NaN	NaN	NaN	NaN	NaN	NaN	NaN		NaN	NaN	NaN	NaN	NaN	NaN	NaN	NaN	NaN	NaN	NaN	NaN	NaN	NaN	NaN	NaN	NaN
281	0.18649	NaN	0.525995	NaN	NaN		34.5041	NaN	34.5533	NaN	NaN		282	NaN	NaN	NaN	NaN	NaN	NaN	NaN	NaN	NaN	NaN	NaN	NaN	NaN	NaN	NaN	NaN	NaN	NaN		NaN	NaN	NaN	NaN	NaN	NaN	NaN	NaN	NaN	NaN	NaN	NaN	NaN	NaN	NaN	NaN	NaN
282	0.189562	NaN	0.529237	NaN	NaN		34.5054	NaN	34.5546	NaN	NaN		283	NaN	NaN	NaN	NaN	NaN	NaN	NaN	NaN	NaN	NaN	NaN	NaN	NaN	NaN	NaN	NaN	NaN	NaN		NaN	NaN	NaN	NaN	NaN	NaN	NaN	NaN	NaN	NaN	NaN	NaN	NaN	NaN	NaN	NaN	NaN
283	0.192602	NaN	0.532436	NaN	NaN		34.5067	NaN	34.5558	NaN	NaN		284	NaN	NaN	NaN	NaN	NaN	NaN	NaN	NaN	NaN	NaN	NaN	NaN	NaN	NaN	NaN	NaN	NaN	NaN		NaN	NaN	NaN	NaN	NaN	NaN	NaN	NaN	NaN	NaN	NaN	NaN	NaN	NaN	NaN	NaN	NaN
284	0.195611	NaN	0.53559	NaN	NaN		34.5079	NaN	34.557	NaN	NaN		285	NaN	NaN	NaN	NaN	NaN	NaN	NaN	NaN	NaN	NaN	NaN	NaN	NaN	NaN	NaN	NaN	NaN	NaN		NaN	NaN	NaN	NaN	NaN	NaN	NaN	NaN	NaN	NaN	NaN	NaN	NaN	NaN	NaN	NaN	NaN
285	0.198588	NaN	0.538697	NaN	NaN		34.5092	NaN	34.5582	NaN	NaN		286	NaN	NaN	NaN	NaN	NaN	NaN	NaN	NaN	NaN	NaN	NaN	NaN	NaN	NaN	NaN	NaN	NaN	NaN		NaN	NaN	NaN	NaN	NaN	NaN	NaN	NaN	NaN	NaN	NaN	NaN	NaN	NaN	NaN	NaN	NaN
286	0.201532	NaN	0.541759	NaN	NaN		34.5104	NaN	34.5594	NaN	NaN		287	NaN	NaN	NaN	NaN	NaN	NaN	NaN	NaN	NaN	NaN	NaN	NaN	NaN	NaN	NaN	NaN	NaN	NaN		NaN	NaN	NaN	NaN	NaN	NaN	NaN	NaN	NaN	NaN	NaN	NaN	NaN	NaN	NaN	NaN	NaN
287	0.204444	NaN	0.544772	NaN	NaN		34.5116	NaN	34.5605	NaN	NaN		288	NaN	NaN	NaN	NaN	NaN	NaN	NaN	NaN	NaN	NaN	NaN	NaN	NaN	NaN	NaN	NaN	NaN	NaN		NaN	NaN	NaN	NaN	NaN	NaN	NaN	NaN	NaN	NaN	NaN	NaN	NaN	NaN	NaN	NaN	NaN
288	0.207322	NaN	0.547736	NaN	NaN		34.5128	NaN	34.5616	NaN	NaN		289	NaN	NaN	NaN	NaN	NaN	NaN	NaN	NaN	NaN	NaN	NaN	NaN	NaN	NaN	NaN	NaN	NaN	NaN		NaN	NaN	NaN	NaN	NaN	NaN	NaN	NaN	NaN	NaN	NaN	NaN	NaN	NaN	NaN	NaN	NaN
289	0.210167	NaN	0.55065	NaN	NaN		34.514	NaN	34.5627	NaN	NaN		290	NaN	NaN	NaN	NaN	NaN	NaN	NaN	NaN	NaN	NaN	NaN	NaN	NaN	NaN	NaN	NaN	NaN	NaN		NaN	NaN	NaN	NaN	NaN	NaN	NaN	NaN	NaN	NaN	NaN	NaN	NaN	NaN	NaN	NaN	NaN
290	0.212978	NaN	0.553514	NaN	NaN		34.5151	NaN	34.5638	NaN	NaN		291	NaN	NaN	NaN	NaN	NaN	NaN	NaN	NaN	NaN	NaN	NaN	NaN	NaN	NaN	NaN	NaN	NaN	NaN		NaN	NaN	NaN	NaN	NaN	NaN	NaN	NaN	NaN	NaN	NaN	NaN	NaN	NaN	NaN	NaN	NaN
291	0.215755	NaN	0.556325	NaN	NaN		34.5163	NaN	34.5649	NaN	NaN		292	NaN	NaN	NaN	NaN	NaN	NaN	NaN	NaN	NaN	NaN	NaN	NaN	NaN	NaN	NaN	NaN	NaN	NaN		NaN	NaN	NaN	NaN	NaN	NaN	NaN	NaN	NaN	NaN	NaN	NaN	NaN	NaN	NaN	NaN	NaN
292	0.218497	NaN	0.559084	NaN	NaN		34.5174	NaN	34.566	NaN	NaN		293	NaN	NaN	NaN	NaN	NaN	NaN	NaN	NaN	NaN	NaN	NaN	NaN	NaN	NaN	NaN	NaN	NaN	NaN		NaN	NaN	NaN	NaN	NaN	NaN	NaN	NaN	NaN	NaN	NaN	NaN	NaN	NaN	NaN	NaN	NaN
293	0.221205	NaN	0.561789	NaN	NaN		34.5186	NaN	34.567	NaN	NaN		294	NaN	NaN	NaN	NaN	NaN	NaN	NaN	NaN	NaN	NaN	NaN	NaN	NaN	NaN	NaN	NaN	NaN	NaN		NaN	NaN	NaN	NaN	NaN	NaN	NaN	NaN	NaN	NaN	NaN	NaN	NaN	NaN	NaN	NaN	NaN
294	0.223877	NaN	0.564439	NaN	NaN		34.5197	NaN	34.568	NaN	NaN		295	NaN	NaN	NaN	NaN	NaN	NaN	NaN	NaN	NaN	NaN	NaN	NaN	NaN	NaN	NaN	NaN	NaN	NaN		NaN	NaN	NaN	NaN	NaN	NaN	NaN	NaN	NaN	NaN	NaN	NaN	NaN	NaN	NaN	NaN	NaN
295	0.226514	NaN	0.567034	NaN	NaN		34.5208	NaN	34.569	NaN	NaN		296	NaN	NaN	NaN	NaN	NaN	NaN	NaN	NaN	NaN	NaN	NaN	NaN	NaN	NaN	NaN	NaN	NaN	NaN		NaN	NaN	NaN	NaN	NaN	NaN	NaN	NaN	NaN	NaN	NaN	NaN	NaN	NaN	NaN	NaN	NaN
296	0.229115	NaN	0.569572	NaN	NaN		34.5218	NaN	34.5699	NaN	NaN		297	NaN	NaN	NaN	NaN	NaN	NaN	NaN	NaN	NaN	NaN	NaN	NaN	NaN	NaN	NaN	NaN	NaN	NaN		NaN	NaN	NaN	NaN	NaN	NaN	NaN	NaN	NaN	NaN	NaN	NaN	NaN	NaN	NaN	NaN	NaN
297	0.23168	NaN	0.572052	NaN	NaN		34.5229	NaN	34.5709	NaN	NaN		298	NaN	NaN	NaN	NaN	NaN	NaN	NaN	NaN	NaN	NaN	NaN	NaN	NaN	NaN	NaN	NaN	NaN	NaN		NaN	NaN	NaN	NaN	NaN	NaN	NaN	NaN	NaN	NaN	NaN	NaN	NaN	NaN	NaN	NaN	NaN
298	0.234208	NaN	0.574475	NaN	NaN		34.524	NaN	34.5718	NaN	NaN		299	NaN	NaN	NaN	NaN	NaN	NaN	NaN	NaN	NaN	NaN	NaN	NaN	NaN	NaN	NaN	NaN	NaN	NaN		NaN	NaN	NaN	NaN	NaN	NaN	NaN	NaN	NaN	NaN	NaN	NaN	NaN	NaN	NaN	NaN	NaN
299	0.236699	NaN	0.576838	NaN	NaN		34.525	NaN	34.5727	NaN	NaN		300	NaN	NaN	NaN	NaN	NaN	NaN	NaN	NaN	NaN	NaN	NaN	NaN	NaN	NaN	NaN	NaN	NaN	NaN		NaN	NaN	NaN	NaN	NaN	NaN	NaN	NaN	NaN	NaN	NaN	NaN	NaN	NaN	NaN	NaN	NaN
300	NaN	NaN	0.579162	NaN	NaN		NaN	NaN	34.5736	NaN	NaN		301	NaN	NaN	NaN	NaN	NaN	NaN	NaN	NaN	NaN	NaN	NaN	NaN	NaN	NaN	NaN	NaN	NaN	NaN		NaN	NaN	NaN	NaN	NaN	NaN	NaN	NaN	NaN	NaN	NaN	NaN	NaN	NaN	NaN	NaN	NaN
301	NaN	NaN	0.581469	NaN	NaN		NaN	NaN	34.5745	NaN	NaN		302	NaN	NaN	NaN	NaN	NaN	NaN	NaN	NaN	NaN	NaN	NaN	NaN	NaN	NaN	NaN	NaN	NaN	NaN		NaN	NaN	NaN	NaN	NaN	NaN	NaN	NaN	NaN	NaN	NaN	NaN	NaN	NaN	NaN	NaN	NaN
302	NaN	NaN	0.583758	NaN	NaN		NaN	NaN	34.5754	NaN	NaN		303	NaN	NaN	NaN	NaN	NaN	NaN	NaN	NaN	NaN	NaN	NaN	NaN	NaN	NaN	NaN	NaN	NaN	NaN		NaN	NaN	NaN	NaN	NaN	NaN	NaN	NaN	NaN	NaN	NaN	NaN	NaN	NaN	NaN	NaN	NaN
303	NaN	NaN	0.58603	NaN	NaN		NaN	NaN	34.5762	NaN	NaN		304	NaN	NaN	NaN	NaN	NaN	NaN	NaN	NaN	NaN	NaN	NaN	NaN	NaN	NaN	NaN	NaN	NaN	NaN		NaN	NaN	NaN	NaN	NaN	NaN	NaN	NaN	NaN	NaN	NaN	NaN	NaN	NaN	NaN	NaN	NaN
304	NaN	NaN	0.588285	NaN	NaN		NaN	NaN	34.5771	NaN	NaN		305	NaN	NaN	NaN	NaN	NaN	NaN	NaN	NaN	NaN	NaN	NaN	NaN	NaN	NaN	NaN	NaN	NaN	NaN		NaN	NaN	NaN	NaN	NaN	NaN	NaN	NaN	NaN	NaN	NaN	NaN	NaN	NaN	NaN	NaN	NaN
305	NaN	NaN	0.590522	NaN	NaN		NaN	NaN	34.5779	NaN	NaN		306	NaN	NaN	NaN	NaN	NaN	NaN	NaN	NaN	NaN	NaN	NaN	NaN	NaN	NaN	NaN	NaN	NaN	NaN		NaN	NaN	NaN	NaN	NaN	NaN	NaN	NaN	NaN	NaN	NaN	NaN	NaN	NaN	NaN	NaN	NaN
306	NaN	NaN	0.592742	NaN	NaN		NaN	NaN	34.5788	NaN	NaN		307	NaN	NaN	NaN	NaN	NaN	NaN	NaN	NaN	NaN	NaN	NaN	NaN	NaN	NaN	NaN	NaN	NaN	NaN		NaN	NaN	NaN	NaN	NaN	NaN	NaN	NaN	NaN	NaN	NaN	NaN	NaN	NaN	NaN	NaN	NaN
307	NaN	NaN	0.594945	NaN	NaN		NaN	NaN	34.5796	NaN	NaN		308	NaN	NaN	NaN	NaN	NaN	NaN	NaN	NaN	NaN	NaN	NaN	NaN	NaN	NaN	NaN	NaN	NaN	NaN		NaN	NaN	NaN	NaN	NaN	NaN	NaN	NaN	NaN	NaN	NaN	NaN	NaN	NaN	NaN	NaN	NaN
308	NaN	NaN	0.597131	NaN	NaN		NaN	NaN	34.5804	NaN	NaN		309	NaN	NaN	NaN	NaN	NaN	NaN	NaN	NaN	NaN	NaN	NaN	NaN	NaN	NaN	NaN	NaN	NaN	NaN		NaN	NaN	NaN	NaN	NaN	NaN	NaN	NaN	NaN	NaN	NaN	NaN	NaN	NaN	NaN	NaN	NaN
309	NaN	NaN	0.599301	NaN	NaN		NaN	NaN	34.5813	NaN	NaN		310	NaN	NaN	NaN	NaN	NaN	NaN	NaN	NaN	NaN	NaN	NaN	NaN	NaN	NaN	NaN	NaN	NaN	NaN		NaN	NaN	NaN	NaN	NaN	NaN	NaN	NaN	NaN	NaN	NaN	NaN	NaN	NaN	NaN	NaN	NaN
310	NaN	NaN	0.601454	NaN	NaN		NaN	NaN	34.5821	NaN	NaN		311	NaN	NaN	NaN	NaN	NaN	NaN	NaN	NaN	NaN	NaN	NaN	NaN	NaN	NaN	NaN	NaN	NaN	NaN		NaN	NaN	NaN	NaN	NaN	NaN	NaN	NaN	NaN	NaN	NaN	NaN	NaN	NaN	NaN	NaN	NaN
311	NaN	NaN	0.60359	NaN	NaN		NaN	NaN	34.5829	NaN	NaN		312	NaN	NaN	NaN	NaN	NaN	NaN	NaN	NaN	NaN	NaN	NaN	NaN	NaN	NaN	NaN	NaN	NaN	NaN		NaN	NaN	NaN	NaN	NaN	NaN	NaN	NaN	NaN	NaN	NaN	NaN	NaN	NaN	NaN	NaN	NaN
312	NaN	NaN	0.60571	NaN	NaN		NaN	NaN	34.5837	NaN	NaN		313	NaN	NaN	NaN	NaN	NaN	NaN	NaN	NaN	NaN	NaN	NaN	NaN	NaN	NaN	NaN	NaN	NaN	NaN		NaN	NaN	NaN	NaN	NaN	NaN	NaN	NaN	NaN	NaN	NaN	NaN	NaN	NaN	NaN	NaN	NaN
313	NaN	NaN	0.607814	NaN	NaN		NaN	NaN	34.5845	NaN	NaN		314	NaN	NaN	NaN	NaN	NaN	NaN	NaN	NaN	NaN	NaN	NaN	NaN	NaN	NaN	NaN	NaN	NaN	NaN		NaN	NaN	NaN	NaN	NaN	NaN	NaN	NaN	NaN	NaN	NaN	NaN	NaN	NaN	NaN	NaN	NaN
314	NaN	NaN	0.609901	NaN	NaN		NaN	NaN	34.5853	NaN	NaN		315	NaN	NaN	NaN	NaN	NaN	NaN	NaN	NaN	NaN	NaN	NaN	NaN	NaN	NaN	NaN	NaN	NaN	NaN		NaN	NaN	NaN	NaN	NaN	NaN	NaN	NaN	NaN	NaN	NaN	NaN	NaN	NaN	NaN	NaN	NaN
315	NaN	NaN	0.611973	NaN	NaN		NaN	NaN	34.5861	NaN	NaN		316	NaN	NaN	NaN	NaN	NaN	NaN	NaN	NaN	NaN	NaN	NaN	NaN	NaN	NaN	NaN	NaN	NaN	NaN		NaN	NaN	NaN	NaN	NaN	NaN	NaN	NaN	NaN	NaN	NaN	NaN	NaN	NaN	NaN	NaN	NaN
316	NaN	NaN	0.614029	NaN	NaN		NaN	NaN	34.5868	NaN	NaN		317	NaN	NaN	NaN	NaN	NaN	NaN	NaN	NaN	NaN	NaN	NaN	NaN	NaN	NaN	NaN	NaN	NaN	NaN		NaN	NaN	NaN	NaN	NaN	NaN	NaN	NaN	NaN	NaN	NaN	NaN	NaN	NaN	NaN	NaN	NaN
317	NaN	NaN	0.616069	NaN	NaN		NaN	NaN	34.5876	NaN	NaN		318	NaN	NaN	NaN	NaN	NaN	NaN	NaN	NaN	NaN	NaN	NaN	NaN	NaN	NaN	NaN	NaN	NaN	NaN		NaN	NaN	NaN	NaN	NaN	NaN	NaN	NaN	NaN	NaN	NaN	NaN	NaN	NaN	NaN	NaN	NaN
318	NaN	NaN	0.618094	NaN	NaN		NaN	NaN	34.5884	NaN	NaN		319	NaN	NaN	NaN	NaN	NaN	NaN	NaN	NaN	NaN	NaN	NaN	NaN	NaN	NaN	NaN	NaN	NaN	NaN		NaN	NaN	NaN	NaN	NaN	NaN	NaN	NaN	NaN	NaN	NaN	NaN	NaN	NaN	NaN	NaN	NaN
319	NaN	NaN	0.620103	NaN	NaN		NaN	NaN	34.5891	NaN	NaN		320	NaN	NaN	NaN	NaN	NaN	NaN	NaN	NaN	NaN	NaN	NaN	NaN	NaN	NaN	NaN	NaN	NaN	NaN		NaN	NaN	NaN	NaN	NaN	NaN	NaN	NaN	NaN	NaN	NaN	NaN	NaN	NaN	NaN	NaN	NaN
320	NaN	NaN	0.622097	NaN	NaN		NaN	NaN	34.5899	NaN	NaN		321	NaN	NaN	NaN	NaN	NaN	NaN	NaN	NaN	NaN	NaN	NaN	NaN	NaN	NaN	NaN	NaN	NaN	NaN		NaN	NaN	NaN	NaN	NaN	NaN	NaN	NaN	NaN	NaN	NaN	NaN	NaN	NaN	NaN	NaN	NaN
321	NaN	NaN	0.624076	NaN	NaN		NaN	NaN	34.5906	NaN	NaN		322	NaN	NaN	NaN	NaN	NaN	NaN	NaN	NaN	NaN	NaN	NaN	NaN	NaN	NaN	NaN	NaN	NaN	NaN		NaN	NaN	NaN	NaN	NaN	NaN	NaN	NaN	NaN	NaN	NaN	NaN	NaN	NaN	NaN	NaN	NaN
322	NaN	NaN	0.626041	NaN	NaN		NaN	NaN	34.5914	NaN	NaN		323	NaN	NaN	NaN	NaN	NaN	NaN	NaN	NaN	NaN	NaN	NaN	NaN	NaN	NaN	NaN	NaN	NaN	NaN		NaN	NaN	NaN	NaN	NaN	NaN	NaN	NaN	NaN	NaN	NaN	NaN	NaN	NaN	NaN	NaN	NaN
323	NaN	NaN	0.62799	NaN	NaN		NaN	NaN	34.5921	NaN	NaN		324	NaN	NaN	NaN	NaN	NaN	NaN	NaN	NaN	NaN	NaN	NaN	NaN	NaN	NaN	NaN	NaN	NaN	NaN		NaN	NaN	NaN	NaN	NaN	NaN	NaN	NaN	NaN	NaN	NaN	NaN	NaN	NaN	NaN	NaN	NaN
324	NaN	NaN	0.629925	NaN	NaN		NaN	NaN	34.5928	NaN	NaN		325	NaN	NaN	NaN	NaN	NaN	NaN	NaN	NaN	NaN	NaN	NaN	NaN	NaN	NaN	NaN	NaN	NaN	NaN		NaN	NaN	NaN	NaN	NaN	NaN	NaN	NaN	NaN	NaN	NaN	NaN	NaN	NaN	NaN	NaN	NaN
325	NaN	NaN	0.631845	NaN	NaN		NaN	NaN	34.5935	NaN	NaN		326	NaN	NaN	NaN	NaN	NaN	NaN	NaN	NaN	NaN	NaN	NaN	NaN	NaN	NaN	NaN	NaN	NaN	NaN		NaN	NaN	NaN	NaN	NaN	NaN	NaN	NaN	NaN	NaN	NaN	NaN	NaN	NaN	NaN	NaN	NaN
326	NaN	NaN	0.633751	NaN	NaN		NaN	NaN	34.5943	NaN	NaN		327	NaN	NaN	NaN	NaN	NaN	NaN	NaN	NaN	NaN	NaN	NaN	NaN	NaN	NaN	NaN	NaN	NaN	NaN		NaN	NaN	NaN	NaN	NaN	NaN	NaN	NaN	NaN	NaN	NaN	NaN	NaN	NaN	NaN	NaN	NaN
327	NaN	NaN	0.635643	NaN	NaN		NaN	NaN	34.595	NaN	NaN		328	NaN	NaN	NaN	NaN	NaN	NaN	NaN	NaN	NaN	NaN	NaN	NaN	NaN	NaN	NaN	NaN	NaN	NaN		NaN	NaN	NaN	NaN	NaN	NaN	NaN	NaN	NaN	NaN	NaN	NaN	NaN	NaN	NaN	NaN	NaN
328	NaN	NaN	0.63752	NaN	NaN		NaN	NaN	34.5957	NaN	NaN		329	NaN	NaN	NaN	NaN	NaN	NaN	NaN	NaN	NaN	NaN	NaN	NaN	NaN	NaN	NaN	NaN	NaN	NaN		NaN	NaN	NaN	NaN	NaN	NaN	NaN	NaN	NaN	NaN	NaN	NaN	NaN	NaN	NaN	NaN	NaN
329	NaN	NaN	0.639384	NaN	NaN		NaN	NaN	34.5964	NaN	NaN		330	NaN	NaN	NaN	NaN	NaN	NaN	NaN	NaN	NaN	NaN	NaN	NaN	NaN	NaN	NaN	NaN	NaN	NaN		NaN	NaN	NaN	NaN	NaN	NaN	NaN	NaN	NaN	NaN	NaN	NaN	NaN	NaN	NaN	NaN	NaN
330	NaN	NaN	0.641235	NaN	NaN		NaN	NaN	34.5971	NaN	NaN		331	NaN	NaN	NaN	NaN	NaN	NaN	NaN	NaN	NaN	NaN	NaN	NaN	NaN	NaN	NaN	NaN	NaN	NaN		NaN	NaN	NaN	NaN	NaN	NaN	NaN	NaN	NaN	NaN	NaN	NaN	NaN	NaN	NaN	NaN	NaN
331	NaN	NaN	0.643072	NaN	NaN		NaN	NaN	34.5978	NaN	NaN		332	NaN	NaN	NaN	NaN	NaN	NaN	NaN	NaN	NaN	NaN	NaN	NaN	NaN	NaN	NaN	NaN	NaN	NaN		NaN	NaN	NaN	NaN	NaN	NaN	NaN	NaN	NaN	NaN	NaN	NaN	NaN	NaN	NaN	NaN	NaN
332	NaN	NaN	0.644895	NaN	NaN		NaN	NaN	34.5984	NaN	NaN		333	NaN	NaN	NaN	NaN	NaN	NaN	NaN	NaN	NaN	NaN	NaN	NaN	NaN	NaN	NaN	NaN	NaN	NaN		NaN	NaN	NaN	NaN	NaN	NaN	NaN	NaN	NaN	NaN	NaN	NaN	NaN	NaN	NaN	NaN	NaN
333	NaN	NaN	0.646705	NaN	NaN		NaN	NaN	34.5991	NaN	NaN		334	NaN	NaN	NaN	NaN	NaN	NaN	NaN	NaN	NaN	NaN	NaN	NaN	NaN	NaN	NaN	NaN	NaN	NaN		NaN	NaN	NaN	NaN	NaN	NaN	NaN	NaN	NaN	NaN	NaN	NaN	NaN	NaN	NaN	NaN	NaN
334	NaN	NaN	0.648503	NaN	NaN		NaN	NaN	34.5998	NaN	NaN		335	NaN	NaN	NaN	NaN	NaN	NaN	NaN	NaN	NaN	NaN	NaN	NaN	NaN	NaN	NaN	NaN	NaN	NaN		NaN	NaN	NaN	NaN	NaN	NaN	NaN	NaN	NaN	NaN	NaN	NaN	NaN	NaN	NaN	NaN	NaN
335	NaN	NaN	0.650287	NaN	NaN		NaN	NaN	34.6005	NaN	NaN		336	NaN	NaN	NaN	NaN	NaN	NaN	NaN	NaN	NaN	NaN	NaN	NaN	NaN	NaN	NaN	NaN	NaN	NaN		NaN	NaN	NaN	NaN	NaN	NaN	NaN	NaN	NaN	NaN	NaN	NaN	NaN	NaN	NaN	NaN	NaN
336	NaN	NaN	0.652059	NaN	NaN		NaN	NaN	34.6011	NaN	NaN		337	NaN	NaN	NaN	NaN	NaN	NaN	NaN	NaN	NaN	NaN	NaN	NaN	NaN	NaN	NaN	NaN	NaN	NaN		NaN	NaN	NaN	NaN	NaN	NaN	NaN	NaN	NaN	NaN	NaN	NaN	NaN	NaN	NaN	NaN	NaN
337	NaN	NaN	0.653819	NaN	NaN		NaN	NaN	34.6018	NaN	NaN		338	NaN	NaN	NaN	NaN	NaN	NaN	NaN	NaN	NaN	NaN	NaN	NaN	NaN	NaN	NaN	NaN	NaN	NaN		NaN	NaN	NaN	NaN	NaN	NaN	NaN	NaN	NaN	NaN	NaN	NaN	NaN	NaN	NaN	NaN	NaN
338	NaN	NaN	0.655566	NaN	NaN		NaN	NaN	34.6025	NaN	NaN		339	NaN	NaN	NaN	NaN	NaN	NaN	NaN	NaN	NaN	NaN	NaN	NaN	NaN	NaN	NaN	NaN	NaN	NaN		NaN	NaN	NaN	NaN	NaN	NaN	NaN	NaN	NaN	NaN	NaN	NaN	NaN	NaN	NaN	NaN	NaN
339	NaN	NaN	0.657301	NaN	NaN		NaN	NaN	34.6031	NaN	NaN		340	NaN	NaN	NaN	NaN	NaN	NaN	NaN	NaN	NaN	NaN	NaN	NaN	NaN	NaN	NaN	NaN	NaN	NaN		NaN	NaN	NaN	NaN	NaN	NaN	NaN	NaN	NaN	NaN	NaN	NaN	NaN	NaN	NaN	NaN	NaN
340	NaN	NaN	0.659024	NaN	NaN		NaN	NaN	34.6037	NaN	NaN		341	NaN	NaN	NaN	NaN	NaN	NaN	NaN	NaN	NaN	NaN	NaN	NaN	NaN	NaN	NaN	NaN	NaN	NaN		NaN	NaN	NaN	NaN	NaN	NaN	NaN	NaN	NaN	NaN	NaN	NaN	NaN	NaN	NaN	NaN	NaN
341	NaN	NaN	0.660736	NaN	NaN		NaN	NaN	34.6044	NaN	NaN		342	NaN	NaN	NaN	NaN	NaN	NaN	NaN	NaN	NaN	NaN	NaN	NaN	NaN	NaN	NaN	NaN	NaN	NaN		NaN	NaN	NaN	NaN	NaN	NaN	NaN	NaN	NaN	NaN	NaN	NaN	NaN	NaN	NaN	NaN	NaN
342	NaN	NaN	0.662435	NaN	NaN		NaN	NaN	34.605	NaN	NaN		343	NaN	NaN	NaN	NaN	NaN	NaN	NaN	NaN	NaN	NaN	NaN	NaN	NaN	NaN	NaN	NaN	NaN	NaN		NaN	NaN	NaN	NaN	NaN	NaN	NaN	NaN	NaN	NaN	NaN	NaN	NaN	NaN	NaN	NaN	NaN
343	NaN	NaN	0.664124	NaN	NaN		NaN	NaN	34.6057	NaN	NaN		344	NaN	NaN	NaN	NaN	NaN	NaN	NaN	NaN	NaN	NaN	NaN	NaN	NaN	NaN	NaN	NaN	NaN	NaN		NaN	NaN	NaN	NaN	NaN	NaN	NaN	NaN	NaN	NaN	NaN	NaN	NaN	NaN	NaN	NaN	NaN
344	NaN	NaN	0.665801	NaN	NaN		NaN	NaN	34.6063	NaN	NaN		345	NaN	NaN	NaN	NaN	NaN	NaN	NaN	NaN	NaN	NaN	NaN	NaN	NaN	NaN	NaN	NaN	NaN	NaN		NaN	NaN	NaN	NaN	NaN	NaN	NaN	NaN	NaN	NaN	NaN	NaN	NaN	NaN	NaN	NaN	NaN
345	NaN	NaN	0.667467	NaN	NaN		NaN	NaN	34.6069	NaN	NaN		346	NaN	NaN	NaN	NaN	NaN	NaN	NaN	NaN	NaN	NaN	NaN	NaN	NaN	NaN	NaN	NaN	NaN	NaN		NaN	NaN	NaN	NaN	NaN	NaN	NaN	NaN	NaN	NaN	NaN	NaN	NaN	NaN	NaN	NaN	NaN
346	NaN	NaN	0.669123	NaN	NaN		NaN	NaN	34.6075	NaN	NaN		347	NaN	NaN	NaN	NaN	NaN	NaN	NaN	NaN	NaN	NaN	NaN	NaN	NaN	NaN	NaN	NaN	NaN	NaN		NaN	NaN	NaN	NaN	NaN	NaN	NaN	NaN	NaN	NaN	NaN	NaN	NaN	NaN	NaN	NaN	NaN
347	NaN	NaN	0.670767	NaN	NaN		NaN	NaN	34.6081	NaN	NaN		348	NaN	NaN	NaN	NaN	NaN	NaN	NaN	NaN	NaN	NaN	NaN	NaN	NaN	NaN	NaN	NaN	NaN	NaN		NaN	NaN	NaN	NaN	NaN	NaN	NaN	NaN	NaN	NaN	NaN	NaN	NaN	NaN	NaN	NaN	NaN
348	NaN	NaN	0.672401	NaN	NaN		NaN	NaN	34.6088	NaN	NaN		349	NaN	NaN	NaN	NaN	NaN	NaN	NaN	NaN	NaN	NaN	NaN	NaN	NaN	NaN	NaN	NaN	NaN	NaN		NaN	NaN	NaN	NaN	NaN	NaN	NaN	NaN	NaN	NaN	NaN	NaN	NaN	NaN	NaN	NaN	NaN
349	NaN	NaN	0.674025	NaN	NaN		NaN	NaN	34.6094	NaN	NaN		350	NaN	NaN	NaN	NaN	NaN	NaN	NaN	NaN	NaN	NaN	NaN	NaN	NaN	NaN	NaN	NaN	NaN	NaN		NaN	NaN	NaN	NaN	NaN	NaN	NaN	NaN	NaN	NaN	NaN	NaN	NaN	NaN	NaN	NaN	NaN
350	NaN	NaN	0.675639	NaN	NaN		NaN	NaN	34.61	NaN	NaN		351	NaN	NaN	NaN	NaN	NaN	NaN	NaN	NaN	NaN	NaN	NaN	NaN	NaN	NaN	NaN	NaN	NaN	NaN		NaN	NaN	NaN	NaN	NaN	NaN	NaN	NaN	NaN	NaN	NaN	NaN	NaN	NaN	NaN	NaN	NaN
351	NaN	NaN	0.677243	NaN	NaN		NaN	NaN	34.6106	NaN	NaN		352	NaN	NaN	NaN	NaN	NaN	NaN	NaN	NaN	NaN	NaN	NaN	NaN	NaN	NaN	NaN	NaN	NaN	NaN		NaN	NaN	NaN	NaN	NaN	NaN	NaN	NaN	NaN	NaN	NaN	NaN	NaN	NaN	NaN	NaN	NaN
352	NaN	NaN	0.678837	NaN	NaN		NaN	NaN	34.6112	NaN	NaN		353	NaN	NaN	NaN	NaN	NaN	NaN	NaN	NaN	NaN	NaN	NaN	NaN	NaN	NaN	NaN	NaN	NaN	NaN		NaN	NaN	NaN	NaN	NaN	NaN	NaN	NaN	NaN	NaN	NaN	NaN	NaN	NaN	NaN	NaN	NaN
353	NaN	NaN	0.680421	NaN	NaN		NaN	NaN	34.6118	NaN	NaN		354	NaN	NaN	NaN	NaN	NaN	NaN	NaN	NaN	NaN	NaN	NaN	NaN	NaN	NaN	NaN	NaN	NaN	NaN		NaN	NaN	NaN	NaN	NaN	NaN	NaN	NaN	NaN	NaN	NaN	NaN	NaN	NaN	NaN	NaN	NaN
354	NaN	NaN	0.681996	NaN	NaN		NaN	NaN	34.6123	NaN	NaN		355	NaN	NaN	NaN	NaN	NaN	NaN	NaN	NaN	NaN	NaN	NaN	NaN	NaN	NaN	NaN	NaN	NaN	NaN		NaN	NaN	NaN	NaN	NaN	NaN	NaN	NaN	NaN	NaN	NaN	NaN	NaN	NaN	NaN	NaN	NaN
355	NaN	NaN	0.683562	NaN	NaN		NaN	NaN	34.6129	NaN	NaN		356	NaN	NaN	NaN	NaN	NaN	NaN	NaN	NaN	NaN	NaN	NaN	NaN	NaN	NaN	NaN	NaN	NaN	NaN		NaN	NaN	NaN	NaN	NaN	NaN	NaN	NaN	NaN	NaN	NaN	NaN	NaN	NaN	NaN	NaN	NaN
356	NaN	NaN	0.685119	NaN	NaN		NaN	NaN	34.6135	NaN	NaN		357	NaN	NaN	NaN	NaN	NaN	NaN	NaN	NaN	NaN	NaN	NaN	NaN	NaN	NaN	NaN	NaN	NaN	NaN		NaN	NaN	NaN	NaN	NaN	NaN	NaN	NaN	NaN	NaN	NaN	NaN	NaN	NaN	NaN	NaN	NaN
357	NaN	NaN	0.686668	NaN	NaN		NaN	NaN	34.6141	NaN	NaN		358	NaN	NaN	NaN	NaN	NaN	NaN	NaN	NaN	NaN	NaN	NaN	NaN	NaN	NaN	NaN	NaN	NaN	NaN		NaN	NaN	NaN	NaN	NaN	NaN	NaN	NaN	NaN	NaN	NaN	NaN	NaN	NaN	NaN	NaN	NaN
358	NaN	NaN	0.688207	NaN	NaN		NaN	NaN	34.6147	NaN	NaN		359	NaN	NaN	NaN	NaN	NaN	NaN	NaN	NaN	NaN	NaN	NaN	NaN	NaN	NaN	NaN	NaN	NaN	NaN		NaN	NaN	NaN	NaN	NaN	NaN	NaN	NaN	NaN	NaN	NaN	NaN	NaN	NaN	NaN	NaN	NaN
359	NaN	NaN	0.689739	NaN	NaN		NaN	NaN	34.6152	NaN	NaN		360	NaN	NaN	NaN	NaN	NaN	NaN	NaN	NaN	NaN	NaN	NaN	NaN	NaN	NaN	NaN	NaN	NaN	NaN		NaN	NaN	NaN	NaN	NaN	NaN	NaN	NaN	NaN	NaN	NaN	NaN	NaN	NaN	NaN	NaN	NaN
360	NaN	NaN	0.691262	NaN	NaN		NaN	NaN	34.6158	NaN	NaN		361	NaN	NaN	NaN	NaN	NaN	NaN	NaN	NaN	NaN	NaN	NaN	NaN	NaN	NaN	NaN	NaN	NaN	NaN		NaN	NaN	NaN	NaN	NaN	NaN	NaN	NaN	NaN	NaN	NaN	NaN	NaN	NaN	NaN	NaN	NaN
361	NaN	NaN	0.692777	NaN	NaN		NaN	NaN	34.6164	NaN	NaN		362	NaN	NaN	NaN	NaN	NaN	NaN	NaN	NaN	NaN	NaN	NaN	NaN	NaN	NaN	NaN	NaN	NaN	NaN		NaN	NaN	NaN	NaN	NaN	NaN	NaN	NaN	NaN	NaN	NaN	NaN	NaN	NaN	NaN	NaN	NaN
362	NaN	NaN	0.694284	NaN	NaN		NaN	NaN	34.6169	NaN	NaN		363	NaN	NaN	NaN	NaN	NaN	NaN	NaN	NaN	NaN	NaN	NaN	NaN	NaN	NaN	NaN	NaN	NaN	NaN		NaN	NaN	NaN	NaN	NaN	NaN	NaN	NaN	NaN	NaN	NaN	NaN	NaN	NaN	NaN	NaN	NaN
363	NaN	NaN	0.695783	NaN	NaN		NaN	NaN	34.6175	NaN	NaN		364	NaN	NaN	NaN	NaN	NaN	NaN	NaN	NaN	NaN	NaN	NaN	NaN	NaN	NaN	NaN	NaN	NaN	NaN		NaN	NaN	NaN	NaN	NaN	NaN	NaN	NaN	NaN	NaN	NaN	NaN	NaN	NaN	NaN	NaN	NaN
364	NaN	NaN	0.697276	NaN	NaN		NaN	NaN	34.618	NaN	NaN		365	NaN	NaN	NaN	NaN	NaN	NaN	NaN	NaN	NaN	NaN	NaN	NaN	NaN	NaN	NaN	NaN	NaN	NaN		NaN	NaN	NaN	NaN	NaN	NaN	NaN	NaN	NaN	NaN	NaN	NaN	NaN	NaN	NaN	NaN	NaN
365	NaN	NaN	0.698761	NaN	NaN		NaN	NaN	34.6186	NaN	NaN		366	NaN	NaN	NaN	NaN	NaN	NaN	NaN	NaN	NaN	NaN	NaN	NaN	NaN	NaN	NaN	NaN	NaN	NaN		NaN	NaN	NaN	NaN	NaN	NaN	NaN	NaN	NaN	NaN	NaN	NaN	NaN	NaN	NaN	NaN	NaN
366	NaN	NaN	0.700238	NaN	NaN		NaN	NaN	34.6192	NaN	NaN		367	NaN	NaN	NaN	NaN	NaN	NaN	NaN	NaN	NaN	NaN	NaN	NaN	NaN	NaN	NaN	NaN	NaN	NaN		NaN	NaN	NaN	NaN	NaN	NaN	NaN	NaN	NaN	NaN	NaN	NaN	NaN	NaN	NaN	NaN	NaN
367	NaN	NaN	0.701709	NaN	NaN		NaN	NaN	34.6197	NaN	NaN		368	NaN	NaN	NaN	NaN	NaN	NaN	NaN	NaN	NaN	NaN	NaN	NaN	NaN	NaN	NaN	NaN	NaN	NaN		NaN	NaN	NaN	NaN	NaN	NaN	NaN	NaN	NaN	NaN	NaN	NaN	NaN	NaN	NaN	NaN	NaN
368	NaN	NaN	0.703174	NaN	NaN		NaN	NaN	34.6202	NaN	NaN		369	NaN	NaN	NaN	NaN	NaN	NaN	NaN	NaN	NaN	NaN	NaN	NaN	NaN	NaN	NaN	NaN	NaN	NaN		NaN	NaN	NaN	NaN	NaN	NaN	NaN	NaN	NaN	NaN	NaN	NaN	NaN	NaN	NaN	NaN	NaN
369	NaN	NaN	0.704632	NaN	NaN		NaN	NaN	34.6208	NaN	NaN		370	NaN	NaN	NaN	NaN	NaN	NaN	NaN	NaN	NaN	NaN	NaN	NaN	NaN	NaN	NaN	NaN	NaN	NaN		NaN	NaN	NaN	NaN	NaN	NaN	NaN	NaN	NaN	NaN	NaN	NaN	NaN	NaN	NaN	NaN	NaN
370	NaN	NaN	0.706084	NaN	NaN		NaN	NaN	34.6213	NaN	NaN		371	NaN	NaN	NaN	NaN	NaN	NaN	NaN	NaN	NaN	NaN	NaN	NaN	NaN	NaN	NaN	NaN	NaN	NaN		NaN	NaN	NaN	NaN	NaN	NaN	NaN	NaN	NaN	NaN	NaN	NaN	NaN	NaN	NaN	NaN	NaN
371	NaN	NaN	0.707529	NaN	NaN		NaN	NaN	34.6219	NaN	NaN		372	NaN	NaN	NaN	NaN	NaN	NaN	NaN	NaN	NaN	NaN	NaN	NaN	NaN	NaN	NaN	NaN	NaN	NaN		NaN	NaN	NaN	NaN	NaN	NaN	NaN	NaN	NaN	NaN	NaN	NaN	NaN	NaN	NaN	NaN	NaN
372	NaN	NaN	0.708969	NaN	NaN		NaN	NaN	34.6224	NaN	NaN		373	NaN	NaN	NaN	NaN	NaN	NaN	NaN	NaN	NaN	NaN	NaN	NaN	NaN	NaN	NaN	NaN	NaN	NaN		NaN	NaN	NaN	NaN	NaN	NaN	NaN	NaN	NaN	NaN	NaN	NaN	NaN	NaN	NaN	NaN	NaN
373	NaN	NaN	0.710403	NaN	NaN		NaN	NaN	34.6229	NaN	NaN		374	NaN	NaN	NaN	NaN	NaN	NaN	NaN	NaN	NaN	NaN	NaN	NaN	NaN	NaN	NaN	NaN	NaN	NaN		NaN	NaN	NaN	NaN	NaN	NaN	NaN	NaN	NaN	NaN	NaN	NaN	NaN	NaN	NaN	NaN	NaN
374	NaN	NaN	0.711832	NaN	NaN		NaN	NaN	34.6235	NaN	NaN		375	NaN	NaN	NaN	NaN	NaN	NaN	NaN	NaN	NaN	NaN	NaN	NaN	NaN	NaN	NaN	NaN	NaN	NaN		NaN	NaN	NaN	NaN	NaN	NaN	NaN	NaN	NaN	NaN	NaN	NaN	NaN	NaN	NaN	NaN	NaN
375	NaN	NaN	0.713256	NaN	NaN		NaN	NaN	34.624	NaN	NaN		376	NaN	NaN	NaN	NaN	NaN	NaN	NaN	NaN	NaN	NaN	NaN	NaN	NaN	NaN	NaN	NaN	NaN	NaN		NaN	NaN	NaN	NaN	NaN	NaN	NaN	NaN	NaN	NaN	NaN	NaN	NaN	NaN	NaN	NaN	NaN
376	NaN	NaN	0.714674	NaN	NaN		NaN	NaN	34.6245	NaN	NaN		377	NaN	NaN	NaN	NaN	NaN	NaN	NaN	NaN	NaN	NaN	NaN	NaN	NaN	NaN	NaN	NaN	NaN	NaN		NaN	NaN	NaN	NaN	NaN	NaN	NaN	NaN	NaN	NaN	NaN	NaN	NaN	NaN	NaN	NaN	NaN
377	NaN	NaN	0.716088	NaN	NaN		NaN	NaN	34.6251	NaN	NaN		378	NaN	NaN	NaN	NaN	NaN	NaN	NaN	NaN	NaN	NaN	NaN	NaN	NaN	NaN	NaN	NaN	NaN	NaN		NaN	NaN	NaN	NaN	NaN	NaN	NaN	NaN	NaN	NaN	NaN	NaN	NaN	NaN	NaN	NaN	NaN
378	NaN	NaN	0.717497	NaN	NaN		NaN	NaN	34.6256	NaN	NaN		379	NaN	NaN	NaN	NaN	NaN	NaN	NaN	NaN	NaN	NaN	NaN	NaN	NaN	NaN	NaN	NaN	NaN	NaN		NaN	NaN	NaN	NaN	NaN	NaN	NaN	NaN	NaN	NaN	NaN	NaN	NaN	NaN	NaN	NaN	NaN
379	NaN	NaN	0.718902	NaN	NaN		NaN	NaN	34.6261	NaN	NaN		380	NaN	NaN	NaN	NaN	NaN	NaN	NaN	NaN	NaN	NaN	NaN	NaN	NaN	NaN	NaN	NaN	NaN	NaN		NaN	NaN	NaN	NaN	NaN	NaN	NaN	NaN	NaN	NaN	NaN	NaN	NaN	NaN	NaN	NaN	NaN
380	NaN	NaN	0.720302	NaN	NaN		NaN	NaN	34.6266	NaN	NaN		381	NaN	NaN	NaN	NaN	NaN	NaN	NaN	NaN	NaN	NaN	NaN	NaN	NaN	NaN	NaN	NaN	NaN	NaN		NaN	NaN	NaN	NaN	NaN	NaN	NaN	NaN	NaN	NaN	NaN	NaN	NaN	NaN	NaN	NaN	NaN
381	NaN	NaN	0.721699	NaN	NaN		NaN	NaN	34.6272	NaN	NaN		382	NaN	NaN	NaN	NaN	NaN	NaN	NaN	NaN	NaN	NaN	NaN	NaN	NaN	NaN	NaN	NaN	NaN	NaN		NaN	NaN	NaN	NaN	NaN	NaN	NaN	NaN	NaN	NaN	NaN	NaN	NaN	NaN	NaN	NaN	NaN
382	NaN	NaN	0.723091	NaN	NaN		NaN	NaN	34.6277	NaN	NaN		383	NaN	NaN	NaN	NaN	NaN	NaN	NaN	NaN	NaN	NaN	NaN	NaN	NaN	NaN	NaN	NaN	NaN	NaN		NaN	NaN	NaN	NaN	NaN	NaN	NaN	NaN	NaN	NaN	NaN	NaN	NaN	NaN	NaN	NaN	NaN
383	NaN	NaN	0.72448	NaN	NaN		NaN	NaN	34.6282	NaN	NaN		384	NaN	NaN	NaN	NaN	NaN	NaN	NaN	NaN	NaN	NaN	NaN	NaN	NaN	NaN	NaN	NaN	NaN	NaN		NaN	NaN	NaN	NaN	NaN	NaN	NaN	NaN	NaN	NaN	NaN	NaN	NaN	NaN	NaN	NaN	NaN
384	NaN	NaN	0.725866	NaN	NaN		NaN	NaN	34.6287	NaN	NaN		385	NaN	NaN	NaN	NaN	NaN	NaN	NaN	NaN	NaN	NaN	NaN	NaN	NaN	NaN	NaN	NaN	NaN	NaN		NaN	NaN	NaN	NaN	NaN	NaN	NaN	NaN	NaN	NaN	NaN	NaN	NaN	NaN	NaN	NaN	NaN
385	NaN	NaN	0.727248	NaN	NaN		NaN	NaN	34.6292	NaN	NaN		386	NaN	NaN	NaN	NaN	NaN	NaN	NaN	NaN	NaN	NaN	NaN	NaN	NaN	NaN	NaN	NaN	NaN	NaN		NaN	NaN	NaN	NaN	NaN	NaN	NaN	NaN	NaN	NaN	NaN	NaN	NaN	NaN	NaN	NaN	NaN
386	NaN	NaN	0.728627	NaN	NaN		NaN	NaN	34.6297	NaN	NaN		387	NaN	NaN	NaN	NaN	NaN	NaN	NaN	NaN	NaN	NaN	NaN	NaN	NaN	NaN	NaN	NaN	NaN	NaN		NaN	NaN	NaN	NaN	NaN	NaN	NaN	NaN	NaN	NaN	NaN	NaN	NaN	NaN	NaN	NaN	NaN
387	NaN	NaN	0.730004	NaN	NaN		NaN	NaN	34.6303	NaN	NaN		388	NaN	NaN	NaN	NaN	NaN	NaN	NaN	NaN	NaN	NaN	NaN	NaN	NaN	NaN	NaN	NaN	NaN	NaN		NaN	NaN	NaN	NaN	NaN	NaN	NaN	NaN	NaN	NaN	NaN	NaN	NaN	NaN	NaN	NaN	NaN
388	NaN	NaN	0.731378	NaN	NaN		NaN	NaN	34.6308	NaN	NaN		389	NaN	NaN	NaN	NaN	NaN	NaN	NaN	NaN	NaN	NaN	NaN	NaN	NaN	NaN	NaN	NaN	NaN	NaN		NaN	NaN	NaN	NaN	NaN	NaN	NaN	NaN	NaN	NaN	NaN	NaN	NaN	NaN	NaN	NaN	NaN
389	NaN	NaN	0.732749	NaN	NaN		NaN	NaN	34.6313	NaN	NaN		390	NaN	NaN	NaN	NaN	NaN	NaN	NaN	NaN	NaN	NaN	NaN	NaN	NaN	NaN	NaN	NaN	NaN	NaN		NaN	NaN	NaN	NaN	NaN	NaN	NaN	NaN	NaN	NaN	NaN	NaN	NaN	NaN	NaN	NaN	NaN
390	NaN	NaN	0.734119	NaN	NaN		NaN	NaN	34.6318	NaN	NaN		391	NaN	NaN	NaN	NaN	NaN	NaN	NaN	NaN	NaN	NaN	NaN	NaN	NaN	NaN	NaN	NaN	NaN	NaN		NaN	NaN	NaN	NaN	NaN	NaN	NaN	NaN	NaN	NaN	NaN	NaN	NaN	NaN	NaN	NaN	NaN
391	NaN	NaN	0.735486	NaN	NaN		NaN	NaN	34.6323	NaN	NaN		392	NaN	NaN	NaN	NaN	NaN	NaN	NaN	NaN	NaN	NaN	NaN	NaN	NaN	NaN	NaN	NaN	NaN	NaN		NaN	NaN	NaN	NaN	NaN	NaN	NaN	NaN	NaN	NaN	NaN	NaN	NaN	NaN	NaN	NaN	NaN
392	NaN	NaN	0.736852	NaN	NaN		NaN	NaN	34.6328	NaN	NaN		393	NaN	NaN	NaN	NaN	NaN	NaN	NaN	NaN	NaN	NaN	NaN	NaN	NaN	NaN	NaN	NaN	NaN	NaN		NaN	NaN	NaN	NaN	NaN	NaN	NaN	NaN	NaN	NaN	NaN	NaN	NaN	NaN	NaN	NaN	NaN
393	NaN	NaN	0.738216	NaN	NaN		NaN	NaN	34.6333	NaN	NaN		394	NaN	NaN	NaN	NaN	NaN	NaN	NaN	NaN	NaN	NaN	NaN	NaN	NaN	NaN	NaN	NaN	NaN	NaN		NaN	NaN	NaN	NaN	NaN	NaN	NaN	NaN	NaN	NaN	NaN	NaN	NaN	NaN	NaN	NaN	NaN
394	NaN	NaN	0.739579	NaN	NaN		NaN	NaN	34.6338	NaN	NaN		395	NaN	NaN	NaN	NaN	NaN	NaN	NaN	NaN	NaN	NaN	NaN	NaN	NaN	NaN	NaN	NaN	NaN	NaN		NaN	NaN	NaN	NaN	NaN	NaN	NaN	NaN	NaN	NaN	NaN	NaN	NaN	NaN	NaN	NaN	NaN
395	NaN	NaN	0.74094	NaN	NaN		NaN	NaN	34.6343	NaN	NaN		396	NaN	NaN	NaN	NaN	NaN	NaN	NaN	NaN	NaN	NaN	NaN	NaN	NaN	NaN	NaN	NaN	NaN	NaN		NaN	NaN	NaN	NaN	NaN	NaN	NaN	NaN	NaN	NaN	NaN	NaN	NaN	NaN	NaN	NaN	NaN
396	NaN	NaN	0.742301	NaN	NaN		NaN	NaN	34.6348	NaN	NaN		397	NaN	NaN	NaN	NaN	NaN	NaN	NaN	NaN	NaN	NaN	NaN	NaN	NaN	NaN	NaN	NaN	NaN	NaN		NaN	NaN	NaN	NaN	NaN	NaN	NaN	NaN	NaN	NaN	NaN	NaN	NaN	NaN	NaN	NaN	NaN
397	NaN	NaN	0.743661	NaN	NaN		NaN	NaN	34.6354	NaN	NaN		398	NaN	NaN	NaN	NaN	NaN	NaN	NaN	NaN	NaN	NaN	NaN	NaN	NaN	NaN	NaN	NaN	NaN	NaN		NaN	NaN	NaN	NaN	NaN	NaN	NaN	NaN	NaN	NaN	NaN	NaN	NaN	NaN	NaN	NaN	NaN
398	NaN	NaN	0.74502	NaN	NaN		NaN	NaN	34.6359	NaN	NaN		399	NaN	NaN	NaN	NaN	NaN	NaN	NaN	NaN	NaN	NaN	NaN	NaN	NaN	NaN	NaN	NaN	NaN	NaN		NaN	NaN	NaN	NaN	NaN	NaN	NaN	NaN	NaN	NaN	NaN	NaN	NaN	NaN	NaN	NaN	NaN
399	NaN	NaN	0.746379	NaN	NaN		NaN	NaN	34.6364	NaN	NaN		400	NaN	NaN	NaN	NaN	NaN	NaN	NaN	NaN	NaN	NaN	NaN	NaN	NaN	NaN	NaN	NaN	NaN	NaN		NaN	NaN	NaN	NaN	NaN	NaN	NaN	NaN	NaN	NaN	NaN	NaN	NaN	NaN	NaN	NaN	NaN
400	NaN	NaN	0.747737	NaN	NaN		NaN	NaN	34.6369	NaN	NaN		401	NaN	NaN	NaN	NaN	NaN	NaN	NaN	NaN	NaN	NaN	NaN	NaN	NaN	NaN	NaN	NaN	NaN	NaN		NaN	NaN	NaN	NaN	NaN	NaN	NaN	NaN	NaN	NaN	NaN	NaN	NaN	NaN	NaN	NaN	NaN
401	NaN	NaN	0.749092	NaN	NaN		NaN	NaN	34.6374	NaN	NaN		402	NaN	NaN	NaN	NaN	NaN	NaN	NaN	NaN	NaN	NaN	NaN	NaN	NaN	NaN	NaN	NaN	NaN	NaN		NaN	NaN	NaN	NaN	NaN	NaN	NaN	NaN	NaN	NaN	NaN	NaN	NaN	NaN	NaN	NaN	NaN
402	NaN	NaN	0.750444	NaN	NaN		NaN	NaN	34.6379	NaN	NaN		403	NaN	NaN	NaN	NaN	NaN	NaN	NaN	NaN	NaN	NaN	NaN	NaN	NaN	NaN	NaN	NaN	NaN	NaN		NaN	NaN	NaN	NaN	NaN	NaN	NaN	NaN	NaN	NaN	NaN	NaN	NaN	NaN	NaN	NaN	NaN
403	NaN	NaN	0.751793	NaN	NaN		NaN	NaN	34.6384	NaN	NaN		404	NaN	NaN	NaN	NaN	NaN	NaN	NaN	NaN	NaN	NaN	NaN	NaN	NaN	NaN	NaN	NaN	NaN	NaN		NaN	NaN	NaN	NaN	NaN	NaN	NaN	NaN	NaN	NaN	NaN	NaN	NaN	NaN	NaN	NaN	NaN
404	NaN	NaN	0.753139	NaN	NaN		NaN	NaN	34.6389	NaN	NaN		405	NaN	NaN	NaN	NaN	NaN	NaN	NaN	NaN	NaN	NaN	NaN	NaN	NaN	NaN	NaN	NaN	NaN	NaN		NaN	NaN	NaN	NaN	NaN	NaN	NaN	NaN	NaN	NaN	NaN	NaN	NaN	NaN	NaN	NaN	NaN
405	NaN	NaN	0.754482	NaN	NaN		NaN	NaN	34.6394	NaN	NaN		406	NaN	NaN	NaN	NaN	NaN	NaN	NaN	NaN	NaN	NaN	NaN	NaN	NaN	NaN	NaN	NaN	NaN	NaN		NaN	NaN	NaN	NaN	NaN	NaN	NaN	NaN	NaN	NaN	NaN	NaN	NaN	NaN	NaN	NaN	NaN
406	NaN	NaN	0.755822	NaN	NaN		NaN	NaN	34.6399	NaN	NaN		407	NaN	NaN	NaN	NaN	NaN	NaN	NaN	NaN	NaN	NaN	NaN	NaN	NaN	NaN	NaN	NaN	NaN	NaN		NaN	NaN	NaN	NaN	NaN	NaN	NaN	NaN	NaN	NaN	NaN	NaN	NaN	NaN	NaN	NaN	NaN
407	NaN	NaN	0.757159	NaN	NaN		NaN	NaN	34.6404	NaN	NaN		408	NaN	NaN	NaN	NaN	NaN	NaN	NaN	NaN	NaN	NaN	NaN	NaN	NaN	NaN	NaN	NaN	NaN	NaN		NaN	NaN	NaN	NaN	NaN	NaN	NaN	NaN	NaN	NaN	NaN	NaN	NaN	NaN	NaN	NaN	NaN
408	NaN	NaN	0.758492	NaN	NaN		NaN	NaN	34.6409	NaN	NaN		409	NaN	NaN	NaN	NaN	NaN	NaN	NaN	NaN	NaN	NaN	NaN	NaN	NaN	NaN	NaN	NaN	NaN	NaN		NaN	NaN	NaN	NaN	NaN	NaN	NaN	NaN	NaN	NaN	NaN	NaN	NaN	NaN	NaN	NaN	NaN
409	NaN	NaN	0.759823	NaN	NaN		NaN	NaN	34.6414	NaN	NaN		410	NaN	NaN	NaN	NaN	NaN	NaN	NaN	NaN	NaN	NaN	NaN	NaN	NaN	NaN	NaN	NaN	NaN	NaN		NaN	NaN	NaN	NaN	NaN	NaN	NaN	NaN	NaN	NaN	NaN	NaN	NaN	NaN	NaN	NaN	NaN
410	NaN	NaN	0.76115	NaN	NaN		NaN	NaN	34.6419	NaN	NaN		411	NaN	NaN	NaN	NaN	NaN	NaN	NaN	NaN	NaN	NaN	NaN	NaN	NaN	NaN	NaN	NaN	NaN	NaN		NaN	NaN	NaN	NaN	NaN	NaN	NaN	NaN	NaN	NaN	NaN	NaN	NaN	NaN	NaN	NaN	NaN
411	NaN	NaN	0.762474	NaN	NaN		NaN	NaN	34.6424	NaN	NaN		412	NaN	NaN	NaN	NaN	NaN	NaN	NaN	NaN	NaN	NaN	NaN	NaN	NaN	NaN	NaN	NaN	NaN	NaN		NaN	NaN	NaN	NaN	NaN	NaN	NaN	NaN	NaN	NaN	NaN	NaN	NaN	NaN	NaN	NaN	NaN
412	NaN	NaN	0.763795	NaN	NaN		NaN	NaN	34.6429	NaN	NaN		413	NaN	NaN	NaN	NaN	NaN	NaN	NaN	NaN	NaN	NaN	NaN	NaN	NaN	NaN	NaN	NaN	NaN	NaN		NaN	NaN	NaN	NaN	NaN	NaN	NaN	NaN	NaN	NaN	NaN	NaN	NaN	NaN	NaN	NaN	NaN
413	NaN	NaN	0.765112	NaN	NaN		NaN	NaN	34.6433	NaN	NaN		414	NaN	NaN	NaN	NaN	NaN	NaN	NaN	NaN	NaN	NaN	NaN	NaN	NaN	NaN	NaN	NaN	NaN	NaN		NaN	NaN	NaN	NaN	NaN	NaN	NaN	NaN	NaN	NaN	NaN	NaN	NaN	NaN	NaN	NaN	NaN
414	NaN	NaN	0.766425	NaN	NaN		NaN	NaN	34.6438	NaN	NaN		415	NaN	NaN	NaN	NaN	NaN	NaN	NaN	NaN	NaN	NaN	NaN	NaN	NaN	NaN	NaN	NaN	NaN	NaN		NaN	NaN	NaN	NaN	NaN	NaN	NaN	NaN	NaN	NaN	NaN	NaN	NaN	NaN	NaN	NaN	NaN
415	NaN	NaN	0.767736	NaN	NaN		NaN	NaN	34.6443	NaN	NaN		416	NaN	NaN	NaN	NaN	NaN	NaN	NaN	NaN	NaN	NaN	NaN	NaN	NaN	NaN	NaN	NaN	NaN	NaN		NaN	NaN	NaN	NaN	NaN	NaN	NaN	NaN	NaN	NaN	NaN	NaN	NaN	NaN	NaN	NaN	NaN
416	NaN	NaN	0.769042	NaN	NaN		NaN	NaN	34.6448	NaN	NaN		417	NaN	NaN	NaN	NaN	NaN	NaN	NaN	NaN	NaN	NaN	NaN	NaN	NaN	NaN	NaN	NaN	NaN	NaN		NaN	NaN	NaN	NaN	NaN	NaN	NaN	NaN	NaN	NaN	NaN	NaN	NaN	NaN	NaN	NaN	NaN
417	NaN	NaN	0.770345	NaN	NaN		NaN	NaN	34.6453	NaN	NaN		418	NaN	NaN	NaN	NaN	NaN	NaN	NaN	NaN	NaN	NaN	NaN	NaN	NaN	NaN	NaN	NaN	NaN	NaN		NaN	NaN	NaN	NaN	NaN	NaN	NaN	NaN	NaN	NaN	NaN	NaN	NaN	NaN	NaN	NaN	NaN
418	NaN	NaN	0.771645	NaN	NaN		NaN	NaN	34.6458	NaN	NaN		419	NaN	NaN	NaN	NaN	NaN	NaN	NaN	NaN	NaN	NaN	NaN	NaN	NaN	NaN	NaN	NaN	NaN	NaN		NaN	NaN	NaN	NaN	NaN	NaN	NaN	NaN	NaN	NaN	NaN	NaN	NaN	NaN	NaN	NaN	NaN
419	NaN	NaN	0.772941	NaN	NaN		NaN	NaN	34.6463	NaN	NaN		420	NaN	NaN	NaN	NaN	NaN	NaN	NaN	NaN	NaN	NaN	NaN	NaN	NaN	NaN	NaN	NaN	NaN	NaN		NaN	NaN	NaN	NaN	NaN	NaN	NaN	NaN	NaN	NaN	NaN	NaN	NaN	NaN	NaN	NaN	NaN
420	NaN	NaN	0.774232	NaN	NaN		NaN	NaN	34.6467	NaN	NaN		421	NaN	NaN	NaN	NaN	NaN	NaN	NaN	NaN	NaN	NaN	NaN	NaN	NaN	NaN	NaN	NaN	NaN	NaN		NaN	NaN	NaN	NaN	NaN	NaN	NaN	NaN	NaN	NaN	NaN	NaN	NaN	NaN	NaN	NaN	NaN
421	NaN	NaN	0.775521	NaN	NaN		NaN	NaN	34.6472	NaN	NaN		422	NaN	NaN	NaN	NaN	NaN	NaN	NaN	NaN	NaN	NaN	NaN	NaN	NaN	NaN	NaN	NaN	NaN	NaN		NaN	NaN	NaN	NaN	NaN	NaN	NaN	NaN	NaN	NaN	NaN	NaN	NaN	NaN	NaN	NaN	NaN
422	NaN	NaN	0.776805	NaN	NaN		NaN	NaN	34.6477	NaN	NaN		423	NaN	NaN	NaN	NaN	NaN	NaN	NaN	NaN	NaN	NaN	NaN	NaN	NaN	NaN	NaN	NaN	NaN	NaN		NaN	NaN	NaN	NaN	NaN	NaN	NaN	NaN	NaN	NaN	NaN	NaN	NaN	NaN	NaN	NaN	NaN
423	NaN	NaN	0.778085	NaN	NaN		NaN	NaN	34.6482	NaN	NaN		424	NaN	NaN	NaN	NaN	NaN	NaN	NaN	NaN	NaN	NaN	NaN	NaN	NaN	NaN	NaN	NaN	NaN	NaN		NaN	NaN	NaN	NaN	NaN	NaN	NaN	NaN	NaN	NaN	NaN	NaN	NaN	NaN	NaN	NaN	NaN
424	NaN	NaN	0.779362	NaN	NaN		NaN	NaN	34.6487	NaN	NaN		425	NaN	NaN	NaN	NaN	NaN	NaN	NaN	NaN	NaN	NaN	NaN	NaN	NaN	NaN	NaN	NaN	NaN	NaN		NaN	NaN	NaN	NaN	NaN	NaN	NaN	NaN	NaN	NaN	NaN	NaN	NaN	NaN	NaN	NaN	NaN
425	NaN	NaN	0.780634	NaN	NaN		NaN	NaN	34.6491	NaN	NaN		426	NaN	NaN	NaN	NaN	NaN	NaN	NaN	NaN	NaN	NaN	NaN	NaN	NaN	NaN	NaN	NaN	NaN	NaN		NaN	NaN	NaN	NaN	NaN	NaN	NaN	NaN	NaN	NaN	NaN	NaN	NaN	NaN	NaN	NaN	NaN
426	NaN	NaN	0.781903	NaN	NaN		NaN	NaN	34.6496	NaN	NaN		427	NaN	NaN	NaN	NaN	NaN	NaN	NaN	NaN	NaN	NaN	NaN	NaN	NaN	NaN	NaN	NaN	NaN	NaN		NaN	NaN	NaN	NaN	NaN	NaN	NaN	NaN	NaN	NaN	NaN	NaN	NaN	NaN	NaN	NaN	NaN
427	NaN	NaN	0.783167	NaN	NaN		NaN	NaN	34.6501	NaN	NaN		428	NaN	NaN	NaN	NaN	NaN	NaN	NaN	NaN	NaN	NaN	NaN	NaN	NaN	NaN	NaN	NaN	NaN	NaN		NaN	NaN	NaN	NaN	NaN	NaN	NaN	NaN	NaN	NaN	NaN	NaN	NaN	NaN	NaN	NaN	NaN
428	NaN	NaN	0.784427	NaN	NaN		NaN	NaN	34.6505	NaN	NaN		429	NaN	NaN	NaN	NaN	NaN	NaN	NaN	NaN	NaN	NaN	NaN	NaN	NaN	NaN	NaN	NaN	NaN	NaN		NaN	NaN	NaN	NaN	NaN	NaN	NaN	NaN	NaN	NaN	NaN	NaN	NaN	NaN	NaN	NaN	NaN
429	NaN	NaN	0.785683	NaN	NaN		NaN	NaN	34.651	NaN	NaN		430	NaN	NaN	NaN	NaN	NaN	NaN	NaN	NaN	NaN	NaN	NaN	NaN	NaN	NaN	NaN	NaN	NaN	NaN		NaN	NaN	NaN	NaN	NaN	NaN	NaN	NaN	NaN	NaN	NaN	NaN	NaN	NaN	NaN	NaN	NaN
430	NaN	NaN	0.786935	NaN	NaN		NaN	NaN	34.6515	NaN	NaN		431	NaN	NaN	NaN	NaN	NaN	NaN	NaN	NaN	NaN	NaN	NaN	NaN	NaN	NaN	NaN	NaN	NaN	NaN		NaN	NaN	NaN	NaN	NaN	NaN	NaN	NaN	NaN	NaN	NaN	NaN	NaN	NaN	NaN	NaN	NaN
431	NaN	NaN	0.788183	NaN	NaN		NaN	NaN	34.6519	NaN	NaN		432	NaN	NaN	NaN	NaN	NaN	NaN	NaN	NaN	NaN	NaN	NaN	NaN	NaN	NaN	NaN	NaN	NaN	NaN		NaN	NaN	NaN	NaN	NaN	NaN	NaN	NaN	NaN	NaN	NaN	NaN	NaN	NaN	NaN	NaN	NaN
432	NaN	NaN	0.789426	NaN	NaN		NaN	NaN	34.6524	NaN	NaN		433	NaN	NaN	NaN	NaN	NaN	NaN	NaN	NaN	NaN	NaN	NaN	NaN	NaN	NaN	NaN	NaN	NaN	NaN		NaN	NaN	NaN	NaN	NaN	NaN	NaN	NaN	NaN	NaN	NaN	NaN	NaN	NaN	NaN	NaN	NaN
433	NaN	NaN	0.790665	NaN	NaN		NaN	NaN	34.6529	NaN	NaN		434	NaN	NaN	NaN	NaN	NaN	NaN	NaN	NaN	NaN	NaN	NaN	NaN	NaN	NaN	NaN	NaN	NaN	NaN		NaN	NaN	NaN	NaN	NaN	NaN	NaN	NaN	NaN	NaN	NaN	NaN	NaN	NaN	NaN	NaN	NaN
434	NaN	NaN	0.791899	NaN	NaN		NaN	NaN	34.6533	NaN	NaN		435	NaN	NaN	NaN	NaN	NaN	NaN	NaN	NaN	NaN	NaN	NaN	NaN	NaN	NaN	NaN	NaN	NaN	NaN		NaN	NaN	NaN	NaN	NaN	NaN	NaN	NaN	NaN	NaN	NaN	NaN	NaN	NaN	NaN	NaN	NaN
435	NaN	NaN	0.793129	NaN	NaN		NaN	NaN	34.6538	NaN	NaN		436	NaN	NaN	NaN	NaN	NaN	NaN	NaN	NaN	NaN	NaN	NaN	NaN	NaN	NaN	NaN	NaN	NaN	NaN		NaN	NaN	NaN	NaN	NaN	NaN	NaN	NaN	NaN	NaN	NaN	NaN	NaN	NaN	NaN	NaN	NaN
436	NaN	NaN	0.794354	NaN	NaN		NaN	NaN	34.6542	NaN	NaN		437	NaN	NaN	NaN	NaN	NaN	NaN	NaN	NaN	NaN	NaN	NaN	NaN	NaN	NaN	NaN	NaN	NaN	NaN		NaN	NaN	NaN	NaN	NaN	NaN	NaN	NaN	NaN	NaN	NaN	NaN	NaN	NaN	NaN	NaN	NaN
437	NaN	NaN	0.795575	NaN	NaN		NaN	NaN	34.6547	NaN	NaN		438	NaN	NaN	NaN	NaN	NaN	NaN	NaN	NaN	NaN	NaN	NaN	NaN	NaN	NaN	NaN	NaN	NaN	NaN		NaN	NaN	NaN	NaN	NaN	NaN	NaN	NaN	NaN	NaN	NaN	NaN	NaN	NaN	NaN	NaN	NaN
438	NaN	NaN	0.796791	NaN	NaN		NaN	NaN	34.6551	NaN	NaN		439	NaN	NaN	NaN	NaN	NaN	NaN	NaN	NaN	NaN	NaN	NaN	NaN	NaN	NaN	NaN	NaN	NaN	NaN		NaN	NaN	NaN	NaN	NaN	NaN	NaN	NaN	NaN	NaN	NaN	NaN	NaN	NaN	NaN	NaN	NaN
439	NaN	NaN	0.798003	NaN	NaN		NaN	NaN	34.6556	NaN	NaN		440	NaN	NaN	NaN	NaN	NaN	NaN	NaN	NaN	NaN	NaN	NaN	NaN	NaN	NaN	NaN	NaN	NaN	NaN		NaN	NaN	NaN	NaN	NaN	NaN	NaN	NaN	NaN	NaN	NaN	NaN	NaN	NaN	NaN	NaN	NaN
440	NaN	NaN	0.799209	NaN	NaN		NaN	NaN	34.656	NaN	NaN		441	NaN	NaN	NaN	NaN	NaN	NaN	NaN	NaN	NaN	NaN	NaN	NaN	NaN	NaN	NaN	NaN	NaN	NaN		NaN	NaN	NaN	NaN	NaN	NaN	NaN	NaN	NaN	NaN	NaN	NaN	NaN	NaN	NaN	NaN	NaN
441	NaN	NaN	0.800411	NaN	NaN		NaN	NaN	34.6565	NaN	NaN		442	NaN	NaN	NaN	NaN	NaN	NaN	NaN	NaN	NaN	NaN	NaN	NaN	NaN	NaN	NaN	NaN	NaN	NaN		NaN	NaN	NaN	NaN	NaN	NaN	NaN	NaN	NaN	NaN	NaN	NaN	NaN	NaN	NaN	NaN	NaN
442	NaN	NaN	0.801608	NaN	NaN		NaN	NaN	34.6569	NaN	NaN		443	NaN	NaN	NaN	NaN	NaN	NaN	NaN	NaN	NaN	NaN	NaN	NaN	NaN	NaN	NaN	NaN	NaN	NaN		NaN	NaN	NaN	NaN	NaN	NaN	NaN	NaN	NaN	NaN	NaN	NaN	NaN	NaN	NaN	NaN	NaN
443	NaN	NaN	0.802801	NaN	NaN		NaN	NaN	34.6574	NaN	NaN		444	NaN	NaN	NaN	NaN	NaN	NaN	NaN	NaN	NaN	NaN	NaN	NaN	NaN	NaN	NaN	NaN	NaN	NaN		NaN	NaN	NaN	NaN	NaN	NaN	NaN	NaN	NaN	NaN	NaN	NaN	NaN	NaN	NaN	NaN	NaN
444	NaN	NaN	0.803988	NaN	NaN		NaN	NaN	34.6578	NaN	NaN		445	NaN	NaN	NaN	NaN	NaN	NaN	NaN	NaN	NaN	NaN	NaN	NaN	NaN	NaN	NaN	NaN	NaN	NaN		NaN	NaN	NaN	NaN	NaN	NaN	NaN	NaN	NaN	NaN	NaN	NaN	NaN	NaN	NaN	NaN	NaN
445	NaN	NaN	0.80517	NaN	NaN		NaN	NaN	34.6582	NaN	NaN		446	NaN	NaN	NaN	NaN	NaN	NaN	NaN	NaN	NaN	NaN	NaN	NaN	NaN	NaN	NaN	NaN	NaN	NaN		NaN	NaN	NaN	NaN	NaN	NaN	NaN	NaN	NaN	NaN	NaN	NaN	NaN	NaN	NaN	NaN	NaN
446	NaN	NaN	0.806348	NaN	NaN		NaN	NaN	34.6587	NaN	NaN		447	NaN	NaN	NaN	NaN	NaN	NaN	NaN	NaN	NaN	NaN	NaN	NaN	NaN	NaN	NaN	NaN	NaN	NaN		NaN	NaN	NaN	NaN	NaN	NaN	NaN	NaN	NaN	NaN	NaN	NaN	NaN	NaN	NaN	NaN	NaN
447	NaN	NaN	0.80752	NaN	NaN		NaN	NaN	34.6591	NaN	NaN		448	NaN	NaN	NaN	NaN	NaN	NaN	NaN	NaN	NaN	NaN	NaN	NaN	NaN	NaN	NaN	NaN	NaN	NaN		NaN	NaN	NaN	NaN	NaN	NaN	NaN	NaN	NaN	NaN	NaN	NaN	NaN	NaN	NaN	NaN	NaN
448	NaN	NaN	0.808687	NaN	NaN		NaN	NaN	34.6595	NaN	NaN		449	NaN	NaN	NaN	NaN	NaN	NaN	NaN	NaN	NaN	NaN	NaN	NaN	NaN	NaN	NaN	NaN	NaN	NaN		NaN	NaN	NaN	NaN	NaN	NaN	NaN	NaN	NaN	NaN	NaN	NaN	NaN	NaN	NaN	NaN	NaN
449	NaN	NaN	0.809849	NaN	NaN		NaN	NaN	34.66	NaN	NaN		450	NaN	NaN	NaN	NaN	NaN	NaN	NaN	NaN	NaN	NaN	NaN	NaN	NaN	NaN	NaN	NaN	NaN	NaN		NaN	NaN	NaN	NaN	NaN	NaN	NaN	NaN	NaN	NaN	NaN	NaN	NaN	NaN	NaN	NaN	NaN
450	NaN	NaN	0.811006	NaN	NaN		NaN	NaN	34.6604	NaN	NaN		451	NaN	NaN	NaN	NaN	NaN	NaN	NaN	NaN	NaN	NaN	NaN	NaN	NaN	NaN	NaN	NaN	NaN	NaN		NaN	NaN	NaN	NaN	NaN	NaN	NaN	NaN	NaN	NaN	NaN	NaN	NaN	NaN	NaN	NaN	NaN
451	NaN	NaN	0.812158	NaN	NaN		NaN	NaN	34.6608	NaN	NaN		452	NaN	NaN	NaN	NaN	NaN	NaN	NaN	NaN	NaN	NaN	NaN	NaN	NaN	NaN	NaN	NaN	NaN	NaN		NaN	NaN	NaN	NaN	NaN	NaN	NaN	NaN	NaN	NaN	NaN	NaN	NaN	NaN	NaN	NaN	NaN
452	NaN	NaN	0.813304	NaN	NaN		NaN	NaN	34.6613	NaN	NaN		453	NaN	NaN	NaN	NaN	NaN	NaN	NaN	NaN	NaN	NaN	NaN	NaN	NaN	NaN	NaN	NaN	NaN	NaN		NaN	NaN	NaN	NaN	NaN	NaN	NaN	NaN	NaN	NaN	NaN	NaN	NaN	NaN	NaN	NaN	NaN
453	NaN	NaN	0.814445	NaN	NaN		NaN	NaN	34.6617	NaN	NaN		454	NaN	NaN	NaN	NaN	NaN	NaN	NaN	NaN	NaN	NaN	NaN	NaN	NaN	NaN	NaN	NaN	NaN	NaN		NaN	NaN	NaN	NaN	NaN	NaN	NaN	NaN	NaN	NaN	NaN	NaN	NaN	NaN	NaN	NaN	NaN
454	NaN	NaN	0.81558	NaN	NaN		NaN	NaN	34.6621	NaN	NaN		455	NaN	NaN	NaN	NaN	NaN	NaN	NaN	NaN	NaN	NaN	NaN	NaN	NaN	NaN	NaN	NaN	NaN	NaN		NaN	NaN	NaN	NaN	NaN	NaN	NaN	NaN	NaN	NaN	NaN	NaN	NaN	NaN	NaN	NaN	NaN
455	NaN	NaN	0.81671	NaN	NaN		NaN	NaN	34.6625	NaN	NaN		456	NaN	NaN	NaN	NaN	NaN	NaN	NaN	NaN	NaN	NaN	NaN	NaN	NaN	NaN	NaN	NaN	NaN	NaN		NaN	NaN	NaN	NaN	NaN	NaN	NaN	NaN	NaN	NaN	NaN	NaN	NaN	NaN	NaN	NaN	NaN
456	NaN	NaN	0.817835	NaN	NaN		NaN	NaN	34.6629	NaN	NaN		457	NaN	NaN	NaN	NaN	NaN	NaN	NaN	NaN	NaN	NaN	NaN	NaN	NaN	NaN	NaN	NaN	NaN	NaN		NaN	NaN	NaN	NaN	NaN	NaN	NaN	NaN	NaN	NaN	NaN	NaN	NaN	NaN	NaN	NaN	NaN
457	NaN	NaN	0.818954	NaN	NaN		NaN	NaN	34.6633	NaN	NaN		458	NaN	NaN	NaN	NaN	NaN	NaN	NaN	NaN	NaN	NaN	NaN	NaN	NaN	NaN	NaN	NaN	NaN	NaN		NaN	NaN	NaN	NaN	NaN	NaN	NaN	NaN	NaN	NaN	NaN	NaN	NaN	NaN	NaN	NaN	NaN
458	NaN	NaN	0.820067	NaN	NaN		NaN	NaN	34.6638	NaN	NaN		459	NaN	NaN	NaN	NaN	NaN	NaN	NaN	NaN	NaN	NaN	NaN	NaN	NaN	NaN	NaN	NaN	NaN	NaN		NaN	NaN	NaN	NaN	NaN	NaN	NaN	NaN	NaN	NaN	NaN	NaN	NaN	NaN	NaN	NaN	NaN
459	NaN	NaN	0.821175	NaN	NaN		NaN	NaN	34.6642	NaN	NaN		460	NaN	NaN	NaN	NaN	NaN	NaN	NaN	NaN	NaN	NaN	NaN	NaN	NaN	NaN	NaN	NaN	NaN	NaN		NaN	NaN	NaN	NaN	NaN	NaN	NaN	NaN	NaN	NaN	NaN	NaN	NaN	NaN	NaN	NaN	NaN
460	NaN	NaN	0.822277	NaN	NaN		NaN	NaN	34.6646	NaN	NaN		461	NaN	NaN	NaN	NaN	NaN	NaN	NaN	NaN	NaN	NaN	NaN	NaN	NaN	NaN	NaN	NaN	NaN	NaN		NaN	NaN	NaN	NaN	NaN	NaN	NaN	NaN	NaN	NaN	NaN	NaN	NaN	NaN	NaN	NaN	NaN
461	NaN	NaN	0.823374	NaN	NaN		NaN	NaN	34.665	NaN	NaN		462	NaN	NaN	NaN	NaN	NaN	NaN	NaN	NaN	NaN	NaN	NaN	NaN	NaN	NaN	NaN	NaN	NaN	NaN		NaN	NaN	NaN	NaN	NaN	NaN	NaN	NaN	NaN	NaN	NaN	NaN	NaN	NaN	NaN	NaN	NaN
462	NaN	NaN	0.824464	NaN	NaN		NaN	NaN	34.6654	NaN	NaN		463	NaN	NaN	NaN	NaN	NaN	NaN	NaN	NaN	NaN	NaN	NaN	NaN	NaN	NaN	NaN	NaN	NaN	NaN		NaN	NaN	NaN	NaN	NaN	NaN	NaN	NaN	NaN	NaN	NaN	NaN	NaN	NaN	NaN	NaN	NaN
463	NaN	NaN	0.825549	NaN	NaN		NaN	NaN	34.6658	NaN	NaN		464	NaN	NaN	NaN	NaN	NaN	NaN	NaN	NaN	NaN	NaN	NaN	NaN	NaN	NaN	NaN	NaN	NaN	NaN		NaN	NaN	NaN	NaN	NaN	NaN	NaN	NaN	NaN	NaN	NaN	NaN	NaN	NaN	NaN	NaN	NaN
464	NaN	NaN	0.826628	NaN	NaN		NaN	NaN	34.6662	NaN	NaN		465	NaN	NaN	NaN	NaN	NaN	NaN	NaN	NaN	NaN	NaN	NaN	NaN	NaN	NaN	NaN	NaN	NaN	NaN		NaN	NaN	NaN	NaN	NaN	NaN	NaN	NaN	NaN	NaN	NaN	NaN	NaN	NaN	NaN	NaN	NaN
465	NaN	NaN	0.827701	NaN	NaN		NaN	NaN	34.6666	NaN	NaN		466	NaN	NaN	NaN	NaN	NaN	NaN	NaN	NaN	NaN	NaN	NaN	NaN	NaN	NaN	NaN	NaN	NaN	NaN		NaN	NaN	NaN	NaN	NaN	NaN	NaN	NaN	NaN	NaN	NaN	NaN	NaN	NaN	NaN	NaN	NaN
466	NaN	NaN	0.828768	NaN	NaN		NaN	NaN	34.667	NaN	NaN		467	NaN	NaN	NaN	NaN	NaN	NaN	NaN	NaN	NaN	NaN	NaN	NaN	NaN	NaN	NaN	NaN	NaN	NaN		NaN	NaN	NaN	NaN	NaN	NaN	NaN	NaN	NaN	NaN	NaN	NaN	NaN	NaN	NaN	NaN	NaN
467	NaN	NaN	0.829829	NaN	NaN		NaN	NaN	34.6674	NaN	NaN		468	NaN	NaN	NaN	NaN	NaN	NaN	NaN	NaN	NaN	NaN	NaN	NaN	NaN	NaN	NaN	NaN	NaN	NaN		NaN	NaN	NaN	NaN	NaN	NaN	NaN	NaN	NaN	NaN	NaN	NaN	NaN	NaN	NaN	NaN	NaN
468	NaN	NaN	0.830884	NaN	NaN		NaN	NaN	34.6678	NaN	NaN		469	NaN	NaN	NaN	NaN	NaN	NaN	NaN	NaN	NaN	NaN	NaN	NaN	NaN	NaN	NaN	NaN	NaN	NaN		NaN	NaN	NaN	NaN	NaN	NaN	NaN	NaN	NaN	NaN	NaN	NaN	NaN	NaN	NaN	NaN	NaN
469	NaN	NaN	0.831932	NaN	NaN		NaN	NaN	34.6682	NaN	NaN		470	NaN	NaN	NaN	NaN	NaN	NaN	NaN	NaN	NaN	NaN	NaN	NaN	NaN	NaN	NaN	NaN	NaN	NaN		NaN	NaN	NaN	NaN	NaN	NaN	NaN	NaN	NaN	NaN	NaN	NaN	NaN	NaN	NaN	NaN	NaN
470	NaN	NaN	0.832975	NaN	NaN		NaN	NaN	34.6685	NaN	NaN		471	NaN	NaN	NaN	NaN	NaN	NaN	NaN	NaN	NaN	NaN	NaN	NaN	NaN	NaN	NaN	NaN	NaN	NaN		NaN	NaN	NaN	NaN	NaN	NaN	NaN	NaN	NaN	NaN	NaN	NaN	NaN	NaN	NaN	NaN	NaN
471	NaN	NaN	0.834011	NaN	NaN		NaN	NaN	34.6689	NaN	NaN		472	NaN	NaN	NaN	NaN	NaN	NaN	NaN	NaN	NaN	NaN	NaN	NaN	NaN	NaN	NaN	NaN	NaN	NaN		NaN	NaN	NaN	NaN	NaN	NaN	NaN	NaN	NaN	NaN	NaN	NaN	NaN	NaN	NaN	NaN	NaN
472	NaN	NaN	0.835042	NaN	NaN		NaN	NaN	34.6693	NaN	NaN		473	NaN	NaN	NaN	NaN	NaN	NaN	NaN	NaN	NaN	NaN	NaN	NaN	NaN	NaN	NaN	NaN	NaN	NaN		NaN	NaN	NaN	NaN	NaN	NaN	NaN	NaN	NaN	NaN	NaN	NaN	NaN	NaN	NaN	NaN	NaN
473	NaN	NaN	0.836065	NaN	NaN		NaN	NaN	34.6697	NaN	NaN		474	NaN	NaN	NaN	NaN	NaN	NaN	NaN	NaN	NaN	NaN	NaN	NaN	NaN	NaN	NaN	NaN	NaN	NaN		NaN	NaN	NaN	NaN	NaN	NaN	NaN	NaN	NaN	NaN	NaN	NaN	NaN	NaN	NaN	NaN	NaN
474	NaN	NaN	0.837083	NaN	NaN		NaN	NaN	34.6701	NaN	NaN		475	NaN	NaN	NaN	NaN	NaN	NaN	NaN	NaN	NaN	NaN	NaN	NaN	NaN	NaN	NaN	NaN	NaN	NaN		NaN	NaN	NaN	NaN	NaN	NaN	NaN	NaN	NaN	NaN	NaN	NaN	NaN	NaN	NaN	NaN	NaN
475	NaN	NaN	0.838094	NaN	NaN		NaN	NaN	34.6704	NaN	NaN		476	NaN	NaN	NaN	NaN	NaN	NaN	NaN	NaN	NaN	NaN	NaN	NaN	NaN	NaN	NaN	NaN	NaN	NaN		NaN	NaN	NaN	NaN	NaN	NaN	NaN	NaN	NaN	NaN	NaN	NaN	NaN	NaN	NaN	NaN	NaN
476	NaN	NaN	0.839099	NaN	NaN		NaN	NaN	34.6708	NaN	NaN		477	NaN	NaN	NaN	NaN	NaN	NaN	NaN	NaN	NaN	NaN	NaN	NaN	NaN	NaN	NaN	NaN	NaN	NaN		NaN	NaN	NaN	NaN	NaN	NaN	NaN	NaN	NaN	NaN	NaN	NaN	NaN	NaN	NaN	NaN	NaN
477	NaN	NaN	0.840097	NaN	NaN		NaN	NaN	34.6712	NaN	NaN		478	NaN	NaN	NaN	NaN	NaN	NaN	NaN	NaN	NaN	NaN	NaN	NaN	NaN	NaN	NaN	NaN	NaN	NaN		NaN	NaN	NaN	NaN	NaN	NaN	NaN	NaN	NaN	NaN	NaN	NaN	NaN	NaN	NaN	NaN	NaN
478	NaN	NaN	0.841088	NaN	NaN		NaN	NaN	34.6715	NaN	NaN		479	NaN	NaN	NaN	NaN	NaN	NaN	NaN	NaN	NaN	NaN	NaN	NaN	NaN	NaN	NaN	NaN	NaN	NaN		NaN	NaN	NaN	NaN	NaN	NaN	NaN	NaN	NaN	NaN	NaN	NaN	NaN	NaN	NaN	NaN	NaN
479	NaN	NaN	0.842073	NaN	NaN		NaN	NaN	34.6719	NaN	NaN		480	NaN	NaN	NaN	NaN	NaN	NaN	NaN	NaN	NaN	NaN	NaN	NaN	NaN	NaN	NaN	NaN	NaN	NaN		NaN	NaN	NaN	NaN	NaN	NaN	NaN	NaN	NaN	NaN	NaN	NaN	NaN	NaN	NaN	NaN	NaN
480	NaN	NaN	0.843052	NaN	NaN		NaN	NaN	34.6723	NaN	NaN		481	NaN	NaN	NaN	NaN	NaN	NaN	NaN	NaN	NaN	NaN	NaN	NaN	NaN	NaN	NaN	NaN	NaN	NaN		NaN	NaN	NaN	NaN	NaN	NaN	NaN	NaN	NaN	NaN	NaN	NaN	NaN	NaN	NaN	NaN	NaN
481	NaN	NaN	0.844023	NaN	NaN		NaN	NaN	34.6726	NaN	NaN		482	NaN	NaN	NaN	NaN	NaN	NaN	NaN	NaN	NaN	NaN	NaN	NaN	NaN	NaN	NaN	NaN	NaN	NaN		NaN	NaN	NaN	NaN	NaN	NaN	NaN	NaN	NaN	NaN	NaN	NaN	NaN	NaN	NaN	NaN	NaN
482	NaN	NaN	0.844988	NaN	NaN		NaN	NaN	34.673	NaN	NaN		483	NaN	NaN	NaN	NaN	NaN	NaN	NaN	NaN	NaN	NaN	NaN	NaN	NaN	NaN	NaN	NaN	NaN	NaN		NaN	NaN	NaN	NaN	NaN	NaN	NaN	NaN	NaN	NaN	NaN	NaN	NaN	NaN	NaN	NaN	NaN
483	NaN	NaN	0.845947	NaN	NaN		NaN	NaN	34.6733	NaN	NaN		484	NaN	NaN	NaN	NaN	NaN	NaN	NaN	NaN	NaN	NaN	NaN	NaN	NaN	NaN	NaN	NaN	NaN	NaN		NaN	NaN	NaN	NaN	NaN	NaN	NaN	NaN	NaN	NaN	NaN	NaN	NaN	NaN	NaN	NaN	NaN
484	NaN	NaN	0.846898	NaN	NaN		NaN	NaN	34.6737	NaN	NaN		485	NaN	NaN	NaN	NaN	NaN	NaN	NaN	NaN	NaN	NaN	NaN	NaN	NaN	NaN	NaN	NaN	NaN	NaN		NaN	NaN	NaN	NaN	NaN	NaN	NaN	NaN	NaN	NaN	NaN	NaN	NaN	NaN	NaN	NaN	NaN
485	NaN	NaN	0.847843	NaN	NaN		NaN	NaN	34.674	NaN	NaN		486	NaN	NaN	NaN	NaN	NaN	NaN	NaN	NaN	NaN	NaN	NaN	NaN	NaN	NaN	NaN	NaN	NaN	NaN		NaN	NaN	NaN	NaN	NaN	NaN	NaN	NaN	NaN	NaN	NaN	NaN	NaN	NaN	NaN	NaN	NaN
486	NaN	NaN	0.84878	NaN	NaN		NaN	NaN	34.6744	NaN	NaN		487	NaN	NaN	NaN	NaN	NaN	NaN	NaN	NaN	NaN	NaN	NaN	NaN	NaN	NaN	NaN	NaN	NaN	NaN		NaN	NaN	NaN	NaN	NaN	NaN	NaN	NaN	NaN	NaN	NaN	NaN	NaN	NaN	NaN	NaN	NaN
487	NaN	NaN	0.849711	NaN	NaN		NaN	NaN	34.6747	NaN	NaN		488	NaN	NaN	NaN	NaN	NaN	NaN	NaN	NaN	NaN	NaN	NaN	NaN	NaN	NaN	NaN	NaN	NaN	NaN		NaN	NaN	NaN	NaN	NaN	NaN	NaN	NaN	NaN	NaN	NaN	NaN	NaN	NaN	NaN	NaN	NaN
488	NaN	NaN	0.850634	NaN	NaN		NaN	NaN	34.6751	NaN	NaN		489	NaN	NaN	NaN	NaN	NaN	NaN	NaN	NaN	NaN	NaN	NaN	NaN	NaN	NaN	NaN	NaN	NaN	NaN		NaN	NaN	NaN	NaN	NaN	NaN	NaN	NaN	NaN	NaN	NaN	NaN	NaN	NaN	NaN	NaN	NaN
489	NaN	NaN	0.851551	NaN	NaN		NaN	NaN	34.6754	NaN	NaN		490	NaN	NaN	NaN	NaN	NaN	NaN	NaN	NaN	NaN	NaN	NaN	NaN	NaN	NaN	NaN	NaN	NaN	NaN		NaN	NaN	NaN	NaN	NaN	NaN	NaN	NaN	NaN	NaN	NaN	NaN	NaN	NaN	NaN	NaN	NaN
490	NaN	NaN	0.85246	NaN	NaN		NaN	NaN	34.6757	NaN	NaN		491	NaN	NaN	NaN	NaN	NaN	NaN	NaN	NaN	NaN	NaN	NaN	NaN	NaN	NaN	NaN	NaN	NaN	NaN		NaN	NaN	NaN	NaN	NaN	NaN	NaN	NaN	NaN	NaN	NaN	NaN	NaN	NaN	NaN	NaN	NaN
491	NaN	NaN	0.853363	NaN	NaN		NaN	NaN	34.6761	NaN	NaN		492	NaN	NaN	NaN	NaN	NaN	NaN	NaN	NaN	NaN	NaN	NaN	NaN	NaN	NaN	NaN	NaN	NaN	NaN		NaN	NaN	NaN	NaN	NaN	NaN	NaN	NaN	NaN	NaN	NaN	NaN	NaN	NaN	NaN	NaN	NaN
492	NaN	NaN	0.854258	NaN	NaN		NaN	NaN	34.6764	NaN	NaN		493	NaN	NaN	NaN	NaN	NaN	NaN	NaN	NaN	NaN	NaN	NaN	NaN	NaN	NaN	NaN	NaN	NaN	NaN		NaN	NaN	NaN	NaN	NaN	NaN	NaN	NaN	NaN	NaN	NaN	NaN	NaN	NaN	NaN	NaN	NaN
493	NaN	NaN	0.855146	NaN	NaN		NaN	NaN	34.6767	NaN	NaN		494	NaN	NaN	NaN	NaN	NaN	NaN	NaN	NaN	NaN	NaN	NaN	NaN	NaN	NaN	NaN	NaN	NaN	NaN		NaN	NaN	NaN	NaN	NaN	NaN	NaN	NaN	NaN	NaN	NaN	NaN	NaN	NaN	NaN	NaN	NaN
494	NaN	NaN	0.856027	NaN	NaN		NaN	NaN	34.6771	NaN	NaN		495	NaN	NaN	NaN	NaN	NaN	NaN	NaN	NaN	NaN	NaN	NaN	NaN	NaN	NaN	NaN	NaN	NaN	NaN		NaN	NaN	NaN	NaN	NaN	NaN	NaN	NaN	NaN	NaN	NaN	NaN	NaN	NaN	NaN	NaN	NaN
495	NaN	NaN	0.8569	NaN	NaN		NaN	NaN	34.6774	NaN	NaN		496	NaN	NaN	NaN	NaN	NaN	NaN	NaN	NaN	NaN	NaN	NaN	NaN	NaN	NaN	NaN	NaN	NaN	NaN		NaN	NaN	NaN	NaN	NaN	NaN	NaN	NaN	NaN	NaN	NaN	NaN	NaN	NaN	NaN	NaN	NaN
496	NaN	NaN	0.857766	NaN	NaN		NaN	NaN	34.6777	NaN	NaN		497	NaN	NaN	NaN	NaN	NaN	NaN	NaN	NaN	NaN	NaN	NaN	NaN	NaN	NaN	NaN	NaN	NaN	NaN		NaN	NaN	NaN	NaN	NaN	NaN	NaN	NaN	NaN	NaN	NaN	NaN	NaN	NaN	NaN	NaN	NaN
497	NaN	NaN	0.858624	NaN	NaN		NaN	NaN	34.678	NaN	NaN		498	NaN	NaN	NaN	NaN	NaN	NaN	NaN	NaN	NaN	NaN	NaN	NaN	NaN	NaN	NaN	NaN	NaN	NaN		NaN	NaN	NaN	NaN	NaN	NaN	NaN	NaN	NaN	NaN	NaN	NaN	NaN	NaN	NaN	NaN	NaN
498	NaN	NaN	0.859475	NaN	NaN		NaN	NaN	34.6783	NaN	NaN		499	NaN	NaN	NaN	NaN	NaN	NaN	NaN	NaN	NaN	NaN	NaN	NaN	NaN	NaN	NaN	NaN	NaN	NaN		NaN	NaN	NaN	NaN	NaN	NaN	NaN	NaN	NaN	NaN	NaN	NaN	NaN	NaN	NaN	NaN	NaN
499	NaN	NaN	0.860319	NaN	NaN		NaN	NaN	34.6786	NaN	NaN		500	NaN	NaN	NaN	NaN	NaN	NaN	NaN	NaN	NaN	NaN	NaN	NaN	NaN	NaN	NaN	NaN	NaN	NaN		NaN	NaN	NaN	NaN	NaN	NaN	NaN	NaN	NaN	NaN	NaN	NaN	NaN	NaN	NaN	NaN	NaN
500	NaN	NaN	NaN	NaN	NaN		NaN	NaN	NaN	NaN	NaN		501	NaN	NaN	NaN	NaN	NaN	NaN	NaN	NaN	NaN	NaN	NaN	NaN	NaN	NaN	NaN	NaN	NaN	NaN		NaN	NaN	NaN	NaN	NaN	NaN	NaN	NaN	NaN	NaN	NaN	NaN	NaN	NaN	NaN	NaN	NaN
501	NaN	NaN	NaN	NaN	NaN		NaN	NaN	NaN	NaN	NaN		502	NaN	NaN	NaN	NaN	NaN	NaN	NaN	NaN	NaN	NaN	NaN	NaN	NaN	NaN	NaN	NaN	NaN	NaN		NaN	NaN	NaN	NaN	NaN	NaN	NaN	NaN	NaN	NaN	NaN	NaN	NaN	NaN	NaN	NaN	NaN
502	NaN	NaN	NaN	NaN	NaN		NaN	NaN	NaN	NaN	NaN		503	NaN	NaN	NaN	NaN	NaN	NaN	NaN	NaN	NaN	NaN	NaN	NaN	NaN	NaN	NaN	NaN	NaN	NaN		NaN	NaN	NaN	NaN	NaN	NaN	NaN	NaN	NaN	NaN	NaN	NaN	NaN	NaN	NaN	NaN	NaN
503	NaN	NaN	NaN	NaN	NaN		NaN	NaN	NaN	NaN	NaN		504	NaN	NaN	NaN	NaN	NaN	NaN	NaN	NaN	NaN	NaN	NaN	NaN	NaN	NaN	NaN	NaN	NaN	NaN		NaN	NaN	NaN	NaN	NaN	NaN	NaN	NaN	NaN	NaN	NaN	NaN	NaN	NaN	NaN	NaN	NaN
504	NaN	NaN	NaN	NaN	NaN		NaN	NaN	NaN	NaN	NaN		505	NaN	NaN	NaN	NaN	NaN	NaN	NaN	NaN	NaN	NaN	NaN	NaN	NaN	NaN	NaN	NaN	NaN	NaN		NaN	NaN	NaN	NaN	NaN	NaN	NaN	NaN	NaN	NaN	NaN	NaN	NaN	NaN	NaN	NaN	NaN
505	NaN	NaN	NaN	NaN	NaN		NaN	NaN	NaN	NaN	NaN		506	NaN	NaN	NaN	NaN	NaN	NaN	NaN	NaN	NaN	NaN	NaN	NaN	NaN	NaN	NaN	NaN	NaN	NaN		NaN	NaN	NaN	NaN	NaN	NaN	NaN	NaN	NaN	NaN	NaN	NaN	NaN	NaN	NaN	NaN	NaN
506	NaN	NaN	NaN	NaN	NaN		NaN	NaN	NaN	NaN	NaN		507	NaN	NaN	NaN	NaN	NaN	NaN	NaN	NaN	NaN	NaN	NaN	NaN	NaN	NaN	NaN	NaN	NaN	NaN		NaN	NaN	NaN	NaN	NaN	NaN	NaN	NaN	NaN	NaN	NaN	NaN	NaN	NaN	NaN	NaN	NaN
507	NaN	NaN	NaN	NaN	NaN		NaN	NaN	NaN	NaN	NaN		508	NaN	NaN	NaN	NaN	NaN	NaN	NaN	NaN	NaN	NaN	NaN	NaN	NaN	NaN	NaN	NaN	NaN	NaN		NaN	NaN	NaN	NaN	NaN	NaN	NaN	NaN	NaN	NaN	NaN	NaN	NaN	NaN	NaN	NaN	NaN
508	NaN	NaN	NaN	NaN	NaN		NaN	NaN	NaN	NaN	NaN		509	NaN	NaN	NaN	NaN	NaN	NaN	NaN	NaN	NaN	NaN	NaN	NaN	NaN	NaN	NaN	NaN	NaN	NaN		NaN	NaN	NaN	NaN	NaN	NaN	NaN	NaN	NaN	NaN	NaN	NaN	NaN	NaN	NaN	NaN	NaN
509	NaN	NaN	NaN	NaN	NaN		NaN	NaN	NaN	NaN	NaN		510	NaN	NaN	NaN	NaN	NaN	NaN	NaN	NaN	NaN	NaN	NaN	NaN	NaN	NaN	NaN	NaN	NaN	NaN		NaN	NaN	NaN	NaN	NaN	NaN	NaN	NaN	NaN	NaN	NaN	NaN	NaN	NaN	NaN	NaN	NaN
510	NaN	NaN	NaN	NaN	NaN		NaN	NaN	NaN	NaN	NaN		511	NaN	NaN	NaN	NaN	NaN	NaN	NaN	NaN	NaN	NaN	NaN	NaN	NaN	NaN	NaN	NaN	NaN	NaN		NaN	NaN	NaN	NaN	NaN	NaN	NaN	NaN	NaN	NaN	NaN	NaN	NaN	NaN	NaN	NaN	NaN
511	NaN	NaN	NaN	NaN	NaN		NaN	NaN	NaN	NaN	NaN		512	NaN	NaN	NaN	NaN	NaN	NaN	NaN	NaN	NaN	NaN	NaN	NaN	NaN	NaN	NaN	NaN	NaN	NaN		NaN	NaN	NaN	NaN	NaN	NaN	NaN	NaN	NaN	NaN	NaN	NaN	NaN	NaN	NaN	NaN	NaN
512	NaN	NaN	NaN	NaN	NaN		NaN	NaN	NaN	NaN	NaN		513	NaN	NaN	NaN	NaN	NaN	NaN	NaN	NaN	NaN	NaN	NaN	NaN	NaN	NaN	NaN	NaN	NaN	NaN		NaN	NaN	NaN	NaN	NaN	NaN	NaN	NaN	NaN	NaN	NaN	NaN	NaN	NaN	NaN	NaN	NaN
513	NaN	NaN	NaN	NaN	NaN		NaN	NaN	NaN	NaN	NaN		514	NaN	NaN	NaN	NaN	NaN	NaN	NaN	NaN	NaN	NaN	NaN	NaN	NaN	NaN	NaN	NaN	NaN	NaN		NaN	NaN	NaN	NaN	NaN	NaN	NaN	NaN	NaN	NaN	NaN	NaN	NaN	NaN	NaN	NaN	NaN
514	NaN	NaN	NaN	NaN	NaN		NaN	NaN	NaN	NaN	NaN		515	NaN	NaN	NaN	NaN	NaN	NaN	NaN	NaN	NaN	NaN	NaN	NaN	NaN	NaN	NaN	NaN	NaN	NaN		NaN	NaN	NaN	NaN	NaN	NaN	NaN	NaN	NaN	NaN	NaN	NaN	NaN	NaN	NaN	NaN	NaN
515	NaN	NaN	NaN	NaN	NaN		NaN	NaN	NaN	NaN	NaN		516	NaN	NaN	NaN	NaN	NaN	NaN	NaN	NaN	NaN	NaN	NaN	NaN	NaN	NaN	NaN	NaN	NaN	NaN		NaN	NaN	NaN	NaN	NaN	NaN	NaN	NaN	NaN	NaN	NaN	NaN	NaN	NaN	NaN	NaN	NaN
516	NaN	NaN	NaN	NaN	NaN		NaN	NaN	NaN	NaN	NaN		517	NaN	NaN	NaN	NaN	NaN	NaN	NaN	NaN	NaN	NaN	NaN	NaN	NaN	NaN	NaN	NaN	NaN	NaN		NaN	NaN	NaN	NaN	NaN	NaN	NaN	NaN	NaN	NaN	NaN	NaN	NaN	NaN	NaN	NaN	NaN
517	NaN	NaN	NaN	NaN	NaN		NaN	NaN	NaN	NaN	NaN		518	NaN	NaN	NaN	NaN	NaN	NaN	NaN	NaN	NaN	NaN	NaN	NaN	NaN	NaN	NaN	NaN	NaN	NaN		NaN	NaN	NaN	NaN	NaN	NaN	NaN	NaN	NaN	NaN	NaN	NaN	NaN	NaN	NaN	NaN	NaN
518	NaN	NaN	NaN	NaN	NaN		NaN	NaN	NaN	NaN	NaN		519	NaN	NaN	NaN	NaN	NaN	NaN	NaN	NaN	NaN	NaN	NaN	NaN	NaN	NaN	NaN	NaN	NaN	NaN		NaN	NaN	NaN	NaN	NaN	NaN	NaN	NaN	NaN	NaN	NaN	NaN	NaN	NaN	NaN	NaN	NaN
519	NaN	NaN	NaN	NaN	NaN		NaN	NaN	NaN	NaN	NaN		520	NaN	NaN	NaN	NaN	NaN	NaN	NaN	NaN	NaN	NaN	NaN	NaN	NaN	NaN	NaN	NaN	NaN	NaN		NaN	NaN	NaN	NaN	NaN	NaN	NaN	NaN	NaN	NaN	NaN	NaN	NaN	NaN	NaN	NaN	NaN
520	NaN	NaN	NaN	NaN	NaN		NaN	NaN	NaN	NaN	NaN		521	NaN	NaN	NaN	NaN	NaN	NaN	NaN	NaN	NaN	NaN	NaN	NaN	NaN	NaN	NaN	NaN	NaN	NaN		NaN	NaN	NaN	NaN	NaN	NaN	NaN	NaN	NaN	NaN	NaN	NaN	NaN	NaN	NaN	NaN	NaN
521	NaN	NaN	NaN	NaN	NaN		NaN	NaN	NaN	NaN	NaN		522	NaN	NaN	NaN	NaN	NaN	NaN	NaN	NaN	NaN	NaN	NaN	NaN	NaN	NaN	NaN	NaN	NaN	NaN		NaN	NaN	NaN	NaN	NaN	NaN	NaN	NaN	NaN	NaN	NaN	NaN	NaN	NaN	NaN	NaN	NaN
522	NaN	NaN	NaN	NaN	NaN		NaN	NaN	NaN	NaN	NaN		523	NaN	NaN	NaN	NaN	NaN	NaN	NaN	NaN	NaN	NaN	NaN	NaN	NaN	NaN	NaN	NaN	NaN	NaN		NaN	NaN	NaN	NaN	NaN	NaN	NaN	NaN	NaN	NaN	NaN	NaN	NaN	NaN	NaN	NaN	NaN
523	NaN	NaN	NaN	NaN	NaN		NaN	NaN	NaN	NaN	NaN		524	NaN	NaN	NaN	NaN	NaN	NaN	NaN	NaN	NaN	NaN	NaN	NaN	NaN	NaN	NaN	NaN	NaN	NaN		NaN	NaN	NaN	NaN	NaN	NaN	NaN	NaN	NaN	NaN	NaN	NaN	NaN	NaN	NaN	NaN	NaN
524	NaN	NaN	NaN	NaN	NaN		NaN	NaN	NaN	NaN	NaN		525	NaN	NaN	NaN	NaN	NaN	NaN	NaN	NaN	NaN	NaN	NaN	NaN	NaN	NaN	NaN	NaN	NaN	NaN		NaN	NaN	NaN	NaN	NaN	NaN	NaN	NaN	NaN	NaN	NaN	NaN	NaN	NaN	NaN	NaN	NaN
525	NaN	NaN	NaN	NaN	NaN		NaN	NaN	NaN	NaN	NaN		526	NaN	NaN	NaN	NaN	NaN	NaN	NaN	NaN	NaN	NaN	NaN	NaN	NaN	NaN	NaN	NaN	NaN	NaN		NaN	NaN	NaN	NaN	NaN	NaN	NaN	NaN	NaN	NaN	NaN	NaN	NaN	NaN	NaN	NaN	NaN
526	NaN	NaN	NaN	NaN	NaN		NaN	NaN	NaN	NaN	NaN		527	NaN	NaN	NaN	NaN	NaN	NaN	NaN	NaN	NaN	NaN	NaN	NaN	NaN	NaN	NaN	NaN	NaN	NaN		NaN	NaN	NaN	NaN	NaN	NaN	NaN	NaN	NaN	NaN	NaN	NaN	NaN	NaN	NaN	NaN	NaN
527	NaN	NaN	NaN	NaN	NaN		NaN	NaN	NaN	NaN	NaN		528	NaN	NaN	NaN	NaN	NaN	NaN	NaN	NaN	NaN	NaN	NaN	NaN	NaN	NaN	NaN	NaN	NaN	NaN		NaN	NaN	NaN	NaN	NaN	NaN	NaN	NaN	NaN	NaN	NaN	NaN	NaN	NaN	NaN	NaN	NaN
528	NaN	NaN	NaN	NaN	NaN		NaN	NaN	NaN	NaN	NaN		529	NaN	NaN	NaN	NaN	NaN	NaN	NaN	NaN	NaN	NaN	NaN	NaN	NaN	NaN	NaN	NaN	NaN	NaN		NaN	NaN	NaN	NaN	NaN	NaN	NaN	NaN	NaN	NaN	NaN	NaN	NaN	NaN	NaN	NaN	NaN
529	NaN	NaN	NaN	NaN	NaN		NaN	NaN	NaN	NaN	NaN		530	NaN	NaN	NaN	NaN	NaN	NaN	NaN	NaN	NaN	NaN	NaN	NaN	NaN	NaN	NaN	NaN	NaN	NaN		NaN	NaN	NaN	NaN	NaN	NaN	NaN	NaN	NaN	NaN	NaN	NaN	NaN	NaN	NaN	NaN	NaN
530	NaN	NaN	NaN	NaN	NaN		NaN	NaN	NaN	NaN	NaN		531	NaN	NaN	NaN	NaN	NaN	NaN	NaN	NaN	NaN	NaN	NaN	NaN	NaN	NaN	NaN	NaN	NaN	NaN		NaN	NaN	NaN	NaN	NaN	NaN	NaN	NaN	NaN	NaN	NaN	NaN	NaN	NaN	NaN	NaN	NaN
531	NaN	NaN	NaN	NaN	NaN		NaN	NaN	NaN	NaN	NaN		532	NaN	NaN	NaN	NaN	NaN	NaN	NaN	NaN	NaN	NaN	NaN	NaN	NaN	NaN	NaN	NaN	NaN	NaN		NaN	NaN	NaN	NaN	NaN	NaN	NaN	NaN	NaN	NaN	NaN	NaN	NaN	NaN	NaN	NaN	NaN
532	NaN	NaN	NaN	NaN	NaN		NaN	NaN	NaN	NaN	NaN		533	NaN	NaN	NaN	NaN	NaN	NaN	NaN	NaN	NaN	NaN	NaN	NaN	NaN	NaN	NaN	NaN	NaN	NaN		NaN	NaN	NaN	NaN	NaN	NaN	NaN	NaN	NaN	NaN	NaN	NaN	NaN	NaN	NaN	NaN	NaN
533	NaN	NaN	NaN	NaN	NaN		NaN	NaN	NaN	NaN	NaN		534	NaN	NaN	NaN	NaN	NaN	NaN	NaN	NaN	NaN	NaN	NaN	NaN	NaN	NaN	NaN	NaN	NaN	NaN		NaN	NaN	NaN	NaN	NaN	NaN	NaN	NaN	NaN	NaN	NaN	NaN	NaN	NaN	NaN	NaN	NaN
534	NaN	NaN	NaN	NaN	NaN		NaN	NaN	NaN	NaN	NaN		535	NaN	NaN	NaN	NaN	NaN	NaN	NaN	NaN	NaN	NaN	NaN	NaN	NaN	NaN	NaN	NaN	NaN	NaN		NaN	NaN	NaN	NaN	NaN	NaN	NaN	NaN	NaN	NaN	NaN	NaN	NaN	NaN	NaN	NaN	NaN
535	NaN	NaN	NaN	NaN	NaN		NaN	NaN	NaN	NaN	NaN		536	NaN	NaN	NaN	NaN	NaN	NaN	NaN	NaN	NaN	NaN	NaN	NaN	NaN	NaN	NaN	NaN	NaN	NaN		NaN	NaN	NaN	NaN	NaN	NaN	NaN	NaN	NaN	NaN	NaN	NaN	NaN	NaN	NaN	NaN	NaN
536	NaN	NaN	NaN	NaN	NaN		NaN	NaN	NaN	NaN	NaN		537	NaN	NaN	NaN	NaN	NaN	NaN	NaN	NaN	NaN	NaN	NaN	NaN	NaN	NaN	NaN	NaN	NaN	NaN		NaN	NaN	NaN	NaN	NaN	NaN	NaN	NaN	NaN	NaN	NaN	NaN	NaN	NaN	NaN	NaN	NaN
537	NaN	NaN	NaN	NaN	NaN		NaN	NaN	NaN	NaN	NaN		538	NaN	NaN	NaN	NaN	NaN	NaN	NaN	NaN	NaN	NaN	NaN	NaN	NaN	NaN	NaN	NaN	NaN	NaN		NaN	NaN	NaN	NaN	NaN	NaN	NaN	NaN	NaN	NaN	NaN	NaN	NaN	NaN	NaN	NaN	NaN
538	NaN	NaN	NaN	NaN	NaN		NaN	NaN	NaN	NaN	NaN		539	NaN	NaN	NaN	NaN	NaN	NaN	NaN	NaN	NaN	NaN	NaN	NaN	NaN	NaN	NaN	NaN	NaN	NaN		NaN	NaN	NaN	NaN	NaN	NaN	NaN	NaN	NaN	NaN	NaN	NaN	NaN	NaN	NaN	NaN	NaN
539	NaN	NaN	NaN	NaN	NaN		NaN	NaN	NaN	NaN	NaN		540	NaN	NaN	NaN	NaN	NaN	NaN	NaN	NaN	NaN	NaN	NaN	NaN	NaN	NaN	NaN	NaN	NaN	NaN		NaN	NaN	NaN	NaN	NaN	NaN	NaN	NaN	NaN	NaN	NaN	NaN	NaN	NaN	NaN	NaN	NaN
540	NaN	NaN	NaN	NaN	NaN		NaN	NaN	NaN	NaN	NaN		541	NaN	NaN	NaN	NaN	NaN	NaN	NaN	NaN	NaN	NaN	NaN	NaN	NaN	NaN	NaN	NaN	NaN	NaN		NaN	NaN	NaN	NaN	NaN	NaN	NaN	NaN	NaN	NaN	NaN	NaN	NaN	NaN	NaN	NaN	NaN
541	NaN	NaN	NaN	NaN	NaN		NaN	NaN	NaN	NaN	NaN		542	NaN	NaN	NaN	NaN	NaN	NaN	NaN	NaN	NaN	NaN	NaN	NaN	NaN	NaN	NaN	NaN	NaN	NaN		NaN	NaN	NaN	NaN	NaN	NaN	NaN	NaN	NaN	NaN	NaN	NaN	NaN	NaN	NaN	NaN	NaN
542	NaN	NaN	NaN	NaN	NaN		NaN	NaN	NaN	NaN	NaN		543	NaN	NaN	NaN	NaN	NaN	NaN	NaN	NaN	NaN	NaN	NaN	NaN	NaN	NaN	NaN	NaN	NaN	NaN		NaN	NaN	NaN	NaN	NaN	NaN	NaN	NaN	NaN	NaN	NaN	NaN	NaN	NaN	NaN	NaN	NaN
543	NaN	NaN	NaN	NaN	NaN		NaN	NaN	NaN	NaN	NaN		544	NaN	NaN	NaN	NaN	NaN	NaN	NaN	NaN	NaN	NaN	NaN	NaN	NaN	NaN	NaN	NaN	NaN	NaN		NaN	NaN	NaN	NaN	NaN	NaN	NaN	NaN	NaN	NaN	NaN	NaN	NaN	NaN	NaN	NaN	NaN
544	NaN	NaN	NaN	NaN	NaN		NaN	NaN	NaN	NaN	NaN		545	NaN	NaN	NaN	NaN	NaN	NaN	NaN	NaN	NaN	NaN	NaN	NaN	NaN	NaN	NaN	NaN	NaN	NaN		NaN	NaN	NaN	NaN	NaN	NaN	NaN	NaN	NaN	NaN	NaN	NaN	NaN	NaN	NaN	NaN	NaN
545	NaN	NaN	NaN	NaN	NaN		NaN	NaN	NaN	NaN	NaN		546	NaN	NaN	NaN	NaN	NaN	NaN	NaN	NaN	NaN	NaN	NaN	NaN	NaN	NaN	NaN	NaN	NaN	NaN		NaN	NaN	NaN	NaN	NaN	NaN	NaN	NaN	NaN	NaN	NaN	NaN	NaN	NaN	NaN	NaN	NaN
546	NaN	NaN	NaN	NaN	NaN		NaN	NaN	NaN	NaN	NaN		547	NaN	NaN	NaN	NaN	NaN	NaN	NaN	NaN	NaN	NaN	NaN	NaN	NaN	NaN	NaN	NaN	NaN	NaN		NaN	NaN	NaN	NaN	NaN	NaN	NaN	NaN	NaN	NaN	NaN	NaN	NaN	NaN	NaN	NaN	NaN
547	NaN	NaN	NaN	NaN	NaN		NaN	NaN	NaN	NaN	NaN		548	NaN	NaN	NaN	NaN	NaN	NaN	NaN	NaN	NaN	NaN	NaN	NaN	NaN	NaN	NaN	NaN	NaN	NaN		NaN	NaN	NaN	NaN	NaN	NaN	NaN	NaN	NaN	NaN	NaN	NaN	NaN	NaN	NaN	NaN	NaN
548	NaN	NaN	NaN	NaN	NaN		NaN	NaN	NaN	NaN	NaN		549	NaN	NaN	NaN	NaN	NaN	NaN	NaN	NaN	NaN	NaN	NaN	NaN	NaN	NaN	NaN	NaN	NaN	NaN		NaN	NaN	NaN	NaN	NaN	NaN	NaN	NaN	NaN	NaN	NaN	NaN	NaN	NaN	NaN	NaN	NaN
549	NaN	NaN	NaN	NaN	NaN		NaN	NaN	NaN	NaN	NaN		550	NaN	NaN	NaN	NaN	NaN	NaN	NaN	NaN	NaN	NaN	NaN	NaN	NaN	NaN	NaN	NaN	NaN	NaN		NaN	NaN	NaN	NaN	NaN	NaN	NaN	NaN	NaN	NaN	NaN	NaN	NaN	NaN	NaN	NaN	NaN
550	NaN	NaN	NaN	NaN	NaN		NaN	NaN	NaN	NaN	NaN		551	NaN	NaN	NaN	NaN	NaN	NaN	NaN	NaN	NaN	NaN	NaN	NaN	NaN	NaN	NaN	NaN	NaN	NaN		NaN	NaN	NaN	NaN	NaN	NaN	NaN	NaN	NaN	NaN	NaN	NaN	NaN	NaN	NaN	NaN	NaN
551	NaN	NaN	NaN	NaN	NaN		NaN	NaN	NaN	NaN	NaN		552	NaN	NaN	NaN	NaN	NaN	NaN	NaN	NaN	NaN	NaN	NaN	NaN	NaN	NaN	NaN	NaN	NaN	NaN		NaN	NaN	NaN	NaN	NaN	NaN	NaN	NaN	NaN	NaN	NaN	NaN	NaN	NaN	NaN	NaN	NaN
552	NaN	NaN	NaN	NaN	NaN		NaN	NaN	NaN	NaN	NaN		553	NaN	NaN	NaN	NaN	NaN	NaN	NaN	NaN	NaN	NaN	NaN	NaN	NaN	NaN	NaN	NaN	NaN	NaN		NaN	NaN	NaN	NaN	NaN	NaN	NaN	NaN	NaN	NaN	NaN	NaN	NaN	NaN	NaN	NaN	NaN
553	NaN	NaN	NaN	NaN	NaN		NaN	NaN	NaN	NaN	NaN		554	NaN	NaN	NaN	NaN	NaN	NaN	NaN	NaN	NaN	NaN	NaN	NaN	NaN	NaN	NaN	NaN	NaN	NaN		NaN	NaN	NaN	NaN	NaN	NaN	NaN	NaN	NaN	NaN	NaN	NaN	NaN	NaN	NaN	NaN	NaN
554	NaN	NaN	NaN	NaN	NaN		NaN	NaN	NaN	NaN	NaN		555	NaN	NaN	NaN	NaN	NaN	NaN	NaN	NaN	NaN	NaN	NaN	NaN	NaN	NaN	NaN	NaN	NaN	NaN		NaN	NaN	NaN	NaN	NaN	NaN	NaN	NaN	NaN	NaN	NaN	NaN	NaN	NaN	NaN	NaN	NaN
555	NaN	NaN	NaN	NaN	NaN		NaN	NaN	NaN	NaN	NaN		556	NaN	NaN	NaN	NaN	NaN	NaN	NaN	NaN	NaN	NaN	NaN	NaN	NaN	NaN	NaN	NaN	NaN	NaN		NaN	NaN	NaN	NaN	NaN	NaN	NaN	NaN	NaN	NaN	NaN	NaN	NaN	NaN	NaN	NaN	NaN
556	NaN	NaN	NaN	NaN	NaN		NaN	NaN	NaN	NaN	NaN		557	NaN	NaN	NaN	NaN	NaN	NaN	NaN	NaN	NaN	NaN	NaN	NaN	NaN	NaN	NaN	NaN	NaN	NaN		NaN	NaN	NaN	NaN	NaN	NaN	NaN	NaN	NaN	NaN	NaN	NaN	NaN	NaN	NaN	NaN	NaN
557	NaN	NaN	NaN	NaN	NaN		NaN	NaN	NaN	NaN	NaN		558	NaN	NaN	NaN	NaN	NaN	NaN	NaN	NaN	NaN	NaN	NaN	NaN	NaN	NaN	NaN	NaN	NaN	NaN		NaN	NaN	NaN	NaN	NaN	NaN	NaN	NaN	NaN	NaN	NaN	NaN	NaN	NaN	NaN	NaN	NaN
558	NaN	NaN	NaN	NaN	NaN		NaN	NaN	NaN	NaN	NaN		559	NaN	NaN	NaN	NaN	NaN	NaN	NaN	NaN	NaN	NaN	NaN	NaN	NaN	NaN	NaN	NaN	NaN	NaN		NaN	NaN	NaN	NaN	NaN	NaN	NaN	NaN	NaN	NaN	NaN	NaN	NaN	NaN	NaN	NaN	NaN
559	NaN	NaN	NaN	NaN	NaN		NaN	NaN	NaN	NaN	NaN		560	NaN	NaN	NaN	NaN	NaN	NaN	NaN	NaN	NaN	NaN	NaN	NaN	NaN	NaN	NaN	NaN	NaN	NaN		NaN	NaN	NaN	NaN	NaN	NaN	NaN	NaN	NaN	NaN	NaN	NaN	NaN	NaN	NaN	NaN	NaN
560	NaN	NaN	NaN	NaN	NaN		NaN	NaN	NaN	NaN	NaN		561	NaN	NaN	NaN	NaN	NaN	NaN	NaN	NaN	NaN	NaN	NaN	NaN	NaN	NaN	NaN	NaN	NaN	NaN		NaN	NaN	NaN	NaN	NaN	NaN	NaN	NaN	NaN	NaN	NaN	NaN	NaN	NaN	NaN	NaN	NaN
561	NaN	NaN	NaN	NaN	NaN		NaN	NaN	NaN	NaN	NaN		562	NaN	NaN	NaN	NaN	NaN	NaN	NaN	NaN	NaN	NaN	NaN	NaN	NaN	NaN	NaN	NaN	NaN	NaN		NaN	NaN	NaN	NaN	NaN	NaN	NaN	NaN	NaN	NaN	NaN	NaN	NaN	NaN	NaN	NaN	NaN
562	NaN	NaN	NaN	NaN	NaN		NaN	NaN	NaN	NaN	NaN		563	NaN	NaN	NaN	NaN	NaN	NaN	NaN	NaN	NaN	NaN	NaN	NaN	NaN	NaN	NaN	NaN	NaN	NaN		NaN	NaN	NaN	NaN	NaN	NaN	NaN	NaN	NaN	NaN	NaN	NaN	NaN	NaN	NaN	NaN	NaN
563	NaN	NaN	NaN	NaN	NaN		NaN	NaN	NaN	NaN	NaN		564	NaN	NaN	NaN	NaN	NaN	NaN	NaN	NaN	NaN	NaN	NaN	NaN	NaN	NaN	NaN	NaN	NaN	NaN		NaN	NaN	NaN	NaN	NaN	NaN	NaN	NaN	NaN	NaN	NaN	NaN	NaN	NaN	NaN	NaN	NaN
564	NaN	NaN	NaN	NaN	NaN		NaN	NaN	NaN	NaN	NaN		565	NaN	NaN	NaN	NaN	NaN	NaN	NaN	NaN	NaN	NaN	NaN	NaN	NaN	NaN	NaN	NaN	NaN	NaN		NaN	NaN	NaN	NaN	NaN	NaN	NaN	NaN	NaN	NaN	NaN	NaN	NaN	NaN	NaN	NaN	NaN
565	NaN	NaN	NaN	NaN	NaN		NaN	NaN	NaN	NaN	NaN		566	NaN	NaN	NaN	NaN	NaN	NaN	NaN	NaN	NaN	NaN	NaN	NaN	NaN	NaN	NaN	NaN	NaN	NaN		NaN	NaN	NaN	NaN	NaN	NaN	NaN	NaN	NaN	NaN	NaN	NaN	NaN	NaN	NaN	NaN	NaN
566	NaN	NaN	NaN	NaN	NaN		NaN	NaN	NaN	NaN	NaN		567	NaN	NaN	NaN	NaN	NaN	NaN	NaN	NaN	NaN	NaN	NaN	NaN	NaN	NaN	NaN	NaN	NaN	NaN		NaN	NaN	NaN	NaN	NaN	NaN	NaN	NaN	NaN	NaN	NaN	NaN	NaN	NaN	NaN	NaN	NaN
567	NaN	NaN	NaN	NaN	NaN		NaN	NaN	NaN	NaN	NaN		568	NaN	NaN	NaN	NaN	NaN	NaN	NaN	NaN	NaN	NaN	NaN	NaN	NaN	NaN	NaN	NaN	NaN	NaN		NaN	NaN	NaN	NaN	NaN	NaN	NaN	NaN	NaN	NaN	NaN	NaN	NaN	NaN	NaN	NaN	NaN
568	NaN	NaN	NaN	NaN	NaN		NaN	NaN	NaN	NaN	NaN		569	NaN	NaN	NaN	NaN	NaN	NaN	NaN	NaN	NaN	NaN	NaN	NaN	NaN	NaN	NaN	NaN	NaN	NaN		NaN	NaN	NaN	NaN	NaN	NaN	NaN	NaN	NaN	NaN	NaN	NaN	NaN	NaN	NaN	NaN	NaN
569	NaN	NaN	NaN	NaN	NaN		NaN	NaN	NaN	NaN	NaN		570	NaN	NaN	NaN	NaN	NaN	NaN	NaN	NaN	NaN	NaN	NaN	NaN	NaN	NaN	NaN	NaN	NaN	NaN		NaN	NaN	NaN	NaN	NaN	NaN	NaN	NaN	NaN	NaN	NaN	NaN	NaN	NaN	NaN	NaN	NaN
570	NaN	NaN	NaN	NaN	NaN		NaN	NaN	NaN	NaN	NaN		571	NaN	NaN	NaN	NaN	NaN	NaN	NaN	NaN	NaN	NaN	NaN	NaN	NaN	NaN	NaN	NaN	NaN	NaN		NaN	NaN	NaN	NaN	NaN	NaN	NaN	NaN	NaN	NaN	NaN	NaN	NaN	NaN	NaN	NaN	NaN
571	NaN	NaN	NaN	NaN	NaN		NaN	NaN	NaN	NaN	NaN		572	NaN	NaN	NaN	NaN	NaN	NaN	NaN	NaN	NaN	NaN	NaN	NaN	NaN	NaN	NaN	NaN	NaN	NaN		NaN	NaN	NaN	NaN	NaN	NaN	NaN	NaN	NaN	NaN	NaN	NaN	NaN	NaN	NaN	NaN	NaN
572	NaN	NaN	NaN	NaN	NaN		NaN	NaN	NaN	NaN	NaN		573	NaN	NaN	NaN	NaN	NaN	NaN	NaN	NaN	NaN	NaN	NaN	NaN	NaN	NaN	NaN	NaN	NaN	NaN		NaN	NaN	NaN	NaN	NaN	NaN	NaN	NaN	NaN	NaN	NaN	NaN	NaN	NaN	NaN	NaN	NaN
573	NaN	NaN	NaN	NaN	NaN		NaN	NaN	NaN	NaN	NaN		574	NaN	NaN	NaN	NaN	NaN	NaN	NaN	NaN	NaN	NaN	NaN	NaN	NaN	NaN	NaN	NaN	NaN	NaN		NaN	NaN	NaN	NaN	NaN	NaN	NaN	NaN	NaN	NaN	NaN	NaN	NaN	NaN	NaN	NaN	NaN
574	NaN	NaN	NaN	NaN	NaN		NaN	NaN	NaN	NaN	NaN		575	NaN	NaN	NaN	NaN	NaN	NaN	NaN	NaN	NaN	NaN	NaN	NaN	NaN	NaN	NaN	NaN	NaN	NaN		NaN	NaN	NaN	NaN	NaN	NaN	NaN	NaN	NaN	NaN	NaN	NaN	NaN	NaN	NaN	NaN	NaN
575	NaN	NaN	NaN	NaN	NaN		NaN	NaN	NaN	NaN	NaN		576	NaN	NaN	NaN	NaN	NaN	NaN	NaN	NaN	NaN	NaN	NaN	NaN	NaN	NaN	NaN	NaN	NaN	NaN		NaN	NaN	NaN	NaN	NaN	NaN	NaN	NaN	NaN	NaN	NaN	NaN	NaN	NaN	NaN	NaN	NaN
576	NaN	NaN	NaN	NaN	NaN		NaN	NaN	NaN	NaN	NaN		577	NaN	NaN	NaN	NaN	NaN	NaN	NaN	NaN	NaN	NaN	NaN	NaN	NaN	NaN	NaN	NaN	NaN	NaN		NaN	NaN	NaN	NaN	NaN	NaN	NaN	NaN	NaN	NaN	NaN	NaN	NaN	NaN	NaN	NaN	NaN
577	NaN	NaN	NaN	NaN	NaN		NaN	NaN	NaN	NaN	NaN		578	NaN	NaN	NaN	NaN	NaN	NaN	NaN	NaN	NaN	NaN	NaN	NaN	NaN	NaN	NaN	NaN	NaN	NaN		NaN	NaN	NaN	NaN	NaN	NaN	NaN	NaN	NaN	NaN	NaN	NaN	NaN	NaN	NaN	NaN	NaN
578	NaN	NaN	NaN	NaN	NaN		NaN	NaN	NaN	NaN	NaN		579	NaN	NaN	NaN	NaN	NaN	NaN	NaN	NaN	NaN	NaN	NaN	NaN	NaN	NaN	NaN	NaN	NaN	NaN		NaN	NaN	NaN	NaN	NaN	NaN	NaN	NaN	NaN	NaN	NaN	NaN	NaN	NaN	NaN	NaN	NaN
579	NaN	NaN	NaN	NaN	NaN		NaN	NaN	NaN	NaN	NaN		580	NaN	NaN	NaN	NaN	NaN	NaN	NaN	NaN	NaN	NaN	NaN	NaN	NaN	NaN	NaN	NaN	NaN	NaN		NaN	NaN	NaN	NaN	NaN	NaN	NaN	NaN	NaN	NaN	NaN	NaN	NaN	NaN	NaN	NaN	NaN
580	NaN	NaN	NaN	NaN	NaN		NaN	NaN	NaN	NaN	NaN		581	NaN	NaN	NaN	NaN	NaN	NaN	NaN	NaN	NaN	NaN	NaN	NaN	NaN	NaN	NaN	NaN	NaN	NaN		NaN	NaN	NaN	NaN	NaN	NaN	NaN	NaN	NaN	NaN	NaN	NaN	NaN	NaN	NaN	NaN	NaN
581	NaN	NaN	NaN	NaN	NaN		NaN	NaN	NaN	NaN	NaN		582	NaN	NaN	NaN	NaN	NaN	NaN	NaN	NaN	NaN	NaN	NaN	NaN	NaN	NaN	NaN	NaN	NaN	NaN		NaN	NaN	NaN	NaN	NaN	NaN	NaN	NaN	NaN	NaN	NaN	NaN	NaN	NaN	NaN	NaN	NaN
582	NaN	NaN	NaN	NaN	NaN		NaN	NaN	NaN	NaN	NaN		583	NaN	NaN	NaN	NaN	NaN	NaN	NaN	NaN	NaN	NaN	NaN	NaN	NaN	NaN	NaN	NaN	NaN	NaN		NaN	NaN	NaN	NaN	NaN	NaN	NaN	NaN	NaN	NaN	NaN	NaN	NaN	NaN	NaN	NaN	NaN
583	NaN	NaN	NaN	NaN	NaN		NaN	NaN	NaN	NaN	NaN		584	NaN	NaN	NaN	NaN	NaN	NaN	NaN	NaN	NaN	NaN	NaN	NaN	NaN	NaN	NaN	NaN	NaN	NaN		NaN	NaN	NaN	NaN	NaN	NaN	NaN	NaN	NaN	NaN	NaN	NaN	NaN	NaN	NaN	NaN	NaN
584	NaN	NaN	NaN	NaN	NaN		NaN	NaN	NaN	NaN	NaN		585	NaN	NaN	NaN	NaN	NaN	NaN	NaN	NaN	NaN	NaN	NaN	NaN	NaN	NaN	NaN	NaN	NaN	NaN		NaN	NaN	NaN	NaN	NaN	NaN	NaN	NaN	NaN	NaN	NaN	NaN	NaN	NaN	NaN	NaN	NaN
585	NaN	NaN	NaN	NaN	NaN		NaN	NaN	NaN	NaN	NaN		586	NaN	NaN	NaN	NaN	NaN	NaN	NaN	NaN	NaN	NaN	NaN	NaN	NaN	NaN	NaN	NaN	NaN	NaN		NaN	NaN	NaN	NaN	NaN	NaN	NaN	NaN	NaN	NaN	NaN	NaN	NaN	NaN	NaN	NaN	NaN
586	NaN	NaN	NaN	NaN	NaN		NaN	NaN	NaN	NaN	NaN		587	NaN	NaN	NaN	NaN	NaN	NaN	NaN	NaN	NaN	NaN	NaN	NaN	NaN	NaN	NaN	NaN	NaN	NaN		NaN	NaN	NaN	NaN	NaN	NaN	NaN	NaN	NaN	NaN	NaN	NaN	NaN	NaN	NaN	NaN	NaN
587	NaN	NaN	NaN	NaN	NaN		NaN	NaN	NaN	NaN	NaN		588	NaN	NaN	NaN	NaN	NaN	NaN	NaN	NaN	NaN	NaN	NaN	NaN	NaN	NaN	NaN	NaN	NaN	NaN		NaN	NaN	NaN	NaN	NaN	NaN	NaN	NaN	NaN	NaN	NaN	NaN	NaN	NaN	NaN	NaN	NaN
588	NaN	NaN	NaN	NaN	NaN		NaN	NaN	NaN	NaN	NaN		589	NaN	NaN	NaN	NaN	NaN	NaN	NaN	NaN	NaN	NaN	NaN	NaN	NaN	NaN	NaN	NaN	NaN	NaN		NaN	NaN	NaN	NaN	NaN	NaN	NaN	NaN	NaN	NaN	NaN	NaN	NaN	NaN	NaN	NaN	NaN
589	NaN	NaN	NaN	NaN	NaN		NaN	NaN	NaN	NaN	NaN		590	NaN	NaN	NaN	NaN	NaN	NaN	NaN	NaN	NaN	NaN	NaN	NaN	NaN	NaN	NaN	NaN	NaN	NaN		NaN	NaN	NaN	NaN	NaN	NaN	NaN	NaN	NaN	NaN	NaN	NaN	NaN	NaN	NaN	NaN	NaN
590	NaN	NaN	NaN	NaN	NaN		NaN	NaN	NaN	NaN	NaN		591	NaN	NaN	NaN	NaN	NaN	NaN	NaN	NaN	NaN	NaN	NaN	NaN	NaN	NaN	NaN	NaN	NaN	NaN		NaN	NaN	NaN	NaN	NaN	NaN	NaN	NaN	NaN	NaN	NaN	NaN	NaN	NaN	NaN	NaN	NaN
591	NaN	NaN	NaN	NaN	NaN		NaN	NaN	NaN	NaN	NaN		592	NaN	NaN	NaN	NaN	NaN	NaN	NaN	NaN	NaN	NaN	NaN	NaN	NaN	NaN	NaN	NaN	NaN	NaN		NaN	NaN	NaN	NaN	NaN	NaN	NaN	NaN	NaN	NaN	NaN	NaN	NaN	NaN	NaN	NaN	NaN
592	NaN	NaN	NaN	NaN	NaN		NaN	NaN	NaN	NaN	NaN		593	NaN	NaN	NaN	NaN	NaN	NaN	NaN	NaN	NaN	NaN	NaN	NaN	NaN	NaN	NaN	NaN	NaN	NaN		NaN	NaN	NaN	NaN	NaN	NaN	NaN	NaN	NaN	NaN	NaN	NaN	NaN	NaN	NaN	NaN	NaN
593	NaN	NaN	NaN	NaN	NaN		NaN	NaN	NaN	NaN	NaN		594	NaN	NaN	NaN	NaN	NaN	NaN	NaN	NaN	NaN	NaN	NaN	NaN	NaN	NaN	NaN	NaN	NaN	NaN		NaN	NaN	NaN	NaN	NaN	NaN	NaN	NaN	NaN	NaN	NaN	NaN	NaN	NaN	NaN	NaN	NaN
594	NaN	NaN	NaN	NaN	NaN		NaN	NaN	NaN	NaN	NaN		595	NaN	NaN	NaN	NaN	NaN	NaN	NaN	NaN	NaN	NaN	NaN	NaN	NaN	NaN	NaN	NaN	NaN	NaN		NaN	NaN	NaN	NaN	NaN	NaN	NaN	NaN	NaN	NaN	NaN	NaN	NaN	NaN	NaN	NaN	NaN
595	NaN	NaN	NaN	NaN	NaN		NaN	NaN	NaN	NaN	NaN		596	NaN	NaN	NaN	NaN	NaN	NaN	NaN	NaN	NaN	NaN	NaN	NaN	NaN	NaN	NaN	NaN	NaN	NaN		NaN	NaN	NaN	NaN	NaN	NaN	NaN	NaN	NaN	NaN	NaN	NaN	NaN	NaN	NaN	NaN	NaN
596	NaN	NaN	NaN	NaN	NaN		NaN	NaN	NaN	NaN	NaN		597	NaN	NaN	NaN	NaN	NaN	NaN	NaN	NaN	NaN	NaN	NaN	NaN	NaN	NaN	NaN	NaN	NaN	NaN		NaN	NaN	NaN	NaN	NaN	NaN	NaN	NaN	NaN	NaN	NaN	NaN	NaN	NaN	NaN	NaN	NaN
597	NaN	NaN	NaN	NaN	NaN		NaN	NaN	NaN	NaN	NaN		598	NaN	NaN	NaN	NaN	NaN	NaN	NaN	NaN	NaN	NaN	NaN	NaN	NaN	NaN	NaN	NaN	NaN	NaN		NaN	NaN	NaN	NaN	NaN	NaN	NaN	NaN	NaN	NaN	NaN	NaN	NaN	NaN	NaN	NaN	NaN
598	NaN	NaN	NaN	NaN	NaN		NaN	NaN	NaN	NaN	NaN		599	NaN	NaN	NaN	NaN	NaN	NaN	NaN	NaN	NaN	NaN	NaN	NaN	NaN	NaN	NaN	NaN	NaN	NaN		NaN	NaN	NaN	NaN	NaN	NaN	NaN	NaN	NaN	NaN	NaN	NaN	NaN	NaN	NaN	NaN	NaN
599	NaN	NaN	NaN	NaN	NaN		NaN	NaN	NaN	NaN	NaN		600	NaN	NaN	NaN	NaN	NaN	NaN	NaN	NaN	NaN	NaN	NaN	NaN	NaN	NaN	NaN	NaN	NaN	NaN		NaN	NaN	NaN	NaN	NaN	NaN	NaN	NaN	NaN	NaN	NaN	NaN	NaN	NaN	NaN	NaN	NaN
600	NaN	NaN	NaN	NaN	NaN		NaN	NaN	NaN	NaN	NaN		601	NaN	NaN	NaN	NaN	NaN	NaN	NaN	NaN	NaN	NaN	NaN	NaN	NaN	NaN	NaN	NaN	NaN	NaN		NaN	NaN	NaN	NaN	NaN	NaN	NaN	NaN	NaN	NaN	NaN	NaN	NaN	NaN	NaN	NaN	NaN
601	NaN	NaN	NaN	NaN	NaN		NaN	NaN	NaN	NaN	NaN		602	NaN	NaN	NaN	NaN	NaN	NaN	NaN	NaN	NaN	NaN	NaN	NaN	NaN	NaN	NaN	NaN	NaN	NaN		NaN	NaN	NaN	NaN	NaN	NaN	NaN	NaN	NaN	NaN	NaN	NaN	NaN	NaN	NaN	NaN	NaN
602	NaN	NaN	NaN	NaN	NaN		NaN	NaN	NaN	NaN	NaN		603	NaN	NaN	NaN	NaN	NaN	NaN	NaN	NaN	NaN	NaN	NaN	NaN	NaN	NaN	NaN	NaN	NaN	NaN		NaN	NaN	NaN	NaN	NaN	NaN	NaN	NaN	NaN	NaN	NaN	NaN	NaN	NaN	NaN	NaN	NaN
603	NaN	NaN	NaN	NaN	NaN		NaN	NaN	NaN	NaN	NaN		604	NaN	NaN	NaN	NaN	NaN	NaN	NaN	NaN	NaN	NaN	NaN	NaN	NaN	NaN	NaN	NaN	NaN	NaN		NaN	NaN	NaN	NaN	NaN	NaN	NaN	NaN	NaN	NaN	NaN	NaN	NaN	NaN	NaN	NaN	NaN
604	NaN	NaN	NaN	NaN	NaN		NaN	NaN	NaN	NaN	NaN		605	NaN	NaN	NaN	NaN	NaN	NaN	NaN	NaN	NaN	NaN	NaN	NaN	NaN	NaN	NaN	NaN	NaN	NaN		NaN	NaN	NaN	NaN	NaN	NaN	NaN	NaN	NaN	NaN	NaN	NaN	NaN	NaN	NaN	NaN	NaN
605	NaN	NaN	NaN	NaN	NaN		NaN	NaN	NaN	NaN	NaN		606	NaN	NaN	NaN	NaN	NaN	NaN	NaN	NaN	NaN	NaN	NaN	NaN	NaN	NaN	NaN	NaN	NaN	NaN		NaN	NaN	NaN	NaN	NaN	NaN	NaN	NaN	NaN	NaN	NaN	NaN	NaN	NaN	NaN	NaN	NaN
606	NaN	NaN	NaN	NaN	NaN		NaN	NaN	NaN	NaN	NaN		607	NaN	NaN	NaN	NaN	NaN	NaN	NaN	NaN	NaN	NaN	NaN	NaN	NaN	NaN	NaN	NaN	NaN	NaN		NaN	NaN	NaN	NaN	NaN	NaN	NaN	NaN	NaN	NaN	NaN	NaN	NaN	NaN	NaN	NaN	NaN
607	NaN	NaN	NaN	NaN	NaN		NaN	NaN	NaN	NaN	NaN		608	NaN	NaN	NaN	NaN	NaN	NaN	NaN	NaN	NaN	NaN	NaN	NaN	NaN	NaN	NaN	NaN	NaN	NaN		NaN	NaN	NaN	NaN	NaN	NaN	NaN	NaN	NaN	NaN	NaN	NaN	NaN	NaN	NaN	NaN	NaN
608	NaN	NaN	NaN	NaN	NaN		NaN	NaN	NaN	NaN	NaN		609	NaN	NaN	NaN	NaN	NaN	NaN	NaN	NaN	NaN	NaN	NaN	NaN	NaN	NaN	NaN	NaN	NaN	NaN		NaN	NaN	NaN	NaN	NaN	NaN	NaN	NaN	NaN	NaN	NaN	NaN	NaN	NaN	NaN	NaN	NaN
609	NaN	NaN	NaN	NaN	NaN		NaN	NaN	NaN	NaN	NaN		610	NaN	NaN	NaN	NaN	NaN	NaN	NaN	NaN	NaN	NaN	NaN	NaN	NaN	NaN	NaN	NaN	NaN	NaN		NaN	NaN	NaN	NaN	NaN	NaN	NaN	NaN	NaN	NaN	NaN	NaN	NaN	NaN	NaN	NaN	NaN
610	NaN	NaN	NaN	NaN	NaN		NaN	NaN	NaN	NaN	NaN		611	NaN	NaN	NaN	NaN	NaN	NaN	NaN	NaN	NaN	NaN	NaN	NaN	NaN	NaN	NaN	NaN	NaN	NaN		NaN	NaN	NaN	NaN	NaN	NaN	NaN	NaN	NaN	NaN	NaN	NaN	NaN	NaN	NaN	NaN	NaN
611	NaN	NaN	NaN	NaN	NaN		NaN	NaN	NaN	NaN	NaN		612	NaN	NaN	NaN	NaN	NaN	NaN	NaN	NaN	NaN	NaN	NaN	NaN	NaN	NaN	NaN	NaN	NaN	NaN		NaN	NaN	NaN	NaN	NaN	NaN	NaN	NaN	NaN	NaN	NaN	NaN	NaN	NaN	NaN	NaN	NaN
612	NaN	NaN	NaN	NaN	NaN		NaN	NaN	NaN	NaN	NaN		613	NaN	NaN	NaN	NaN	NaN	NaN	NaN	NaN	NaN	NaN	NaN	NaN	NaN	NaN	NaN	NaN	NaN	NaN		NaN	NaN	NaN	NaN	NaN	NaN	NaN	NaN	NaN	NaN	NaN	NaN	NaN	NaN	NaN	NaN	NaN
613	NaN	NaN	NaN	NaN	NaN		NaN	NaN	NaN	NaN	NaN		614	NaN	NaN	NaN	NaN	NaN	NaN	NaN	NaN	NaN	NaN	NaN	NaN	NaN	NaN	NaN	NaN	NaN	NaN		NaN	NaN	NaN	NaN	NaN	NaN	NaN	NaN	NaN	NaN	NaN	NaN	NaN	NaN	NaN	NaN	NaN
614	NaN	NaN	NaN	NaN	NaN		NaN	NaN	NaN	NaN	NaN		615	NaN	NaN	NaN	NaN	NaN	NaN	NaN	NaN	NaN	NaN	NaN	NaN	NaN	NaN	NaN	NaN	NaN	NaN		NaN	NaN	NaN	NaN	NaN	NaN	NaN	NaN	NaN	NaN	NaN	NaN	NaN	NaN	NaN	NaN	NaN
615	NaN	NaN	NaN	NaN	NaN		NaN	NaN	NaN	NaN	NaN		616	NaN	NaN	NaN	NaN	NaN	NaN	NaN	NaN	NaN	NaN	NaN	NaN	NaN	NaN	NaN	NaN	NaN	NaN		NaN	NaN	NaN	NaN	NaN	NaN	NaN	NaN	NaN	NaN	NaN	NaN	NaN	NaN	NaN	NaN	NaN
616	NaN	NaN	NaN	NaN	NaN		NaN	NaN	NaN	NaN	NaN		617	NaN	NaN	NaN	NaN	NaN	NaN	NaN	NaN	NaN	NaN	NaN	NaN	NaN	NaN	NaN	NaN	NaN	NaN		NaN	NaN	NaN	NaN	NaN	NaN	NaN	NaN	NaN	NaN	NaN	NaN	NaN	NaN	NaN	NaN	NaN
617	NaN	NaN	NaN	NaN	NaN		NaN	NaN	NaN	NaN	NaN		618	NaN	NaN	NaN	NaN	NaN	NaN	NaN	NaN	NaN	NaN	NaN	NaN	NaN	NaN	NaN	NaN	NaN	NaN		NaN	NaN	NaN	NaN	NaN	NaN	NaN	NaN	NaN	NaN	NaN	NaN	NaN	NaN	NaN	NaN	NaN
618	NaN	NaN	NaN	NaN	NaN		NaN	NaN	NaN	NaN	NaN		619	NaN	NaN	NaN	NaN	NaN	NaN	NaN	NaN	NaN	NaN	NaN	NaN	NaN	NaN	NaN	NaN	NaN	NaN		NaN	NaN	NaN	NaN	NaN	NaN	NaN	NaN	NaN	NaN	NaN	NaN	NaN	NaN	NaN	NaN	NaN
619	NaN	NaN	NaN	NaN	NaN		NaN	NaN	NaN	NaN	NaN		620	NaN	NaN	NaN	NaN	NaN	NaN	NaN	NaN	NaN	NaN	NaN	NaN	NaN	NaN	NaN	NaN	NaN	NaN		NaN	NaN	NaN	NaN	NaN	NaN	NaN	NaN	NaN	NaN	NaN	NaN	NaN	NaN	NaN	NaN	NaN
620	NaN	NaN	NaN	NaN	NaN		NaN	NaN	NaN	NaN	NaN		621	NaN	NaN	NaN	NaN	NaN	NaN	NaN	NaN	NaN	NaN	NaN	NaN	NaN	NaN	NaN	NaN	NaN	NaN		NaN	NaN	NaN	NaN	NaN	NaN	NaN	NaN	NaN	NaN	NaN	NaN	NaN	NaN	NaN	NaN	NaN
621	NaN	NaN	NaN	NaN	NaN		NaN	NaN	NaN	NaN	NaN		622	NaN	NaN	NaN	NaN	NaN	NaN	NaN	NaN	NaN	NaN	NaN	NaN	NaN	NaN	NaN	NaN	NaN	NaN		NaN	NaN	NaN	NaN	NaN	NaN	NaN	NaN	NaN	NaN	NaN	NaN	NaN	NaN	NaN	NaN	NaN
622	NaN	NaN	NaN	NaN	NaN		NaN	NaN	NaN	NaN	NaN		623	NaN	NaN	NaN	NaN	NaN	NaN	NaN	NaN	NaN	NaN	NaN	NaN	NaN	NaN	NaN	NaN	NaN	NaN		NaN	NaN	NaN	NaN	NaN	NaN	NaN	NaN	NaN	NaN	NaN	NaN	NaN	NaN	NaN	NaN	NaN
623	NaN	NaN	NaN	NaN	NaN		NaN	NaN	NaN	NaN	NaN		624	NaN	NaN	NaN	NaN	NaN	NaN	NaN	NaN	NaN	NaN	NaN	NaN	NaN	NaN	NaN	NaN	NaN	NaN		NaN	NaN	NaN	NaN	NaN	NaN	NaN	NaN	NaN	NaN	NaN	NaN	NaN	NaN	NaN	NaN	NaN
624	NaN	NaN	NaN	NaN	NaN		NaN	NaN	NaN	NaN	NaN		625	NaN	NaN	NaN	NaN	NaN	NaN	NaN	NaN	NaN	NaN	NaN	NaN	NaN	NaN	NaN	NaN	NaN	NaN		NaN	NaN	NaN	NaN	NaN	NaN	NaN	NaN	NaN	NaN	NaN	NaN	NaN	NaN	NaN	NaN	NaN
625	NaN	NaN	NaN	NaN	NaN		NaN	NaN	NaN	NaN	NaN		626	NaN	NaN	NaN	NaN	NaN	NaN	NaN	NaN	NaN	NaN	NaN	NaN	NaN	NaN	NaN	NaN	NaN	NaN		NaN	NaN	NaN	NaN	NaN	NaN	NaN	NaN	NaN	NaN	NaN	NaN	NaN	NaN	NaN	NaN	NaN
626	NaN	NaN	NaN	NaN	NaN		NaN	NaN	NaN	NaN	NaN		627	NaN	NaN	NaN	NaN	NaN	NaN	NaN	NaN	NaN	NaN	NaN	NaN	NaN	NaN	NaN	NaN	NaN	NaN		NaN	NaN	NaN	NaN	NaN	NaN	NaN	NaN	NaN	NaN	NaN	NaN	NaN	NaN	NaN	NaN	NaN
627	NaN	NaN	NaN	NaN	NaN		NaN	NaN	NaN	NaN	NaN		628	NaN	NaN	NaN	NaN	NaN	NaN	NaN	NaN	NaN	NaN	NaN	NaN	NaN	NaN	NaN	NaN	NaN	NaN		NaN	NaN	NaN	NaN	NaN	NaN	NaN	NaN	NaN	NaN	NaN	NaN	NaN	NaN	NaN	NaN	NaN
628	NaN	NaN	NaN	NaN	NaN		NaN	NaN	NaN	NaN	NaN		629	NaN	NaN	NaN	NaN	NaN	NaN	NaN	NaN	NaN	NaN	NaN	NaN	NaN	NaN	NaN	NaN	NaN	NaN		NaN	NaN	NaN	NaN	NaN	NaN	NaN	NaN	NaN	NaN	NaN	NaN	NaN	NaN	NaN	NaN	NaN
629	NaN	NaN	NaN	NaN	NaN		NaN	NaN	NaN	NaN	NaN		630	NaN	NaN	NaN	NaN	NaN	NaN	NaN	NaN	NaN	NaN	NaN	NaN	NaN	NaN	NaN	NaN	NaN	NaN		NaN	NaN	NaN	NaN	NaN	NaN	NaN	NaN	NaN	NaN	NaN	NaN	NaN	NaN	NaN	NaN	NaN
630	NaN	NaN	NaN	NaN	NaN		NaN	NaN	NaN	NaN	NaN		631	NaN	NaN	NaN	NaN	NaN	NaN	NaN	NaN	NaN	NaN	NaN	NaN	NaN	NaN	NaN	NaN	NaN	NaN		NaN	NaN	NaN	NaN	NaN	NaN	NaN	NaN	NaN	NaN	NaN	NaN	NaN	NaN	NaN	NaN	NaN
631	NaN	NaN	NaN	NaN	NaN		NaN	NaN	NaN	NaN	NaN		632	NaN	NaN	NaN	NaN	NaN	NaN	NaN	NaN	NaN	NaN	NaN	NaN	NaN	NaN	NaN	NaN	NaN	NaN		NaN	NaN	NaN	NaN	NaN	NaN	NaN	NaN	NaN	NaN	NaN	NaN	NaN	NaN	NaN	NaN	NaN
632	NaN	NaN	NaN	NaN	NaN		NaN	NaN	NaN	NaN	NaN		633	NaN	NaN	NaN	NaN	NaN	NaN	NaN	NaN	NaN	NaN	NaN	NaN	NaN	NaN	NaN	NaN	NaN	NaN		NaN	NaN	NaN	NaN	NaN	NaN	NaN	NaN	NaN	NaN	NaN	NaN	NaN	NaN	NaN	NaN	NaN
633	NaN	NaN	NaN	NaN	NaN		NaN	NaN	NaN	NaN	NaN		634	NaN	NaN	NaN	NaN	NaN	NaN	NaN	NaN	NaN	NaN	NaN	NaN	NaN	NaN	NaN	NaN	NaN	NaN		NaN	NaN	NaN	NaN	NaN	NaN	NaN	NaN	NaN	NaN	NaN	NaN	NaN	NaN	NaN	NaN	NaN
634	NaN	NaN	NaN	NaN	NaN		NaN	NaN	NaN	NaN	NaN		635	NaN	NaN	NaN	NaN	NaN	NaN	NaN	NaN	NaN	NaN	NaN	NaN	NaN	NaN	NaN	NaN	NaN	NaN		NaN	NaN	NaN	NaN	NaN	NaN	NaN	NaN	NaN	NaN	NaN	NaN	NaN	NaN	NaN	NaN	NaN
635	NaN	NaN	NaN	NaN	NaN		NaN	NaN	NaN	NaN	NaN		636	NaN	NaN	NaN	NaN	NaN	NaN	NaN	NaN	NaN	NaN	NaN	NaN	NaN	NaN	NaN	NaN	NaN	NaN		NaN	NaN	NaN	NaN	NaN	NaN	NaN	NaN	NaN	NaN	NaN	NaN	NaN	NaN	NaN	NaN	NaN
636	NaN	NaN	NaN	NaN	NaN		NaN	NaN	NaN	NaN	NaN		637	NaN	NaN	NaN	NaN	NaN	NaN	NaN	NaN	NaN	NaN	NaN	NaN	NaN	NaN	NaN	NaN	NaN	NaN		NaN	NaN	NaN	NaN	NaN	NaN	NaN	NaN	NaN	NaN	NaN	NaN	NaN	NaN	NaN	NaN	NaN
637	NaN	NaN	NaN	NaN	NaN		NaN	NaN	NaN	NaN	NaN		638	NaN	NaN	NaN	NaN	NaN	NaN	NaN	NaN	NaN	NaN	NaN	NaN	NaN	NaN	NaN	NaN	NaN	NaN		NaN	NaN	NaN	NaN	NaN	NaN	NaN	NaN	NaN	NaN	NaN	NaN	NaN	NaN	NaN	NaN	NaN
638	NaN	NaN	NaN	NaN	NaN		NaN	NaN	NaN	NaN	NaN		639	NaN	NaN	NaN	NaN	NaN	NaN	NaN	NaN	NaN	NaN	NaN	NaN	NaN	NaN	NaN	NaN	NaN	NaN		NaN	NaN	NaN	NaN	NaN	NaN	NaN	NaN	NaN	NaN	NaN	NaN	NaN	NaN	NaN	NaN	NaN
639	NaN	NaN	NaN	NaN	NaN		NaN	NaN	NaN	NaN	NaN		640	NaN	NaN	NaN	NaN	NaN	NaN	NaN	NaN	NaN	NaN	NaN	NaN	NaN	NaN	NaN	NaN	NaN	NaN		NaN	NaN	NaN	NaN	NaN	NaN	NaN	NaN	NaN	NaN	NaN	NaN	NaN	NaN	NaN	NaN	NaN
640	NaN	NaN	NaN	NaN	NaN		NaN	NaN	NaN	NaN	NaN		641	NaN	NaN	NaN	NaN	NaN	NaN	NaN	NaN	NaN	NaN	NaN	NaN	NaN	NaN	NaN	NaN	NaN	NaN		NaN	NaN	NaN	NaN	NaN	NaN	NaN	NaN	NaN	NaN	NaN	NaN	NaN	NaN	NaN	NaN	NaN
641	NaN	NaN	NaN	NaN	NaN		NaN	NaN	NaN	NaN	NaN		642	NaN	NaN	NaN	NaN	NaN	NaN	NaN	NaN	NaN	NaN	NaN	NaN	NaN	NaN	NaN	NaN	NaN	NaN		NaN	NaN	NaN	NaN	NaN	NaN	NaN	NaN	NaN	NaN	NaN	NaN	NaN	NaN	NaN	NaN	NaN
642	NaN	NaN	NaN	NaN	NaN		NaN	NaN	NaN	NaN	NaN		643	NaN	NaN	NaN	NaN	NaN	NaN	NaN	NaN	NaN	NaN	NaN	NaN	NaN	NaN	NaN	NaN	NaN	NaN		NaN	NaN	NaN	NaN	NaN	NaN	NaN	NaN	NaN	NaN	NaN	NaN	NaN	NaN	NaN	NaN	NaN
643	NaN	NaN	NaN	NaN	NaN		NaN	NaN	NaN	NaN	NaN		644	NaN	NaN	NaN	NaN	NaN	NaN	NaN	NaN	NaN	NaN	NaN	NaN	NaN	NaN	NaN	NaN	NaN	NaN		NaN	NaN	NaN	NaN	NaN	NaN	NaN	NaN	NaN	NaN	NaN	NaN	NaN	NaN	NaN	NaN	NaN
644	NaN	NaN	NaN	NaN	NaN		NaN	NaN	NaN	NaN	NaN		645	NaN	NaN	NaN	NaN	NaN	NaN	NaN	NaN	NaN	NaN	NaN	NaN	NaN	NaN	NaN	NaN	NaN	NaN		NaN	NaN	NaN	NaN	NaN	NaN	NaN	NaN	NaN	NaN	NaN	NaN	NaN	NaN	NaN	NaN	NaN
645	NaN	NaN	NaN	NaN	NaN		NaN	NaN	NaN	NaN	NaN		646	NaN	NaN	NaN	NaN	NaN	NaN	NaN	NaN	NaN	NaN	NaN	NaN	NaN	NaN	NaN	NaN	NaN	NaN		NaN	NaN	NaN	NaN	NaN	NaN	NaN	NaN	NaN	NaN	NaN	NaN	NaN	NaN	NaN	NaN	NaN
646	NaN	NaN	NaN	NaN	NaN		NaN	NaN	NaN	NaN	NaN		647	NaN	NaN	NaN	NaN	NaN	NaN	NaN	NaN	NaN	NaN	NaN	NaN	NaN	NaN	NaN	NaN	NaN	NaN		NaN	NaN	NaN	NaN	NaN	NaN	NaN	NaN	NaN	NaN	NaN	NaN	NaN	NaN	NaN	NaN	NaN
647	NaN	NaN	NaN	NaN	NaN		NaN	NaN	NaN	NaN	NaN		648	NaN	NaN	NaN	NaN	NaN	NaN	NaN	NaN	NaN	NaN	NaN	NaN	NaN	NaN	NaN	NaN	NaN	NaN		NaN	NaN	NaN	NaN	NaN	NaN	NaN	NaN	NaN	NaN	NaN	NaN	NaN	NaN	NaN	NaN	NaN
648	NaN	NaN	NaN	NaN	NaN		NaN	NaN	NaN	NaN	NaN		649	NaN	NaN	NaN	NaN	NaN	NaN	NaN	NaN	NaN	NaN	NaN	NaN	NaN	NaN	NaN	NaN	NaN	NaN		NaN	NaN	NaN	NaN	NaN	NaN	NaN	NaN	NaN	NaN	NaN	NaN	NaN	NaN	NaN	NaN	NaN
649	NaN	NaN	NaN	NaN	NaN		NaN	NaN	NaN	NaN	NaN		650	NaN	NaN	NaN	NaN	NaN	NaN	NaN	NaN	NaN	NaN	NaN	NaN	NaN	NaN	NaN	NaN	NaN	NaN		NaN	NaN	NaN	NaN	NaN	NaN	NaN	NaN	NaN	NaN	NaN	NaN	NaN	NaN	NaN	NaN	NaN
650	NaN	NaN	NaN	NaN	NaN		NaN	NaN	NaN	NaN	NaN		651	NaN	NaN	NaN	NaN	NaN	NaN	NaN	NaN	NaN	NaN	NaN	NaN	NaN	NaN	NaN	NaN	NaN	NaN		NaN	NaN	NaN	NaN	NaN	NaN	NaN	NaN	NaN	NaN	NaN	NaN	NaN	NaN	NaN	NaN	NaN
651	NaN	NaN	NaN	NaN	NaN		NaN	NaN	NaN	NaN	NaN		652	NaN	NaN	NaN	NaN	NaN	NaN	NaN	NaN	NaN	NaN	NaN	NaN	NaN	NaN	NaN	NaN	NaN	NaN		NaN	NaN	NaN	NaN	NaN	NaN	NaN	NaN	NaN	NaN	NaN	NaN	NaN	NaN	NaN	NaN	NaN
652	NaN	NaN	NaN	NaN	NaN		NaN	NaN	NaN	NaN	NaN		653	NaN	NaN	NaN	NaN	NaN	NaN	NaN	NaN	NaN	NaN	NaN	NaN	NaN	NaN	NaN	NaN	NaN	NaN		NaN	NaN	NaN	NaN	NaN	NaN	NaN	NaN	NaN	NaN	NaN	NaN	NaN	NaN	NaN	NaN	NaN
653	NaN	NaN	NaN	NaN	NaN		NaN	NaN	NaN	NaN	NaN		654	NaN	NaN	NaN	NaN	NaN	NaN	NaN	NaN	NaN	NaN	NaN	NaN	NaN	NaN	NaN	NaN	NaN	NaN		NaN	NaN	NaN	NaN	NaN	NaN	NaN	NaN	NaN	NaN	NaN	NaN	NaN	NaN	NaN	NaN	NaN
654	NaN	NaN	NaN	NaN	NaN		NaN	NaN	NaN	NaN	NaN		655	NaN	NaN	NaN	NaN	NaN	NaN	NaN	NaN	NaN	NaN	NaN	NaN	NaN	NaN	NaN	NaN	NaN	NaN		NaN	NaN	NaN	NaN	NaN	NaN	NaN	NaN	NaN	NaN	NaN	NaN	NaN	NaN	NaN	NaN	NaN
655	NaN	NaN	NaN	NaN	NaN		NaN	NaN	NaN	NaN	NaN		656	NaN	NaN	NaN	NaN	NaN	NaN	NaN	NaN	NaN	NaN	NaN	NaN	NaN	NaN	NaN	NaN	NaN	NaN		NaN	NaN	NaN	NaN	NaN	NaN	NaN	NaN	NaN	NaN	NaN	NaN	NaN	NaN	NaN	NaN	NaN
656	NaN	NaN	NaN	NaN	NaN		NaN	NaN	NaN	NaN	NaN		657	NaN	NaN	NaN	NaN	NaN	NaN	NaN	NaN	NaN	NaN	NaN	NaN	NaN	NaN	NaN	NaN	NaN	NaN		NaN	NaN	NaN	NaN	NaN	NaN	NaN	NaN	NaN	NaN	NaN	NaN	NaN	NaN	NaN	NaN	NaN
657	NaN	NaN	NaN	NaN	NaN		NaN	NaN	NaN	NaN	NaN		658	NaN	NaN	NaN	NaN	NaN	NaN	NaN	NaN	NaN	NaN	NaN	NaN	NaN	NaN	NaN	NaN	NaN	NaN		NaN	NaN	NaN	NaN	NaN	NaN	NaN	NaN	NaN	NaN	NaN	NaN	NaN	NaN	NaN	NaN	NaN
658	NaN	NaN	NaN	NaN	NaN		NaN	NaN	NaN	NaN	NaN		659	NaN	NaN	NaN	NaN	NaN	NaN	NaN	NaN	NaN	NaN	NaN	NaN	NaN	NaN	NaN	NaN	NaN	NaN		NaN	NaN	NaN	NaN	NaN	NaN	NaN	NaN	NaN	NaN	NaN	NaN	NaN	NaN	NaN	NaN	NaN
659	NaN	NaN	NaN	NaN	NaN		NaN	NaN	NaN	NaN	NaN		660	NaN	NaN	NaN	NaN	NaN	NaN	NaN	NaN	NaN	NaN	NaN	NaN	NaN	NaN	NaN	NaN	NaN	NaN		NaN	NaN	NaN	NaN	NaN	NaN	NaN	NaN	NaN	NaN	NaN	NaN	NaN	NaN	NaN	NaN	NaN
660	NaN	NaN	NaN	NaN	NaN		NaN	NaN	NaN	NaN	NaN		661	NaN	NaN	NaN	NaN	NaN	NaN	NaN	NaN	NaN	NaN	NaN	NaN	NaN	NaN	NaN	NaN	NaN	NaN		NaN	NaN	NaN	NaN	NaN	NaN	NaN	NaN	NaN	NaN	NaN	NaN	NaN	NaN	NaN	NaN	NaN
661	NaN	NaN	NaN	NaN	NaN		NaN	NaN	NaN	NaN	NaN		662	NaN	NaN	NaN	NaN	NaN	NaN	NaN	NaN	NaN	NaN	NaN	NaN	NaN	NaN	NaN	NaN	NaN	NaN		NaN	NaN	NaN	NaN	NaN	NaN	NaN	NaN	NaN	NaN	NaN	NaN	NaN	NaN	NaN	NaN	NaN
662	NaN	NaN	NaN	NaN	NaN		NaN	NaN	NaN	NaN	NaN		663	NaN	NaN	NaN	NaN	NaN	NaN	NaN	NaN	NaN	NaN	NaN	NaN	NaN	NaN	NaN	NaN	NaN	NaN		NaN	NaN	NaN	NaN	NaN	NaN	NaN	NaN	NaN	NaN	NaN	NaN	NaN	NaN	NaN	NaN	NaN
663	NaN	NaN	NaN	NaN	NaN		NaN	NaN	NaN	NaN	NaN		664	NaN	NaN	NaN	NaN	NaN	NaN	NaN	NaN	NaN	NaN	NaN	NaN	NaN	NaN	NaN	NaN	NaN	NaN		NaN	NaN	NaN	NaN	NaN	NaN	NaN	NaN	NaN	NaN	NaN	NaN	NaN	NaN	NaN	NaN	NaN
664	NaN	NaN	NaN	NaN	NaN		NaN	NaN	NaN	NaN	NaN		665	NaN	NaN	NaN	NaN	NaN	NaN	NaN	NaN	NaN	NaN	NaN	NaN	NaN	NaN	NaN	NaN	NaN	NaN		NaN	NaN	NaN	NaN	NaN	NaN	NaN	NaN	NaN	NaN	NaN	NaN	NaN	NaN	NaN	NaN	NaN
665	NaN	NaN	NaN	NaN	NaN		NaN	NaN	NaN	NaN	NaN		666	NaN	NaN	NaN	NaN	NaN	NaN	NaN	NaN	NaN	NaN	NaN	NaN	NaN	NaN	NaN	NaN	NaN	NaN		NaN	NaN	NaN	NaN	NaN	NaN	NaN	NaN	NaN	NaN	NaN	NaN	NaN	NaN	NaN	NaN	NaN
666	NaN	NaN	NaN	NaN	NaN		NaN	NaN	NaN	NaN	NaN		667	NaN	NaN	NaN	NaN	NaN	NaN	NaN	NaN	NaN	NaN	NaN	NaN	NaN	NaN	NaN	NaN	NaN	NaN		NaN	NaN	NaN	NaN	NaN	NaN	NaN	NaN	NaN	NaN	NaN	NaN	NaN	NaN	NaN	NaN	NaN
667	NaN	NaN	NaN	NaN	NaN		NaN	NaN	NaN	NaN	NaN		668	NaN	NaN	NaN	NaN	NaN	NaN	NaN	NaN	NaN	NaN	NaN	NaN	NaN	NaN	NaN	NaN	NaN	NaN		NaN	NaN	NaN	NaN	NaN	NaN	NaN	NaN	NaN	NaN	NaN	NaN	NaN	NaN	NaN	NaN	NaN
668	NaN	NaN	NaN	NaN	NaN		NaN	NaN	NaN	NaN	NaN		669	NaN	NaN	NaN	NaN	NaN	NaN	NaN	NaN	NaN	NaN	NaN	NaN	NaN	NaN	NaN	NaN	NaN	NaN		NaN	NaN	NaN	NaN	NaN	NaN	NaN	NaN	NaN	NaN	NaN	NaN	NaN	NaN	NaN	NaN	NaN
669	NaN	NaN	NaN	NaN	NaN		NaN	NaN	NaN	NaN	NaN		670	NaN	NaN	NaN	NaN	NaN	NaN	NaN	NaN	NaN	NaN	NaN	NaN	NaN	NaN	NaN	NaN	NaN	NaN		NaN	NaN	NaN	NaN	NaN	NaN	NaN	NaN	NaN	NaN	NaN	NaN	NaN	NaN	NaN	NaN	NaN
670	NaN	NaN	NaN	NaN	NaN		NaN	NaN	NaN	NaN	NaN		671	NaN	NaN	NaN	NaN	NaN	NaN	NaN	NaN	NaN	NaN	NaN	NaN	NaN	NaN	NaN	NaN	NaN	NaN		NaN	NaN	NaN	NaN	NaN	NaN	NaN	NaN	NaN	NaN	NaN	NaN	NaN	NaN	NaN	NaN	NaN
671	NaN	NaN	NaN	NaN	NaN		NaN	NaN	NaN	NaN	NaN		672	NaN	NaN	NaN	NaN	NaN	NaN	NaN	NaN	NaN	NaN	NaN	NaN	NaN	NaN	NaN	NaN	NaN	NaN		NaN	NaN	NaN	NaN	NaN	NaN	NaN	NaN	NaN	NaN	NaN	NaN	NaN	NaN	NaN	NaN	NaN
672	NaN	NaN	NaN	NaN	NaN		NaN	NaN	NaN	NaN	NaN		673	NaN	NaN	NaN	NaN	NaN	NaN	NaN	NaN	NaN	NaN	NaN	NaN	NaN	NaN	NaN	NaN	NaN	NaN		NaN	NaN	NaN	NaN	NaN	NaN	NaN	NaN	NaN	NaN	NaN	NaN	NaN	NaN	NaN	NaN	NaN
673	NaN	NaN	NaN	NaN	NaN		NaN	NaN	NaN	NaN	NaN		674	NaN	NaN	NaN	NaN	NaN	NaN	NaN	NaN	NaN	NaN	NaN	NaN	NaN	NaN	NaN	NaN	NaN	NaN		NaN	NaN	NaN	NaN	NaN	NaN	NaN	NaN	NaN	NaN	NaN	NaN	NaN	NaN	NaN	NaN	NaN
674	NaN	NaN	NaN	NaN	NaN		NaN	NaN	NaN	NaN	NaN		675	NaN	NaN	NaN	NaN	NaN	NaN	NaN	NaN	NaN	NaN	NaN	NaN	NaN	NaN	NaN	NaN	NaN	NaN		NaN	NaN	NaN	NaN	NaN	NaN	NaN	NaN	NaN	NaN	NaN	NaN	NaN	NaN	NaN	NaN	NaN
675	NaN	NaN	NaN	NaN	NaN		NaN	NaN	NaN	NaN	NaN		676	NaN	NaN	NaN	NaN	NaN	NaN	NaN	NaN	NaN	NaN	NaN	NaN	NaN	NaN	NaN	NaN	NaN	NaN		NaN	NaN	NaN	NaN	NaN	NaN	NaN	NaN	NaN	NaN	NaN	NaN	NaN	NaN	NaN	NaN	NaN
676	NaN	NaN	NaN	NaN	NaN		NaN	NaN	NaN	NaN	NaN		677	NaN	NaN	NaN	NaN	NaN	NaN	NaN	NaN	NaN	NaN	NaN	NaN	NaN	NaN	NaN	NaN	NaN	NaN		NaN	NaN	NaN	NaN	NaN	NaN	NaN	NaN	NaN	NaN	NaN	NaN	NaN	NaN	NaN	NaN	NaN
677	NaN	NaN	NaN	NaN	NaN		NaN	NaN	NaN	NaN	NaN		678	NaN	NaN	NaN	NaN	NaN	NaN	NaN	NaN	NaN	NaN	NaN	NaN	NaN	NaN	NaN	NaN	NaN	NaN		NaN	NaN	NaN	NaN	NaN	NaN	NaN	NaN	NaN	NaN	NaN	NaN	NaN	NaN	NaN	NaN	NaN
678	NaN	NaN	NaN	NaN	NaN		NaN	NaN	NaN	NaN	NaN		679	NaN	NaN	NaN	NaN	NaN	NaN	NaN	NaN	NaN	NaN	NaN	NaN	NaN	NaN	NaN	NaN	NaN	NaN		NaN	NaN	NaN	NaN	NaN	NaN	NaN	NaN	NaN	NaN	NaN	NaN	NaN	NaN	NaN	NaN	NaN
679	NaN	NaN	NaN	NaN	NaN		NaN	NaN	NaN	NaN	NaN		680	NaN	NaN	NaN	NaN	NaN	NaN	NaN	NaN	NaN	NaN	NaN	NaN	NaN	NaN	NaN	NaN	NaN	NaN		NaN	NaN	NaN	NaN	NaN	NaN	NaN	NaN	NaN	NaN	NaN	NaN	NaN	NaN	NaN	NaN	NaN
680	NaN	NaN	NaN	NaN	NaN		NaN	NaN	NaN	NaN	NaN		681	NaN	NaN	NaN	NaN	NaN	NaN	NaN	NaN	NaN	NaN	NaN	NaN	NaN	NaN	NaN	NaN	NaN	NaN		NaN	NaN	NaN	NaN	NaN	NaN	NaN	NaN	NaN	NaN	NaN	NaN	NaN	NaN	NaN	NaN	NaN
681	NaN	NaN	NaN	NaN	NaN		NaN	NaN	NaN	NaN	NaN		682	NaN	NaN	NaN	NaN	NaN	NaN	NaN	NaN	NaN	NaN	NaN	NaN	NaN	NaN	NaN	NaN	NaN	NaN		NaN	NaN	NaN	NaN	NaN	NaN	NaN	NaN	NaN	NaN	NaN	NaN	NaN	NaN	NaN	NaN	NaN
682	NaN	NaN	NaN	NaN	NaN		NaN	NaN	NaN	NaN	NaN		683	NaN	NaN	NaN	NaN	NaN	NaN	NaN	NaN	NaN	NaN	NaN	NaN	NaN	NaN	NaN	NaN	NaN	NaN		NaN	NaN	NaN	NaN	NaN	NaN	NaN	NaN	NaN	NaN	NaN	NaN	NaN	NaN	NaN	NaN	NaN
683	NaN	NaN	NaN	NaN	NaN		NaN	NaN	NaN	NaN	NaN		684	NaN	NaN	NaN	NaN	NaN	NaN	NaN	NaN	NaN	NaN	NaN	NaN	NaN	NaN	NaN	NaN	NaN	NaN		NaN	NaN	NaN	NaN	NaN	NaN	NaN	NaN	NaN	NaN	NaN	NaN	NaN	NaN	NaN	NaN	NaN
684	NaN	NaN	NaN	NaN	NaN		NaN	NaN	NaN	NaN	NaN		685	NaN	NaN	NaN	NaN	NaN	NaN	NaN	NaN	NaN	NaN	NaN	NaN	NaN	NaN	NaN	NaN	NaN	NaN		NaN	NaN	NaN	NaN	NaN	NaN	NaN	NaN	NaN	NaN	NaN	NaN	NaN	NaN	NaN	NaN	NaN
685	NaN	NaN	NaN	NaN	NaN		NaN	NaN	NaN	NaN	NaN		686	NaN	NaN	NaN	NaN	NaN	NaN	NaN	NaN	NaN	NaN	NaN	NaN	NaN	NaN	NaN	NaN	NaN	NaN		NaN	NaN	NaN	NaN	NaN	NaN	NaN	NaN	NaN	NaN	NaN	NaN	NaN	NaN	NaN	NaN	NaN
686	NaN	NaN	NaN	NaN	NaN		NaN	NaN	NaN	NaN	NaN		687	NaN	NaN	NaN	NaN	NaN	NaN	NaN	NaN	NaN	NaN	NaN	NaN	NaN	NaN	NaN	NaN	NaN	NaN		NaN	NaN	NaN	NaN	NaN	NaN	NaN	NaN	NaN	NaN	NaN	NaN	NaN	NaN	NaN	NaN	NaN
687	NaN	NaN	NaN	NaN	NaN		NaN	NaN	NaN	NaN	NaN		688	NaN	NaN	NaN	NaN	NaN	NaN	NaN	NaN	NaN	NaN	NaN	NaN	NaN	NaN	NaN	NaN	NaN	NaN		NaN	NaN	NaN	NaN	NaN	NaN	NaN	NaN	NaN	NaN	NaN	NaN	NaN	NaN	NaN	NaN	NaN
688	NaN	NaN	NaN	NaN	NaN		NaN	NaN	NaN	NaN	NaN		689	NaN	NaN	NaN	NaN	NaN	NaN	NaN	NaN	NaN	NaN	NaN	NaN	NaN	NaN	NaN	NaN	NaN	NaN		NaN	NaN	NaN	NaN	NaN	NaN	NaN	NaN	NaN	NaN	NaN	NaN	NaN	NaN	NaN	NaN	NaN
689	NaN	NaN	NaN	NaN	NaN		NaN	NaN	NaN	NaN	NaN		690	NaN	NaN	NaN	NaN	NaN	NaN	NaN	NaN	NaN	NaN	NaN	NaN	NaN	NaN	NaN	NaN	NaN	NaN		NaN	NaN	NaN	NaN	NaN	NaN	NaN	NaN	NaN	NaN	NaN	NaN	NaN	NaN	NaN	NaN	NaN
690	NaN	NaN	NaN	NaN	NaN		NaN	NaN	NaN	NaN	NaN		691	NaN	NaN	NaN	NaN	NaN	NaN	NaN	NaN	NaN	NaN	NaN	NaN	NaN	NaN	NaN	NaN	NaN	NaN		NaN	NaN	NaN	NaN	NaN	NaN	NaN	NaN	NaN	NaN	NaN	NaN	NaN	NaN	NaN	NaN	NaN
691	NaN	NaN	NaN	NaN	NaN		NaN	NaN	NaN	NaN	NaN		692	NaN	NaN	NaN	NaN	NaN	NaN	NaN	NaN	NaN	NaN	NaN	NaN	NaN	NaN	NaN	NaN	NaN	NaN		NaN	NaN	NaN	NaN	NaN	NaN	NaN	NaN	NaN	NaN	NaN	NaN	NaN	NaN	NaN	NaN	NaN
692	NaN	NaN	NaN	NaN	NaN		NaN	NaN	NaN	NaN	NaN		693	NaN	NaN	NaN	NaN	NaN	NaN	NaN	NaN	NaN	NaN	NaN	NaN	NaN	NaN	NaN	NaN	NaN	NaN		NaN	NaN	NaN	NaN	NaN	NaN	NaN	NaN	NaN	NaN	NaN	NaN	NaN	NaN	NaN	NaN	NaN
693	NaN	NaN	NaN	NaN	NaN		NaN	NaN	NaN	NaN	NaN		694	NaN	NaN	NaN	NaN	NaN	NaN	NaN	NaN	NaN	NaN	NaN	NaN	NaN	NaN	NaN	NaN	NaN	NaN		NaN	NaN	NaN	NaN	NaN	NaN	NaN	NaN	NaN	NaN	NaN	NaN	NaN	NaN	NaN	NaN	NaN
694	NaN	NaN	NaN	NaN	NaN		NaN	NaN	NaN	NaN	NaN		695	NaN	NaN	NaN	NaN	NaN	NaN	NaN	NaN	NaN	NaN	NaN	NaN	NaN	NaN	NaN	NaN	NaN	NaN		NaN	NaN	NaN	NaN	NaN	NaN	NaN	NaN	NaN	NaN	NaN	NaN	NaN	NaN	NaN	NaN	NaN
695	NaN	NaN	NaN	NaN	NaN		NaN	NaN	NaN	NaN	NaN		696	NaN	NaN	NaN	NaN	NaN	NaN	NaN	NaN	NaN	NaN	NaN	NaN	NaN	NaN	NaN	NaN	NaN	NaN		NaN	NaN	NaN	NaN	NaN	NaN	NaN	NaN	NaN	NaN	NaN	NaN	NaN	NaN	NaN	NaN	NaN
696	NaN	NaN	NaN	NaN	NaN		NaN	NaN	NaN	NaN	NaN		697	NaN	NaN	NaN	NaN	NaN	NaN	NaN	NaN	NaN	NaN	NaN	NaN	NaN	NaN	NaN	NaN	NaN	NaN		NaN	NaN	NaN	NaN	NaN	NaN	NaN	NaN	NaN	NaN	NaN	NaN	NaN	NaN	NaN	NaN	NaN
697	NaN	NaN	NaN	NaN	NaN		NaN	NaN	NaN	NaN	NaN		698	NaN	NaN	NaN	NaN	NaN	NaN	NaN	NaN	NaN	NaN	NaN	NaN	NaN	NaN	NaN	NaN	NaN	NaN		NaN	NaN	NaN	NaN	NaN	NaN	NaN	NaN	NaN	NaN	NaN	NaN	NaN	NaN	NaN	NaN	NaN
698	NaN	NaN	NaN	NaN	NaN		NaN	NaN	NaN	NaN	NaN		699	NaN	NaN	NaN	NaN	NaN	NaN	NaN	NaN	NaN	NaN	NaN	NaN	NaN	NaN	NaN	NaN	NaN	NaN		NaN	NaN	NaN	NaN	NaN	NaN	NaN	NaN	NaN	NaN	NaN	NaN	NaN	NaN	NaN	NaN	NaN
699	NaN	NaN	NaN	NaN	NaN		NaN	NaN	NaN	NaN	NaN		700	NaN	NaN	NaN	NaN	NaN	NaN	NaN	NaN	NaN	NaN	NaN	NaN	NaN	NaN	NaN	NaN	NaN	NaN		NaN	NaN	NaN	NaN	NaN	NaN	NaN	NaN	NaN	NaN	NaN	NaN	NaN	NaN	NaN	NaN	NaN
700	NaN	NaN	NaN	NaN	NaN		NaN	NaN	NaN	NaN	NaN		701	NaN	NaN	NaN	NaN	NaN	NaN	NaN	NaN	NaN	NaN	NaN	NaN	NaN	NaN	NaN	NaN	NaN	NaN		NaN	NaN	NaN	NaN	NaN	NaN	NaN	NaN	NaN	NaN	NaN	NaN	NaN	NaN	NaN	NaN	NaN
701	NaN	NaN	NaN	NaN	NaN		NaN	NaN	NaN	NaN	NaN		702	NaN	NaN	NaN	NaN	NaN	NaN	NaN	NaN	NaN	NaN	NaN	NaN	NaN	NaN	NaN	NaN	NaN	NaN		NaN	NaN	NaN	NaN	NaN	NaN	NaN	NaN	NaN	NaN	NaN	NaN	NaN	NaN	NaN	NaN	NaN
702	NaN	NaN	NaN	NaN	NaN		NaN	NaN	NaN	NaN	NaN		703	NaN	NaN	NaN	NaN	NaN	NaN	NaN	NaN	NaN	NaN	NaN	NaN	NaN	NaN	NaN	NaN	NaN	NaN		NaN	NaN	NaN	NaN	NaN	NaN	NaN	NaN	NaN	NaN	NaN	NaN	NaN	NaN	NaN	NaN	NaN
703	NaN	NaN	NaN	NaN	NaN		NaN	NaN	NaN	NaN	NaN		704	NaN	NaN	NaN	NaN	NaN	NaN	NaN	NaN	NaN	NaN	NaN	NaN	NaN	NaN	NaN	NaN	NaN	NaN		NaN	NaN	NaN	NaN	NaN	NaN	NaN	NaN	NaN	NaN	NaN	NaN	NaN	NaN	NaN	NaN	NaN
704	NaN	NaN	NaN	NaN	NaN		NaN	NaN	NaN	NaN	NaN		705	NaN	NaN	NaN	NaN	NaN	NaN	NaN	NaN	NaN	NaN	NaN	NaN	NaN	NaN	NaN	NaN	NaN	NaN		NaN	NaN	NaN	NaN	NaN	NaN	NaN	NaN	NaN	NaN	NaN	NaN	NaN	NaN	NaN	NaN	NaN
705	NaN	NaN	NaN	NaN	NaN		NaN	NaN	NaN	NaN	NaN		706	NaN	NaN	NaN	NaN	NaN	NaN	NaN	NaN	NaN	NaN	NaN	NaN	NaN	NaN	NaN	NaN	NaN	NaN		NaN	NaN	NaN	NaN	NaN	NaN	NaN	NaN	NaN	NaN	NaN	NaN	NaN	NaN	NaN	NaN	NaN
706	NaN	NaN	NaN	NaN	NaN		NaN	NaN	NaN	NaN	NaN		707	NaN	NaN	NaN	NaN	NaN	NaN	NaN	NaN	NaN	NaN	NaN	NaN	NaN	NaN	NaN	NaN	NaN	NaN		NaN	NaN	NaN	NaN	NaN	NaN	NaN	NaN	NaN	NaN	NaN	NaN	NaN	NaN	NaN	NaN	NaN
707	NaN	NaN	NaN	NaN	NaN		NaN	NaN	NaN	NaN	NaN		708	NaN	NaN	NaN	NaN	NaN	NaN	NaN	NaN	NaN	NaN	NaN	NaN	NaN	NaN	NaN	NaN	NaN	NaN		NaN	NaN	NaN	NaN	NaN	NaN	NaN	NaN	NaN	NaN	NaN	NaN	NaN	NaN	NaN	NaN	NaN
708	NaN	NaN	NaN	NaN	NaN		NaN	NaN	NaN	NaN	NaN		709	NaN	NaN	NaN	NaN	NaN	NaN	NaN	NaN	NaN	NaN	NaN	NaN	NaN	NaN	NaN	NaN	NaN	NaN		NaN	NaN	NaN	NaN	NaN	NaN	NaN	NaN	NaN	NaN	NaN	NaN	NaN	NaN	NaN	NaN	NaN
709	NaN	NaN	NaN	NaN	NaN		NaN	NaN	NaN	NaN	NaN		710	NaN	NaN	NaN	NaN	NaN	NaN	NaN	NaN	NaN	NaN	NaN	NaN	NaN	NaN	NaN	NaN	NaN	NaN		NaN	NaN	NaN	NaN	NaN	NaN	NaN	NaN	NaN	NaN	NaN	NaN	NaN	NaN	NaN	NaN	NaN
710	NaN	NaN	NaN	NaN	NaN		NaN	NaN	NaN	NaN	NaN		711	NaN	NaN	NaN	NaN	NaN	NaN	NaN	NaN	NaN	NaN	NaN	NaN	NaN	NaN	NaN	NaN	NaN	NaN		NaN	NaN	NaN	NaN	NaN	NaN	NaN	NaN	NaN	NaN	NaN	NaN	NaN	NaN	NaN	NaN	NaN
711	NaN	NaN	NaN	NaN	NaN		NaN	NaN	NaN	NaN	NaN		712	NaN	NaN	NaN	NaN	NaN	NaN	NaN	NaN	NaN	NaN	NaN	NaN	NaN	NaN	NaN	NaN	NaN	NaN		NaN	NaN	NaN	NaN	NaN	NaN	NaN	NaN	NaN	NaN	NaN	NaN	NaN	NaN	NaN	NaN	NaN
712	NaN	NaN	NaN	NaN	NaN		NaN	NaN	NaN	NaN	NaN		713	NaN	NaN	NaN	NaN	NaN	NaN	NaN	NaN	NaN	NaN	NaN	NaN	NaN	NaN	NaN	NaN	NaN	NaN		NaN	NaN	NaN	NaN	NaN	NaN	NaN	NaN	NaN	NaN	NaN	NaN	NaN	NaN	NaN	NaN	NaN
713	NaN	NaN	NaN	NaN	NaN		NaN	NaN	NaN	NaN	NaN		714	NaN	NaN	NaN	NaN	NaN	NaN	NaN	NaN	NaN	NaN	NaN	NaN	NaN	NaN	NaN	NaN	NaN	NaN		NaN	NaN	NaN	NaN	NaN	NaN	NaN	NaN	NaN	NaN	NaN	NaN	NaN	NaN	NaN	NaN	NaN
714	NaN	NaN	NaN	NaN	NaN		NaN	NaN	NaN	NaN	NaN		715	NaN	NaN	NaN	NaN	NaN	NaN	NaN	NaN	NaN	NaN	NaN	NaN	NaN	NaN	NaN	NaN	NaN	NaN		NaN	NaN	NaN	NaN	NaN	NaN	NaN	NaN	NaN	NaN	NaN	NaN	NaN	NaN	NaN	NaN	NaN
715	NaN	NaN	NaN	NaN	NaN		NaN	NaN	NaN	NaN	NaN		716	NaN	NaN	NaN	NaN	NaN	NaN	NaN	NaN	NaN	NaN	NaN	NaN	NaN	NaN	NaN	NaN	NaN	NaN		NaN	NaN	NaN	NaN	NaN	NaN	NaN	NaN	NaN	NaN	NaN	NaN	NaN	NaN	NaN	NaN	NaN
716	NaN	NaN	NaN	NaN	NaN		NaN	NaN	NaN	NaN	NaN		717	NaN	NaN	NaN	NaN	NaN	NaN	NaN	NaN	NaN	NaN	NaN	NaN	NaN	NaN	NaN	NaN	NaN	NaN		NaN	NaN	NaN	NaN	NaN	NaN	NaN	NaN	NaN	NaN	NaN	NaN	NaN	NaN	NaN	NaN	NaN
717	NaN	NaN	NaN	NaN	NaN		NaN	NaN	NaN	NaN	NaN		718	NaN	NaN	NaN	NaN	NaN	NaN	NaN	NaN	NaN	NaN	NaN	NaN	NaN	NaN	NaN	NaN	NaN	NaN		NaN	NaN	NaN	NaN	NaN	NaN	NaN	NaN	NaN	NaN	NaN	NaN	NaN	NaN	NaN	NaN	NaN
718	NaN	NaN	NaN	NaN	NaN		NaN	NaN	NaN	NaN	NaN		719	NaN	NaN	NaN	NaN	NaN	NaN	NaN	NaN	NaN	NaN	NaN	NaN	NaN	NaN	NaN	NaN	NaN	NaN		NaN	NaN	NaN	NaN	NaN	NaN	NaN	NaN	NaN	NaN	NaN	NaN	NaN	NaN	NaN	NaN	NaN
719	NaN	NaN	NaN	NaN	NaN		NaN	NaN	NaN	NaN	NaN		720	NaN	NaN	NaN	NaN	NaN	NaN	NaN	NaN	NaN	NaN	NaN	NaN	NaN	NaN	NaN	NaN	NaN	NaN		NaN	NaN	NaN	NaN	NaN	NaN	NaN	NaN	NaN	NaN	NaN	NaN	NaN	NaN	NaN	NaN	NaN
720	NaN	NaN	NaN	NaN	NaN		NaN	NaN	NaN	NaN	NaN		721	NaN	NaN	NaN	NaN	NaN	NaN	NaN	NaN	NaN	NaN	NaN	NaN	NaN	NaN	NaN	NaN	NaN	NaN		NaN	NaN	NaN	NaN	NaN	NaN	NaN	NaN	NaN	NaN	NaN	NaN	NaN	NaN	NaN	NaN	NaN
721	NaN	NaN	NaN	NaN	NaN		NaN	NaN	NaN	NaN	NaN		722	NaN	NaN	NaN	NaN	NaN	NaN	NaN	NaN	NaN	NaN	NaN	NaN	NaN	NaN	NaN	NaN	NaN	NaN		NaN	NaN	NaN	NaN	NaN	NaN	NaN	NaN	NaN	NaN	NaN	NaN	NaN	NaN	NaN	NaN	NaN
722	NaN	NaN	NaN	NaN	NaN		NaN	NaN	NaN	NaN	NaN		723	NaN	NaN	NaN	NaN	NaN	NaN	NaN	NaN	NaN	NaN	NaN	NaN	NaN	NaN	NaN	NaN	NaN	NaN		NaN	NaN	NaN	NaN	NaN	NaN	NaN	NaN	NaN	NaN	NaN	NaN	NaN	NaN	NaN	NaN	NaN
723	NaN	NaN	NaN	NaN	NaN		NaN	NaN	NaN	NaN	NaN		724	NaN	NaN	NaN	NaN	NaN	NaN	NaN	NaN	NaN	NaN	NaN	NaN	NaN	NaN	NaN	NaN	NaN	NaN		NaN	NaN	NaN	NaN	NaN	NaN	NaN	NaN	NaN	NaN	NaN	NaN	NaN	NaN	NaN	NaN	NaN
724	NaN	NaN	NaN	NaN	NaN		NaN	NaN	NaN	NaN	NaN		725	NaN	NaN	NaN	NaN	NaN	NaN	NaN	NaN	NaN	NaN	NaN	NaN	NaN	NaN	NaN	NaN	NaN	NaN		NaN	NaN	NaN	NaN	NaN	NaN	NaN	NaN	NaN	NaN	NaN	NaN	NaN	NaN	NaN	NaN	NaN
725	NaN	NaN	NaN	NaN	NaN		NaN	NaN	NaN	NaN	NaN		726	NaN	NaN	NaN	NaN	NaN	NaN	NaN	NaN	NaN	NaN	NaN	NaN	NaN	NaN	NaN	NaN	NaN	NaN		NaN	NaN	NaN	NaN	NaN	NaN	NaN	NaN	NaN	NaN	NaN	NaN	NaN	NaN	NaN	NaN	NaN
726	NaN	NaN	NaN	NaN	NaN		NaN	NaN	NaN	NaN	NaN		727	NaN	NaN	NaN	NaN	NaN	NaN	NaN	NaN	NaN	NaN	NaN	NaN	NaN	NaN	NaN	NaN	NaN	NaN		NaN	NaN	NaN	NaN	NaN	NaN	NaN	NaN	NaN	NaN	NaN	NaN	NaN	NaN	NaN	NaN	NaN
727	NaN	NaN	NaN	NaN	NaN		NaN	NaN	NaN	NaN	NaN		728	NaN	NaN	NaN	NaN	NaN	NaN	NaN	NaN	NaN	NaN	NaN	NaN	NaN	NaN	NaN	NaN	NaN	NaN		NaN	NaN	NaN	NaN	NaN	NaN	NaN	NaN	NaN	NaN	NaN	NaN	NaN	NaN	NaN	NaN	NaN
728	NaN	NaN	NaN	NaN	NaN		NaN	NaN	NaN	NaN	NaN		729	NaN	NaN	NaN	NaN	NaN	NaN	NaN	NaN	NaN	NaN	NaN	NaN	NaN	NaN	NaN	NaN	NaN	NaN		NaN	NaN	NaN	NaN	NaN	NaN	NaN	NaN	NaN	NaN	NaN	NaN	NaN	NaN	NaN	NaN	NaN
729	NaN	NaN	NaN	NaN	NaN		NaN	NaN	NaN	NaN	NaN		730	NaN	NaN	NaN	NaN	NaN	NaN	NaN	NaN	NaN	NaN	NaN	NaN	NaN	NaN	NaN	NaN	NaN	NaN		NaN	NaN	NaN	NaN	NaN	NaN	NaN	NaN	NaN	NaN	NaN	NaN	NaN	NaN	NaN	NaN	NaN
730	NaN	NaN	NaN	NaN	NaN		NaN	NaN	NaN	NaN	NaN		731	NaN	NaN	NaN	NaN	NaN	NaN	NaN	NaN	NaN	NaN	NaN	NaN	NaN	NaN	NaN	NaN	NaN	NaN		NaN	NaN	NaN	NaN	NaN	NaN	NaN	NaN	NaN	NaN	NaN	NaN	NaN	NaN	NaN	NaN	NaN
731	NaN	NaN	NaN	NaN	NaN		NaN	NaN	NaN	NaN	NaN		732	NaN	NaN	NaN	NaN	NaN	NaN	NaN	NaN	NaN	NaN	NaN	NaN	NaN	NaN	NaN	NaN	NaN	NaN		NaN	NaN	NaN	NaN	NaN	NaN	NaN	NaN	NaN	NaN	NaN	NaN	NaN	NaN	NaN	NaN	NaN
732	NaN	NaN	NaN	NaN	NaN		NaN	NaN	NaN	NaN	NaN		733	NaN	NaN	NaN	NaN	NaN	NaN	NaN	NaN	NaN	NaN	NaN	NaN	NaN	NaN	NaN	NaN	NaN	NaN		NaN	NaN	NaN	NaN	NaN	NaN	NaN	NaN	NaN	NaN	NaN	NaN	NaN	NaN	NaN	NaN	NaN
733	NaN	NaN	NaN	NaN	NaN		NaN	NaN	NaN	NaN	NaN		734	NaN	NaN	NaN	NaN	NaN	NaN	NaN	NaN	NaN	NaN	NaN	NaN	NaN	NaN	NaN	NaN	NaN	NaN		NaN	NaN	NaN	NaN	NaN	NaN	NaN	NaN	NaN	NaN	NaN	NaN	NaN	NaN	NaN	NaN	NaN
734	NaN	NaN	NaN	NaN	NaN		NaN	NaN	NaN	NaN	NaN		735	NaN	NaN	NaN	NaN	NaN	NaN	NaN	NaN	NaN	NaN	NaN	NaN	NaN	NaN	NaN	NaN	NaN	NaN		NaN	NaN	NaN	NaN	NaN	NaN	NaN	NaN	NaN	NaN	NaN	NaN	NaN	NaN	NaN	NaN	NaN
735	NaN	NaN	NaN	NaN	NaN		NaN	NaN	NaN	NaN	NaN		736	NaN	NaN	NaN	NaN	NaN	NaN	NaN	NaN	NaN	NaN	NaN	NaN	NaN	NaN	NaN	NaN	NaN	NaN		NaN	NaN	NaN	NaN	NaN	NaN	NaN	NaN	NaN	NaN	NaN	NaN	NaN	NaN	NaN	NaN	NaN
736	NaN	NaN	NaN	NaN	NaN		NaN	NaN	NaN	NaN	NaN		737	NaN	NaN	NaN	NaN	NaN	NaN	NaN	NaN	NaN	NaN	NaN	NaN	NaN	NaN	NaN	NaN	NaN	NaN		NaN	NaN	NaN	NaN	NaN	NaN	NaN	NaN	NaN	NaN	NaN	NaN	NaN	NaN	NaN	NaN	NaN
737	NaN	NaN	NaN	NaN	NaN		NaN	NaN	NaN	NaN	NaN		738	NaN	NaN	NaN	NaN	NaN	NaN	NaN	NaN	NaN	NaN	NaN	NaN	NaN	NaN	NaN	NaN	NaN	NaN		NaN	NaN	NaN	NaN	NaN	NaN	NaN	NaN	NaN	NaN	NaN	NaN	NaN	NaN	NaN	NaN	NaN
738	NaN	NaN	NaN	NaN	NaN		NaN	NaN	NaN	NaN	NaN		739	NaN	NaN	NaN	NaN	NaN	NaN	NaN	NaN	NaN	NaN	NaN	NaN	NaN	NaN	NaN	NaN	NaN	NaN		NaN	NaN	NaN	NaN	NaN	NaN	NaN	NaN	NaN	NaN	NaN	NaN	NaN	NaN	NaN	NaN	NaN
739	NaN	NaN	NaN	NaN	NaN		NaN	NaN	NaN	NaN	NaN		740	NaN	NaN	NaN	NaN	NaN	NaN	NaN	NaN	NaN	NaN	NaN	NaN	NaN	NaN	NaN	NaN	NaN	NaN		NaN	NaN	NaN	NaN	NaN	NaN	NaN	NaN	NaN	NaN	NaN	NaN	NaN	NaN	NaN	NaN	NaN
740	NaN	NaN	NaN	NaN	NaN		NaN	NaN	NaN	NaN	NaN		741	NaN	NaN	NaN	NaN	NaN	NaN	NaN	NaN	NaN	NaN	NaN	NaN	NaN	NaN	NaN	NaN	NaN	NaN		NaN	NaN	NaN	NaN	NaN	NaN	NaN	NaN	NaN	NaN	NaN	NaN	NaN	NaN	NaN	NaN	NaN
741	NaN	NaN	NaN	NaN	NaN		NaN	NaN	NaN	NaN	NaN		742	NaN	NaN	NaN	NaN	NaN	NaN	NaN	NaN	NaN	NaN	NaN	NaN	NaN	NaN	NaN	NaN	NaN	NaN		NaN	NaN	NaN	NaN	NaN	NaN	NaN	NaN	NaN	NaN	NaN	NaN	NaN	NaN	NaN	NaN	NaN
742	NaN	NaN	NaN	NaN	NaN		NaN	NaN	NaN	NaN	NaN		743	NaN	NaN	NaN	NaN	NaN	NaN	NaN	NaN	NaN	NaN	NaN	NaN	NaN	NaN	NaN	NaN	NaN	NaN		NaN	NaN	NaN	NaN	NaN	NaN	NaN	NaN	NaN	NaN	NaN	NaN	NaN	NaN	NaN	NaN	NaN
743	NaN	NaN	NaN	NaN	NaN		NaN	NaN	NaN	NaN	NaN		744	NaN	NaN	NaN	NaN	NaN	NaN	NaN	NaN	NaN	NaN	NaN	NaN	NaN	NaN	NaN	NaN	NaN	NaN		NaN	NaN	NaN	NaN	NaN	NaN	NaN	NaN	NaN	NaN	NaN	NaN	NaN	NaN	NaN	NaN	NaN
744	NaN	NaN	NaN	NaN	NaN		NaN	NaN	NaN	NaN	NaN		745	NaN	NaN	NaN	NaN	NaN	NaN	NaN	NaN	NaN	NaN	NaN	NaN	NaN	NaN	NaN	NaN	NaN	NaN		NaN	NaN	NaN	NaN	NaN	NaN	NaN	NaN	NaN	NaN	NaN	NaN	NaN	NaN	NaN	NaN	NaN
745	NaN	NaN	NaN	NaN	NaN		NaN	NaN	NaN	NaN	NaN		746	NaN	NaN	NaN	NaN	NaN	NaN	NaN	NaN	NaN	NaN	NaN	NaN	NaN	NaN	NaN	NaN	NaN	NaN		NaN	NaN	NaN	NaN	NaN	NaN	NaN	NaN	NaN	NaN	NaN	NaN	NaN	NaN	NaN	NaN	NaN
746	NaN	NaN	NaN	NaN	NaN		NaN	NaN	NaN	NaN	NaN		747	NaN	NaN	NaN	NaN	NaN	NaN	NaN	NaN	NaN	NaN	NaN	NaN	NaN	NaN	NaN	NaN	NaN	NaN		NaN	NaN	NaN	NaN	NaN	NaN	NaN	NaN	NaN	NaN	NaN	NaN	NaN	NaN	NaN	NaN	NaN
747	NaN	NaN	NaN	NaN	NaN		NaN	NaN	NaN	NaN	NaN		748	NaN	NaN	NaN	NaN	NaN	NaN	NaN	NaN	NaN	NaN	NaN	NaN	NaN	NaN	NaN	NaN	NaN	NaN		NaN	NaN	NaN	NaN	NaN	NaN	NaN	NaN	NaN	NaN	NaN	NaN	NaN	NaN	NaN	NaN	NaN
748	NaN	NaN	NaN	NaN	NaN		NaN	NaN	NaN	NaN	NaN		749	NaN	NaN	NaN	NaN	NaN	NaN	NaN	NaN	NaN	NaN	NaN	NaN	NaN	NaN	NaN	NaN	NaN	NaN		NaN	NaN	NaN	NaN	NaN	NaN	NaN	NaN	NaN	NaN	NaN	NaN	NaN	NaN	NaN	NaN	NaN
749	NaN	NaN	NaN	NaN	NaN		NaN	NaN	NaN	NaN	NaN		750	NaN	NaN	NaN	NaN	NaN	NaN	NaN	NaN	NaN	NaN	NaN	NaN	NaN	NaN	NaN	NaN	NaN	NaN		NaN	NaN	NaN	NaN	NaN	NaN	NaN	NaN	NaN	NaN	NaN	NaN	NaN	NaN	NaN	NaN	NaN
750	NaN	NaN	NaN	NaN	NaN		NaN	NaN	NaN	NaN	NaN		751	NaN	NaN	NaN	NaN	NaN	NaN	NaN	NaN	NaN	NaN	NaN	NaN	NaN	NaN	NaN	NaN	NaN	NaN		NaN	NaN	NaN	NaN	NaN	NaN	NaN	NaN	NaN	NaN	NaN	NaN	NaN	NaN	NaN	NaN	NaN
751	NaN	NaN	NaN	NaN	NaN		NaN	NaN	NaN	NaN	NaN		752	NaN	NaN	NaN	NaN	NaN	NaN	NaN	NaN	NaN	NaN	NaN	NaN	NaN	NaN	NaN	NaN	NaN	NaN		NaN	NaN	NaN	NaN	NaN	NaN	NaN	NaN	NaN	NaN	NaN	NaN	NaN	NaN	NaN	NaN	NaN
752	NaN	NaN	NaN	NaN	NaN		NaN	NaN	NaN	NaN	NaN		753	NaN	NaN	NaN	NaN	NaN	NaN	NaN	NaN	NaN	NaN	NaN	NaN	NaN	NaN	NaN	NaN	NaN	NaN		NaN	NaN	NaN	NaN	NaN	NaN	NaN	NaN	NaN	NaN	NaN	NaN	NaN	NaN	NaN	NaN	NaN
753	NaN	NaN	NaN	NaN	NaN		NaN	NaN	NaN	NaN	NaN		754	NaN	NaN	NaN	NaN	NaN	NaN	NaN	NaN	NaN	NaN	NaN	NaN	NaN	NaN	NaN	NaN	NaN	NaN		NaN	NaN	NaN	NaN	NaN	NaN	NaN	NaN	NaN	NaN	NaN	NaN	NaN	NaN	NaN	NaN	NaN
754	NaN	NaN	NaN	NaN	NaN		NaN	NaN	NaN	NaN	NaN		755	NaN	NaN	NaN	NaN	NaN	NaN	NaN	NaN	NaN	NaN	NaN	NaN	NaN	NaN	NaN	NaN	NaN	NaN		NaN	NaN	NaN	NaN	NaN	NaN	NaN	NaN	NaN	NaN	NaN	NaN	NaN	NaN	NaN	NaN	NaN
755	NaN	NaN	NaN	NaN	NaN		NaN	NaN	NaN	NaN	NaN		756	NaN	NaN	NaN	NaN	NaN	NaN	NaN	NaN	NaN	NaN	NaN	NaN	NaN	NaN	NaN	NaN	NaN	NaN		NaN	NaN	NaN	NaN	NaN	NaN	NaN	NaN	NaN	NaN	NaN	NaN	NaN	NaN	NaN	NaN	NaN
756	NaN	NaN	NaN	NaN	NaN		NaN	NaN	NaN	NaN	NaN		757	NaN	NaN	NaN	NaN	NaN	NaN	NaN	NaN	NaN	NaN	NaN	NaN	NaN	NaN	NaN	NaN	NaN	NaN		NaN	NaN	NaN	NaN	NaN	NaN	NaN	NaN	NaN	NaN	NaN	NaN	NaN	NaN	NaN	NaN	NaN
757	NaN	NaN	NaN	NaN	NaN		NaN	NaN	NaN	NaN	NaN		758	NaN	NaN	NaN	NaN	NaN	NaN	NaN	NaN	NaN	NaN	NaN	NaN	NaN	NaN	NaN	NaN	NaN	NaN		NaN	NaN	NaN	NaN	NaN	NaN	NaN	NaN	NaN	NaN	NaN	NaN	NaN	NaN	NaN	NaN	NaN
758	NaN	NaN	NaN	NaN	NaN		NaN	NaN	NaN	NaN	NaN		759	NaN	NaN	NaN	NaN	NaN	NaN	NaN	NaN	NaN	NaN	NaN	NaN	NaN	NaN	NaN	NaN	NaN	NaN		NaN	NaN	NaN	NaN	NaN	NaN	NaN	NaN	NaN	NaN	NaN	NaN	NaN	NaN	NaN	NaN	NaN
759	NaN	NaN	NaN	NaN	NaN		NaN	NaN	NaN	NaN	NaN		760	NaN	NaN	NaN	NaN	NaN	NaN	NaN	NaN	NaN	NaN	NaN	NaN	NaN	NaN	NaN	NaN	NaN	NaN		NaN	NaN	NaN	NaN	NaN	NaN	NaN	NaN	NaN	NaN	NaN	NaN	NaN	NaN	NaN	NaN	NaN
760	NaN	NaN	NaN	NaN	NaN		NaN	NaN	NaN	NaN	NaN		761	NaN	NaN	NaN	NaN	NaN	NaN	NaN	NaN	NaN	NaN	NaN	NaN	NaN	NaN	NaN	NaN	NaN	NaN		NaN	NaN	NaN	NaN	NaN	NaN	NaN	NaN	NaN	NaN	NaN	NaN	NaN	NaN	NaN	NaN	NaN
761	NaN	NaN	NaN	NaN	NaN		NaN	NaN	NaN	NaN	NaN		762	NaN	NaN	NaN	NaN	NaN	NaN	NaN	NaN	NaN	NaN	NaN	NaN	NaN	NaN	NaN	NaN	NaN	NaN		NaN	NaN	NaN	NaN	NaN	NaN	NaN	NaN	NaN	NaN	NaN	NaN	NaN	NaN	NaN	NaN	NaN
762	NaN	NaN	NaN	NaN	NaN		NaN	NaN	NaN	NaN	NaN		763	NaN	NaN	NaN	NaN	NaN	NaN	NaN	NaN	NaN	NaN	NaN	NaN	NaN	NaN	NaN	NaN	NaN	NaN		NaN	NaN	NaN	NaN	NaN	NaN	NaN	NaN	NaN	NaN	NaN	NaN	NaN	NaN	NaN	NaN	NaN
763	NaN	NaN	NaN	NaN	NaN		NaN	NaN	NaN	NaN	NaN		764	NaN	NaN	NaN	NaN	NaN	NaN	NaN	NaN	NaN	NaN	NaN	NaN	NaN	NaN	NaN	NaN	NaN	NaN		NaN	NaN	NaN	NaN	NaN	NaN	NaN	NaN	NaN	NaN	NaN	NaN	NaN	NaN	NaN	NaN	NaN
764	NaN	NaN	NaN	NaN	NaN		NaN	NaN	NaN	NaN	NaN		765	NaN	NaN	NaN	NaN	NaN	NaN	NaN	NaN	NaN	NaN	NaN	NaN	NaN	NaN	NaN	NaN	NaN	NaN		NaN	NaN	NaN	NaN	NaN	NaN	NaN	NaN	NaN	NaN	NaN	NaN	NaN	NaN	NaN	NaN	NaN
765	NaN	NaN	NaN	NaN	NaN		NaN	NaN	NaN	NaN	NaN		766	NaN	NaN	NaN	NaN	NaN	NaN	NaN	NaN	NaN	NaN	NaN	NaN	NaN	NaN	NaN	NaN	NaN	NaN		NaN	NaN	NaN	NaN	NaN	NaN	NaN	NaN	NaN	NaN	NaN	NaN	NaN	NaN	NaN	NaN	NaN
766	NaN	NaN	NaN	NaN	NaN		NaN	NaN	NaN	NaN	NaN		767	NaN	NaN	NaN	NaN	NaN	NaN	NaN	NaN	NaN	NaN	NaN	NaN	NaN	NaN	NaN	NaN	NaN	NaN		NaN	NaN	NaN	NaN	NaN	NaN	NaN	NaN	NaN	NaN	NaN	NaN	NaN	NaN	NaN	NaN	NaN
767	NaN	NaN	NaN	NaN	NaN		NaN	NaN	NaN	NaN	NaN		768	NaN	NaN	NaN	NaN	NaN	NaN	NaN	NaN	NaN	NaN	NaN	NaN	NaN	NaN	NaN	NaN	NaN	NaN		NaN	NaN	NaN	NaN	NaN	NaN	NaN	NaN	NaN	NaN	NaN	NaN	NaN	NaN	NaN	NaN	NaN
768	NaN	NaN	NaN	NaN	NaN		NaN	NaN	NaN	NaN	NaN		769	NaN	NaN	NaN	NaN	NaN	NaN	NaN	NaN	NaN	NaN	NaN	NaN	NaN	NaN	NaN	NaN	NaN	NaN		NaN	NaN	NaN	NaN	NaN	NaN	NaN	NaN	NaN	NaN	NaN	NaN	NaN	NaN	NaN	NaN	NaN
769	NaN	NaN	NaN	NaN	NaN		NaN	NaN	NaN	NaN	NaN		770	NaN	NaN	NaN	NaN	NaN	NaN	NaN	NaN	NaN	NaN	NaN	NaN	NaN	NaN	NaN	NaN	NaN	NaN		NaN	NaN	NaN	NaN	NaN	NaN	NaN	NaN	NaN	NaN	NaN	NaN	NaN	NaN	NaN	NaN	NaN
770	NaN	NaN	NaN	NaN	NaN		NaN	NaN	NaN	NaN	NaN		771	NaN	NaN	NaN	NaN	NaN	NaN	NaN	NaN	NaN	NaN	NaN	NaN	NaN	NaN	NaN	NaN	NaN	NaN		NaN	NaN	NaN	NaN	NaN	NaN	NaN	NaN	NaN	NaN	NaN	NaN	NaN	NaN	NaN	NaN	NaN
771	NaN	NaN	NaN	NaN	NaN		NaN	NaN	NaN	NaN	NaN		772	NaN	NaN	NaN	NaN	NaN	NaN	NaN	NaN	NaN	NaN	NaN	NaN	NaN	NaN	NaN	NaN	NaN	NaN		NaN	NaN	NaN	NaN	NaN	NaN	NaN	NaN	NaN	NaN	NaN	NaN	NaN	NaN	NaN	NaN	NaN
772	NaN	NaN	NaN	NaN	NaN		NaN	NaN	NaN	NaN	NaN		773	NaN	NaN	NaN	NaN	NaN	NaN	NaN	NaN	NaN	NaN	NaN	NaN	NaN	NaN	NaN	NaN	NaN	NaN		NaN	NaN	NaN	NaN	NaN	NaN	NaN	NaN	NaN	NaN	NaN	NaN	NaN	NaN	NaN	NaN	NaN
773	NaN	NaN	NaN	NaN	NaN		NaN	NaN	NaN	NaN	NaN		774	NaN	NaN	NaN	NaN	NaN	NaN	NaN	NaN	NaN	NaN	NaN	NaN	NaN	NaN	NaN	NaN	NaN	NaN		NaN	NaN	NaN	NaN	NaN	NaN	NaN	NaN	NaN	NaN	NaN	NaN	NaN	NaN	NaN	NaN	NaN
774	NaN	NaN	NaN	NaN	NaN		NaN	NaN	NaN	NaN	NaN		775	NaN	NaN	NaN	NaN	NaN	NaN	NaN	NaN	NaN	NaN	NaN	NaN	NaN	NaN	NaN	NaN	NaN	NaN		NaN	NaN	NaN	NaN	NaN	NaN	NaN	NaN	NaN	NaN	NaN	NaN	NaN	NaN	NaN	NaN	NaN
775	NaN	NaN	NaN	NaN	NaN		NaN	NaN	NaN	NaN	NaN		776	NaN	NaN	NaN	NaN	NaN	NaN	NaN	NaN	NaN	NaN	NaN	NaN	NaN	NaN	NaN	NaN	NaN	NaN		NaN	NaN	NaN	NaN	NaN	NaN	NaN	NaN	NaN	NaN	NaN	NaN	NaN	NaN	NaN	NaN	NaN
776	NaN	NaN	NaN	NaN	NaN		NaN	NaN	NaN	NaN	NaN		777	NaN	NaN	NaN	NaN	NaN	NaN	NaN	NaN	NaN	NaN	NaN	NaN	NaN	NaN	NaN	NaN	NaN	NaN		NaN	NaN	NaN	NaN	NaN	NaN	NaN	NaN	NaN	NaN	NaN	NaN	NaN	NaN	NaN	NaN	NaN
777	NaN	NaN	NaN	NaN	NaN		NaN	NaN	NaN	NaN	NaN		778	NaN	NaN	NaN	NaN	NaN	NaN	NaN	NaN	NaN	NaN	NaN	NaN	NaN	NaN	NaN	NaN	NaN	NaN		NaN	NaN	NaN	NaN	NaN	NaN	NaN	NaN	NaN	NaN	NaN	NaN	NaN	NaN	NaN	NaN	NaN
778	NaN	NaN	NaN	NaN	NaN		NaN	NaN	NaN	NaN	NaN		779	NaN	NaN	NaN	NaN	NaN	NaN	NaN	NaN	NaN	NaN	NaN	NaN	NaN	NaN	NaN	NaN	NaN	NaN		NaN	NaN	NaN	NaN	NaN	NaN	NaN	NaN	NaN	NaN	NaN	NaN	NaN	NaN	NaN	NaN	NaN
779	NaN	NaN	NaN	NaN	NaN		NaN	NaN	NaN	NaN	NaN		780	NaN	NaN	NaN	NaN	NaN	NaN	NaN	NaN	NaN	NaN	NaN	NaN	NaN	NaN	NaN	NaN	NaN	NaN		NaN	NaN	NaN	NaN	NaN	NaN	NaN	NaN	NaN	NaN	NaN	NaN	NaN	NaN	NaN	NaN	NaN
780	NaN	NaN	NaN	NaN	NaN		NaN	NaN	NaN	NaN	NaN		781	NaN	NaN	NaN	NaN	NaN	NaN	NaN	NaN	NaN	NaN	NaN	NaN	NaN	NaN	NaN	NaN	NaN	NaN		NaN	NaN	NaN	NaN	NaN	NaN	NaN	NaN	NaN	NaN	NaN	NaN	NaN	NaN	NaN	NaN	NaN
781	NaN	NaN	NaN	NaN	NaN		NaN	NaN	NaN	NaN	NaN		782	NaN	NaN	NaN	NaN	NaN	NaN	NaN	NaN	NaN	NaN	NaN	NaN	NaN	NaN	NaN	NaN	NaN	NaN		NaN	NaN	NaN	NaN	NaN	NaN	NaN	NaN	NaN	NaN	NaN	NaN	NaN	NaN	NaN	NaN	NaN
782	NaN	NaN	NaN	NaN	NaN		NaN	NaN	NaN	NaN	NaN		783	NaN	NaN	NaN	NaN	NaN	NaN	NaN	NaN	NaN	NaN	NaN	NaN	NaN	NaN	NaN	NaN	NaN	NaN		NaN	NaN	NaN	NaN	NaN	NaN	NaN	NaN	NaN	NaN	NaN	NaN	NaN	NaN	NaN	NaN	NaN
783	NaN	NaN	NaN	NaN	NaN		NaN	NaN	NaN	NaN	NaN		784	NaN	NaN	NaN	NaN	NaN	NaN	NaN	NaN	NaN	NaN	NaN	NaN	NaN	NaN	NaN	NaN	NaN	NaN		NaN	NaN	NaN	NaN	NaN	NaN	NaN	NaN	NaN	NaN	NaN	NaN	NaN	NaN	NaN	NaN	NaN
784	NaN	NaN	NaN	NaN	NaN		NaN	NaN	NaN	NaN	NaN		785	NaN	NaN	NaN	NaN	NaN	NaN	NaN	NaN	NaN	NaN	NaN	NaN	NaN	NaN	NaN	NaN	NaN	NaN		NaN	NaN	NaN	NaN	NaN	NaN	NaN	NaN	NaN	NaN	NaN	NaN	NaN	NaN	NaN	NaN	NaN
785	NaN	NaN	NaN	NaN	NaN		NaN	NaN	NaN	NaN	NaN		786	NaN	NaN	NaN	NaN	NaN	NaN	NaN	NaN	NaN	NaN	NaN	NaN	NaN	NaN	NaN	NaN	NaN	NaN		NaN	NaN	NaN	NaN	NaN	NaN	NaN	NaN	NaN	NaN	NaN	NaN	NaN	NaN	NaN	NaN	NaN
786	NaN	NaN	NaN	NaN	NaN		NaN	NaN	NaN	NaN	NaN		787	NaN	NaN	NaN	NaN	NaN	NaN	NaN	NaN	NaN	NaN	NaN	NaN	NaN	NaN	NaN	NaN	NaN	NaN		NaN	NaN	NaN	NaN	NaN	NaN	NaN	NaN	NaN	NaN	NaN	NaN	NaN	NaN	NaN	NaN	NaN
787	NaN	NaN	NaN	NaN	NaN		NaN	NaN	NaN	NaN	NaN		788	NaN	NaN	NaN	NaN	NaN	NaN	NaN	NaN	NaN	NaN	NaN	NaN	NaN	NaN	NaN	NaN	NaN	NaN		NaN	NaN	NaN	NaN	NaN	NaN	NaN	NaN	NaN	NaN	NaN	NaN	NaN	NaN	NaN	NaN	NaN
788	NaN	NaN	NaN	NaN	NaN		NaN	NaN	NaN	NaN	NaN		789	NaN	NaN	NaN	NaN	NaN	NaN	NaN	NaN	NaN	NaN	NaN	NaN	NaN	NaN	NaN	NaN	NaN	NaN		NaN	NaN	NaN	NaN	NaN	NaN	NaN	NaN	NaN	NaN	NaN	NaN	NaN	NaN	NaN	NaN	NaN
789	NaN	NaN	NaN	NaN	NaN		NaN	NaN	NaN	NaN	NaN		790	NaN	NaN	NaN	NaN	NaN	NaN	NaN	NaN	NaN	NaN	NaN	NaN	NaN	NaN	NaN	NaN	NaN	NaN		NaN	NaN	NaN	NaN	NaN	NaN	NaN	NaN	NaN	NaN	NaN	NaN	NaN	NaN	NaN	NaN	NaN
790	NaN	NaN	NaN	NaN	NaN		NaN	NaN	NaN	NaN	NaN		791	NaN	NaN	NaN	NaN	NaN	NaN	NaN	NaN	NaN	NaN	NaN	NaN	NaN	NaN	NaN	NaN	NaN	NaN		NaN	NaN	NaN	NaN	NaN	NaN	NaN	NaN	NaN	NaN	NaN	NaN	NaN	NaN	NaN	NaN	NaN
791	NaN	NaN	NaN	NaN	NaN		NaN	NaN	NaN	NaN	NaN		792	NaN	NaN	NaN	NaN	NaN	NaN	NaN	NaN	NaN	NaN	NaN	NaN	NaN	NaN	NaN	NaN	NaN	NaN		NaN	NaN	NaN	NaN	NaN	NaN	NaN	NaN	NaN	NaN	NaN	NaN	NaN	NaN	NaN	NaN	NaN
792	NaN	NaN	NaN	NaN	NaN		NaN	NaN	NaN	NaN	NaN		793	NaN	NaN	NaN	NaN	NaN	NaN	NaN	NaN	NaN	NaN	NaN	NaN	NaN	NaN	NaN	NaN	NaN	NaN		NaN	NaN	NaN	NaN	NaN	NaN	NaN	NaN	NaN	NaN	NaN	NaN	NaN	NaN	NaN	NaN	NaN
793	NaN	NaN	NaN	NaN	NaN		NaN	NaN	NaN	NaN	NaN		794	NaN	NaN	NaN	NaN	NaN	NaN	NaN	NaN	NaN	NaN	NaN	NaN	NaN	NaN	NaN	NaN	NaN	NaN		NaN	NaN	NaN	NaN	NaN	NaN	NaN	NaN	NaN	NaN	NaN	NaN	NaN	NaN	NaN	NaN	NaN
794	NaN	NaN	NaN	NaN	NaN		NaN	NaN	NaN	NaN	NaN		795	NaN	NaN	NaN	NaN	NaN	NaN	NaN	NaN	NaN	NaN	NaN	NaN	NaN	NaN	NaN	NaN	NaN	NaN		NaN	NaN	NaN	NaN	NaN	NaN	NaN	NaN	NaN	NaN	NaN	NaN	NaN	NaN	NaN	NaN	NaN
795	NaN	NaN	NaN	NaN	NaN		NaN	NaN	NaN	NaN	NaN		796	NaN	NaN	NaN	NaN	NaN	NaN	NaN	NaN	NaN	NaN	NaN	NaN	NaN	NaN	NaN	NaN	NaN	NaN		NaN	NaN	NaN	NaN	NaN	NaN	NaN	NaN	NaN	NaN	NaN	NaN	NaN	NaN	NaN	NaN	NaN
796	NaN	NaN	NaN	NaN	NaN		NaN	NaN	NaN	NaN	NaN		797	NaN	NaN	NaN	NaN	NaN	NaN	NaN	NaN	NaN	NaN	NaN	NaN	NaN	NaN	NaN	NaN	NaN	NaN		NaN	NaN	NaN	NaN	NaN	NaN	NaN	NaN	NaN	NaN	NaN	NaN	NaN	NaN	NaN	NaN	NaN
797	NaN	NaN	NaN	NaN	NaN		NaN	NaN	NaN	NaN	NaN		798	NaN	NaN	NaN	NaN	NaN	NaN	NaN	NaN	NaN	NaN	NaN	NaN	NaN	NaN	NaN	NaN	NaN	NaN		NaN	NaN	NaN	NaN	NaN	NaN	NaN	NaN	NaN	NaN	NaN	NaN	NaN	NaN	NaN	NaN	NaN
798	NaN	NaN	NaN	NaN	NaN		NaN	NaN	NaN	NaN	NaN		799	NaN	NaN	NaN	NaN	NaN	NaN	NaN	NaN	NaN	NaN	NaN	NaN	NaN	NaN	NaN	NaN	NaN	NaN		NaN	NaN	NaN	NaN	NaN	NaN	NaN	NaN	NaN	NaN	NaN	NaN	NaN	NaN	NaN	NaN	NaN
799	NaN	NaN	NaN	NaN	NaN		NaN	NaN	NaN	NaN	NaN		800	NaN	NaN	NaN	NaN	NaN	NaN	NaN	NaN	NaN	NaN	NaN	NaN	NaN	NaN	NaN	NaN	NaN	NaN		NaN	NaN	NaN	NaN	NaN	NaN	NaN	NaN	NaN	NaN	NaN	NaN	NaN	NaN	NaN	NaN	NaN
[truncated: 42 more columns]

## Sheet: Fig2p-t
Figure 2. Right panel
	Coast outside Dijmphna Sound															Coast outside Young Sound																													Coast outside Godthåb Gulf
	Temperature							Salinity								Temperature														Salinity															Temperature
Depth	1979	1984	1993	2012	2017	2019		1979	1984	1993	2012	2017	2019		Depth	2003	2004	2005	2006	2008	2009	2010	2011	2012	2014	2016	2017	2019		2003	2004	2005	2006	2008	2009	2010	2011	2012	2014	2016	2017	2019		Depth	2003	2009	2014	2019
1	-1.00772	-1.08522	-1.29493	-0.435385	-1.50374	-0.889016		31.5249	29.1924	32.2498	27.8869	28.1755	29.3115		1	-0.89261	-0.644792	0.242022	1.73589	4.78534	2.46744	1.42526	1.04927	1.40416	3.22085	5.21202	5.88773	1.91296		31.0645	30.7129	30.6172	29.4466	27.0434	26.8179	30.3864	29.1447	29.2675	27.4309	25.6736	27.7412	29.2682		1	-0.89261	2.46744	3.22085	2.19796
2	-1.02069	-1.02754	-1.21267	-0.435385	-1.50374	-0.790518		31.5526	29.482	32.2051	27.8869	28.1755	29.4677		2	-1.05755	-0.657217	-0.0763509	1.69271	3.19558	1.50644	1.38805	0.642566	0.533325	2.63379	5.09924	5.87159	1.91178		31.1214	30.7125	30.8905	29.5532	28.2735	27.678	30.4174	29.3942	29.6295	28.009	26.9602	27.9377	29.3006		2	-1.05755	1.50644	2.63379	2.18908
3	-1.03876	-1.00175	-1.12982	-0.435385	-1.50374	-0.691032		31.5909	29.7535	32.1618	27.8869	28.1755	29.627		3	-1.17189	-0.699293	-0.330384	1.62674	1.85978	0.825458	1.33788	0.3081	-0.0964093	2.00646	4.8162	5.82336	1.90596		31.1741	30.7112	31.1415	29.6777	29.3948	28.4583	30.4577	29.6278	29.97	28.523	28.0539	28.1354	29.3499		3	-1.17189	0.825458	2.00646	2.16511
4	-1.06101	-0.993709	-1.04696	-0.435385	-1.50374	-0.591546		31.6377	30.0032	32.1185	27.8869	28.1755	29.7863		4	-1.23615	-0.76968	-0.520216	1.53526	0.867591	0.403833	1.27532	0.0468056	-0.462733	1.47933	4.46945	5.74458	1.89339		31.2187	30.7091	31.3583	29.8172	30.2759	29.0717	30.5056	29.8384	30.2714	28.9162	28.9062	28.3286	29.4115		4	-1.23615	0.403833	1.47933	2.12185
5	-1.08659	-0.99275	-0.965343	-0.435385	-1.50374	-0.49377		31.6905	30.2273	32.0758	27.8869	28.1755	29.944		5	-1.26243	-0.819137	-0.650328	1.41801	0.310382	0.19915	1.20063	-0.145471	-0.606355	1.17851	4.17816	5.63865	1.87493		31.2515	30.7075	31.529	29.9687	30.7868	29.4318	30.5592	30.0188	30.5167	29.1319	29.4692	28.5107	29.4803		5	-1.26243	0.19915	1.17851	2.06144
6	-1.12047	-1.03723	-1.04693	-0.43672	-1.4998	-0.564026		31.7586	30.4382	32.1018	27.8897	28.1876	29.935		6	-1.27198	-0.818853	-0.735698	1.21619	0.0588738	0.0989004	1.10386	-0.286465	-0.646486	1.04061	3.79587	5.26643	1.82835		31.2745	30.7092	31.6619	30.154	31.0434	29.6109	30.6225	30.175	30.7253	29.2215	29.8202	28.6934	29.5647		6	-1.27198	0.0989004	1.04061	1.93727
7	-1.16503	-1.14092	-1.12975	-0.440668	-1.49563	-0.635992		31.8457	30.6426	32.1284	27.8977	28.2005	29.9243		7	-1.27745	-0.81605	-0.798958	0.879615	-0.128926	0.0272395	0.9771	-0.398525	-0.666415	0.937447	3.29711	4.39615	1.7155		31.293	30.7261	31.7756	30.3757	31.2475	29.7463	30.6983	30.3174	30.9194	29.2835	30.0936	28.8763	29.6708		7	-1.27745	0.0272395	0.937447	1.68244
8	-1.21471	-1.25609	-1.21258	-0.447002	-1.49133	-0.707958		31.9417	30.8289	32.155	27.9099	28.2142	29.9136		8	-1.28151	-0.809131	-0.851526	0.488401	-0.284325	-0.0165235	0.82738	-0.492068	-0.684959	0.859241	2.82931	3.28084	1.53865		31.3087	30.7681	31.8743	30.6047	31.4043	29.8517	30.7831	30.4457	31.0874	29.3306	30.3143	29.0485	29.7909		8	-1.28151	-0.0165235	0.859241	1.32837
9	-1.26327	-1.34657	-1.2954	-0.454654	-1.487	-0.779923		32.0364	30.9855	32.1815	27.9256	28.2289	29.9029		9	-1.28549	-0.800404	-0.900023	0.157345	-0.414302	-0.0404455	0.66638	-0.57366	-0.708752	0.788003	2.43063	2.29244	1.33082		31.3235	30.8222	31.9627	30.8132	31.5208	29.9406	30.8735	30.5604	31.2204	29.3753	30.5006	29.2031	29.919		9	-1.28549	-0.0404455	0.788003	0.964295
10	-1.30468	-1.39882	-1.37776	-0.46121	-1.48283	-0.851424		32.1195	31.1	32.208	27.944	28.2446	29.8932		10	-1.29055	-0.793884	-0.949218	-0.0427703	-0.519259	-0.0488108	0.50858	-0.647159	-0.733464	0.707763	2.09565	1.67785	1.14354		31.3391	30.8644	32.0454	30.9711	31.6048	30.027	30.9664	30.662	31.3116	29.4301	30.6686	29.3192	30.0499		10	-1.29055	-0.0488108	0.707763	0.690332
11	-1.34053	-1.43124	-1.39847	-0.47342	-1.47874	-0.877244		32.1952	31.1848	32.2132	27.995	28.2607	29.9853		11	-1.29716	-0.789146	-1.00336	-0.161038	-0.619182	-0.0413413	0.337681	-0.717315	-0.776663	0.618889	1.77527	1.28479	0.967429		31.3552	30.8945	32.1271	31.0887	31.6706	30.1134	31.0693	30.7551	31.376	29.4956	30.8284	29.4041	30.1911		11	-1.29716	-0.0413413	0.618889	0.482782
12	-1.37565	-1.45999	-1.41872	-0.49603	-1.47453	-0.902598		32.2733	31.2612	32.2183	28.1013	28.2769	30.0784		12	-1.30446	-0.784171	-1.06176	-0.259053	-0.722913	-0.023655	0.133117	-0.7859	-0.845989	0.528911	1.44418	0.905748	0.762415		31.3703	30.9234	32.2082	31.1982	31.7278	30.1936	31.1882	30.8439	31.4327	29.5636	30.9799	29.4873	30.3503		12	-1.30446	-0.023655	0.528911	0.273307
13	-1.40992	-1.48506	-1.43896	-0.522279	-1.47017	-0.927952		32.3517	31.3299	32.2233	28.2514	28.2936	30.1714		13	-1.31211	-0.779119	-1.1214	-0.34281	-0.820512	-0.000914636	-0.0937936	-0.851164	-0.924011	0.438846	1.119	0.54738	0.537648		31.3847	30.9517	32.2876	31.2995	31.7778	30.2683	31.3181	30.9282	31.4828	29.6335	31.123	29.567	30.5223		13	-1.31211	-0.000914636	0.438846	0.0684059
14	-1.44335	-1.50665	-1.4592	-0.547114	-1.46567	-0.953307		32.4285	31.3915	32.2284	28.4339	28.311	30.2645		14	-1.31994	-0.774108	-1.17935	-0.416535	-0.90758	0.023592	-0.328724	-0.911791	-1.00056	0.349695	0.81256	0.216351	0.304598		31.3989	30.9797	32.3641	31.3926	31.8216	30.3383	31.454	31.008	31.527	29.7049	31.2574	29.6414	30.7019		14	-1.31994	0.023592	0.349695	-0.125811
15	-1.47585	-1.52508	-1.47945	-0.568585	-1.46104	-0.978661		32.5019	31.4469	32.2335	28.6371	28.3295	30.3576		15	-1.32784	-0.769243	-1.23303	-0.483092	-0.982976	0.0477841	-0.556152	-0.966863	-1.07029	0.262423	0.534078	-0.0807529	0.0758477		31.4131	31.0078	32.4363	31.4778	31.8605	30.4046	31.5905	31.083	31.5661	29.7773	31.3826	29.7086	30.8839		15	-1.32784	0.0477841	0.262423	-0.304
16	-1.50708	-1.54072	-1.49969	-0.587687	-1.45636	-1.00402		32.5699	31.4967	32.2386	28.8489	28.3494	30.4507		16	-1.33569	-0.764647	-1.28044	-0.544322	-1.04731	0.0702924	-0.761713	-1.01582	-1.13092	0.177939	0.289397	-0.337476	-0.136467		31.4277	31.0364	32.5031	31.5553	31.8953	30.4683	31.7226	31.1531	31.6008	29.8502	31.4981	29.7671	31.0629		16	-1.33569	0.0702924	0.177939	-0.461932
17	-1.53634	-1.55396	-1.51994	-0.606967	-1.45175	-1.02937		32.6306	31.5417	32.2437	29.0575	28.371	30.5437		17	-1.34331	-0.760481	-1.32032	-0.601312	-1.10199	0.0900798	-0.934437	-1.05842	-1.18205	0.0970807	0.0813566	-0.547523	-0.322257		31.4429	31.0659	32.5631	31.6252	31.9271	30.5304	31.8447	31.2182	31.6318	29.9232	31.6032	29.8151	31.2337		17	-1.34331	0.0900798	0.0970807	-0.596778
18	-1.5625	-1.56519	-1.54018	-0.628546	-1.44748	-1.05472		32.6821	31.5826	32.2487	29.251	28.3946	30.6368		18	-1.35037	-0.75698	-1.3521	-0.654623	-1.14859	0.106132	-1.06825	-1.09469	-1.22426	0.0205911	-0.0897433	-0.704779	-0.474787		31.4593	31.0967	32.6152	31.688	31.957	30.5921	31.9514	31.2781	31.6595	29.9956	31.6972	29.8512	31.3908		18	-1.35037	0.106132	0.0205911	-0.707275
19	-1.58407	-1.57476	-1.56043	-0.652341	-1.44394	-1.08008		32.7225	31.6201	32.2538	29.4174	28.4205	30.7299		19	-1.35625	-0.754489	-1.37588	-0.70446	-1.18848	0.117178	-1.1622	-1.1249	-1.25859	-0.0508947	-0.225591	-0.803317	-0.591377		31.4771	31.1291	32.6579	31.744	31.9859	30.6543	32.0369	31.3327	31.6847	30.0672	31.7792	29.8738	31.5285		19	-1.35625	0.117178	-0.0508947	-0.793741
20	-1.59933	-1.58295	-1.58055	-0.675209	-1.44178	-1.10534		32.75	31.655	32.2589	29.5452	28.449	30.8224		20	-1.35995	-0.753513	-1.39217	-0.750814	-1.22252	0.121398	-1.21905	-1.14946	-1.2862	-0.116865	-0.329244	-0.837403	-0.673255		31.4966	31.1635	32.6899	31.7936	32.0149	30.718	32.0957	31.3818	31.7079	30.1372	31.8483	29.8817	31.6412		20	-1.35995	0.121398	-0.116865	-0.857916
21	-1.61165	-1.59044	-1.58513	-0.697633	-1.44041	-1.1217		32.7699	31.6879	32.2619	29.6493	28.4837	30.8573		21	-1.36212	-0.754411	-1.40453	-0.796972	-1.25316	0.115284	-1.25774	-1.17053	-1.31056	-0.180724	-0.417588	NaN	-0.737467		31.5183	31.2003	32.7155	31.8396	32.0438	30.7833	32.1381	31.4272	31.7297	30.2073	31.9095	NaN	31.7389		21	-1.36212	0.115284	-0.180724	-0.909783
22	-1.62518	-1.59765	-1.5896	-0.72332	-1.43872	-1.13796		32.7889	31.7191	32.2649	29.752	28.5274	30.8916		22	-1.36437	-0.757281	-1.41609	-0.845709	-1.28264	0.0970677	-1.29444	-1.19003	-1.33432	-0.245951	-0.504372	NaN	-0.798692		31.5421	31.2394	32.7398	31.8843	32.0719	30.8495	32.1783	31.4708	31.7505	30.2791	31.9685	NaN	31.8353		22	-1.36437	0.0970677	-0.245951	-0.957794
23	-1.6394	-1.60454	-1.59407	-0.75186	-1.43676	-1.15422		32.807	31.7486	32.2679	29.8531	28.5797	30.9259		23	-1.36665	-0.76236	-1.42686	-0.896203	-1.31093	0.0670887	-1.32899	-1.20812	-1.35728	-0.312234	-0.588759	NaN	-0.856973		31.568	31.2807	32.7627	31.928	32.0991	30.9164	32.2163	31.5127	31.7703	30.3525	32.0252	NaN	31.9303		23	-1.36665	0.0670887	-0.312234	-1.00225
24	-1.65388	-1.61109	-1.59853	-0.782856	-1.43458	-1.17048		32.8243	31.7766	32.271	29.9527	28.6398	30.9602		24	-1.36893	-0.769837	-1.4369	-0.947718	-1.33801	0.0258841	-1.36132	-1.22494	-1.37931	-0.379254	-0.670111	NaN	-0.912361		31.5958	31.3239	32.7845	31.9704	32.1257	30.984	32.2524	31.553	31.7891	30.4273	32.0798	NaN	32.0237		24	-1.36893	0.0258841	-0.379254	-1.04346
25	-1.66829	-1.61729	-1.603	-0.815916	-1.43224	-1.18675		32.8407	31.8031	32.274	30.0505	28.7072	30.9946		25	-1.37117	-0.779853	-1.44624	-0.999599	-1.36388	-0.02583	-1.39143	-1.24061	-1.40034	-0.44668	-0.747962	NaN	-0.964907		31.6253	31.3689	32.8051	32.0117	32.1514	31.0519	32.2865	31.5918	31.807	30.5031	32.1324	NaN	32.1155		25	-1.37117	-0.02583	-0.44668	-1.08171
26	-1.68236	-1.62314	-1.60746	-0.850667	-1.42978	-1.20301		32.8564	31.8284	32.277	30.1465	28.7813	31.0289		26	-1.37334	-0.792496	-1.45491	-1.05127	-1.38854	-0.0871764	-1.41934	-1.25527	-1.42032	-0.514177	-0.821985	NaN	-1.01467		31.6566	31.4155	32.8246	32.0518	32.1765	31.1202	32.3187	31.6291	31.8241	30.5799	32.1829	NaN	32.2055		26	-1.37334	-0.0871764	-0.514177	-1.11729
27	-1.69588	-1.62865	-1.61193	-0.886748	-1.42724	-1.21927		32.8713	31.8524	32.28	30.2407	28.8615	31.0632		27	-1.37541	-0.807798	-1.46297	-1.10222	-1.41201	-0.157138	-1.44513	-1.269	-1.43924	-0.581408	-0.891973	NaN	-1.06171		31.6893	31.4637	32.8431	32.0908	32.2009	31.1887	32.3492	31.6651	31.8404	30.6575	32.2314	NaN	32.2936		27	-1.37541	-0.157138	-0.581408	-1.15046
28	-1.70873	-1.63383	-1.61639	-0.923813	-1.42469	-1.23553		32.8854	31.8754	32.283	30.3328	28.9473	31.0975		28	-1.37736	-0.82574	-1.47045	-1.15203	-1.4343	-0.234582	-1.46887	-1.2819	-1.45711	-0.64804	-0.957817	NaN	-1.1061		31.7235	31.5131	32.8606	32.1287	32.2246	31.2571	32.378	31.6998	31.8559	30.7355	32.278	NaN	32.3797		28	-1.37736	-0.234582	-0.64804	-1.18149
29	-1.72078	-1.6387	-1.62086	-0.961537	-1.42215	-1.2518		32.8989	31.8973	32.286	30.4229	29.038	31.1318		29	-1.37919	-0.846246	-1.47739	-1.2003	-1.45544	-0.318281	-1.4907	-1.29406	-1.47394	-0.713742	-1.01948	NaN	-1.1479		31.7589	31.5637	32.8771	32.1654	32.2477	31.3255	32.4053	31.7333	31.8708	30.8139	32.3228	NaN	32.4638		29	-1.37919	-0.318281	-0.713742	-1.21061
30	-1.73198	-1.64327	-1.62532	-0.999612	-1.41966	-1.26806		32.9117	31.9183	32.2891	30.5108	29.1331	31.1662		30	-1.38088	-0.869192	-1.48385	-1.24675	-1.47546	-0.406941	-1.51072	-1.30555	-1.48978	-0.778196	-1.07701	NaN	-1.18718		31.7955	31.6154	32.8929	32.201	32.2702	31.3937	32.4311	31.7657	31.8851	30.8923	32.3658	NaN	32.5456		30	-1.38088	-0.406941	-0.778196	-1.23803
31	-1.7423	-1.64756	-1.62979	-1.03775	-1.41726	-1.28432		32.9238	31.9385	32.2921	30.5964	29.2319	31.2005		31	-1.38243	-0.894404	-1.48985	-1.29111	-1.4944	-0.499227	-1.52906	-1.31645	-1.50467	-0.841095	-1.13047	NaN	-1.22403		31.8331	31.6678	32.9078	32.2354	32.2921	31.4615	32.4556	31.797	31.8987	30.9706	32.4072	NaN	32.6252		31	-1.38243	-0.499227	-0.841095	-1.26396
32	-1.75172	-1.65161	-1.63425	-1.07568	-1.41497	-1.30058		32.9353	31.9581	32.2951	30.6797	29.3339	31.2348		32	-1.38385	-0.921667	-1.49543	-1.33319	-1.51229	-0.593787	-1.54586	-1.32681	-1.51868	-0.902149	-1.17998	NaN	-1.25851		31.8715	31.721	32.922	32.2687	32.3135	31.5288	32.4788	31.8274	31.9119	31.0486	32.447	NaN	32.7024		32	-1.38385	-0.593787	-0.902149	-1.28858
33	-1.76026	-1.65541	-1.63872	-1.11317	-1.41282	-1.31685		32.9462	31.977	32.2981	30.7604	29.4385	31.2691		33	-1.38514	-0.950723	-1.50064	-1.37283	-1.52916	-0.689281	-1.56124	-1.3367	-1.53184	-0.961089	-1.22569	NaN	-1.2907		31.9107	31.7748	32.9355	32.3008	32.3345	31.5955	32.5009	31.857	31.9247	31.1261	32.4853	NaN	32.7771		33	-1.38514	-0.689281	-0.961089	-1.31204
34	-1.76793	-1.65901	-1.64319	-1.14998	-1.41082	-1.33311		32.9565	31.9955	32.3011	30.8386	29.5451	31.3034		34	-1.38633	-0.981286	-1.50551	-1.40993	-1.54505	-0.784403	-1.57533	-1.34617	-1.54423	-1.01767	-1.26777	NaN	-1.32069		31.9505	31.8289	32.9484	32.3318	32.355	31.6615	32.5219	31.8857	31.937	31.2028	32.5222	NaN	32.8492		34	-1.38633	-0.784403	-1.01767	-1.33447
35	-1.77477	-1.6624	-1.64765	-1.18591	-1.40899	-1.34937		32.9663	32.0136	32.3041	30.9141	29.653	31.3378		35	-1.38743	-1.01304	-1.51007	-1.44442	-1.56	-0.877905	-1.58826	-1.35528	-1.5559	-1.07167	-1.30638	NaN	-1.34856		31.9908	31.8833	32.9607	32.3616	32.375	31.7267	32.542	31.9138	31.949	31.2786	32.5578	NaN	32.9187		35	-1.38743	-0.877905	-1.07167	-1.35599
36	-1.78083	-1.66563	-1.65212	-1.22077	-1.40734	-1.36563		32.9756	32.0315	32.3072	30.9869	29.7618	31.3721		36	-1.38846	-1.04565	-1.51435	-1.47629	-1.57404	-0.968622	-1.60013	-1.36406	-1.5669	-1.12291	-1.34171	NaN	-1.3744		32.0315	31.9377	32.9726	32.3902	32.3947	31.7908	32.5613	31.9413	31.9607	31.3531	32.5922	NaN	32.9854		36	-1.38846	-0.968622	-1.12291	-1.37667
37	-1.78615	-1.66868	-1.65658	-1.25441	-1.40586	-1.3819		32.9843	32.0491	32.3102	31.0567	29.8709	31.4064		37	-1.38945	-1.07877	-1.51839	-1.50552	-1.5872	-1.05549	-1.61105	-1.37256	-1.57728	-1.17122	-1.37393	NaN	-1.39827		32.0723	31.9922	32.984	32.4176	32.414	31.8538	32.5799	31.9682	31.9722	31.4263	32.6255	NaN	33.0492		37	-1.38945	-1.05549	-1.17122	-1.39658
38	-1.7908	-1.67159	-1.66105	-1.28669	-1.40456	-1.39816		32.9926	32.0667	32.3132	31.1237	29.9795	31.4407		38	-1.39042	-1.11205	-1.52221	-1.53217	-1.59952	-1.13756	-1.62112	-1.38083	-1.58709	-1.21648	-1.40323	NaN	-1.42026		32.1132	32.0464	32.9951	32.4438	32.433	31.9155	32.5978	31.9947	31.9836	31.4978	32.6577	NaN	33.1101		38	-1.39042	-1.13756	-1.21648	-1.41576
39	-1.79481	-1.67436	-1.66551	-1.31748	-1.40344	-1.41442		33.0005	32.0844	32.3162	31.1875	30.0873	31.475		39	-1.3914	-1.14514	-1.52585	-1.5563	-1.61103	-1.21403	-1.63043	-1.3889	-1.59637	-1.25861	-1.42977	NaN	-1.44047		32.1541	32.1003	33.0059	32.4689	32.4517	31.9759	32.6153	32.0209	31.9948	31.5675	32.689	NaN	33.168		39	-1.3914	-1.21403	-1.25861	-1.43423
40	-1.79825	-1.67699	-1.66998	-1.34668	-1.40248	-1.43068		33.0079	32.1022	32.3192	31.2481	30.1935	31.5094		40	-1.39241	-1.1777	-1.52932	-1.57798	-1.62174	-1.28425	-1.63905	-1.39681	-1.60515	-1.29754	-1.45371	NaN	-1.45895		32.1948	32.1537	33.0164	32.4927	32.4701	32.0346	32.6324	32.0467	32.006	31.6351	32.7195	NaN	33.2228		40	-1.39241	-1.28425	-1.29754	-1.45198
41	-1.80117	-1.67949	-1.67444	-1.37419	-1.40167	-1.44695		33.0149	32.1202	32.3222	31.3055	30.2975	31.5437		41	-1.39348	-1.2094	-1.53265	-1.59734	-1.63168	-1.34769	-1.64705	-1.40459	-1.61346	-1.33326	-1.47518	NaN	-1.4758		32.2351	32.2064	33.0268	32.5153	32.4884	32.0917	32.6492	32.0724	32.0172	31.7005	32.7493	NaN	33.2744		41	-1.39348	-1.34769	-1.33326	-1.469
42	-1.80362	-1.68184	-1.67891	-1.39995	-1.40102	-1.46321		33.0215	32.1386	32.3253	31.3595	30.3989	31.578		42	-1.39463	-1.23994	-1.53586	-1.61449	-1.64088	-1.40404	-1.65449	-1.41229	-1.6213	-1.36578	-1.49432	NaN	-1.49109		32.275	32.2583	33.037	32.5366	32.5065	32.1469	32.6659	32.098	32.0284	31.7634	32.7784	NaN	33.3228		42	-1.39463	-1.40404	-1.36578	-1.48525
43	-1.80564	-1.68406	-1.68338	-1.42391	-1.40049	-1.47947		33.0278	32.1575	32.3283	31.4101	30.4969	31.6123		43	-1.39588	-1.26905	-1.53898	-1.62956	-1.64933	-1.45312	-1.66141	-1.41993	-1.62867	-1.39515	-1.51123	NaN	-1.50489		32.3143	32.3093	33.0472	32.5567	32.5244	32.2002	32.6825	32.1236	32.0398	31.8236	32.807	NaN	33.3677		43	-1.39588	-1.45312	-1.39515	-1.50067
44	-1.80728	-1.68611	-1.68784	-1.44601	-1.40008	-1.49573		33.0337	32.177	32.3313	31.457	30.5911	31.6466		44	-1.39724	-1.2965	-1.54201	-1.64269	-1.65706	-1.49493	-1.66783	-1.42754	-1.63557	-1.42145	-1.52599	NaN	-1.51726		32.3528	32.3592	33.0574	32.5755	32.5423	32.2512	32.6992	32.1493	32.0514	31.8809	32.8351	NaN	33.4093		44	-1.39724	-1.49493	-1.42145	-1.51519
45	-1.80859	-1.68797	-1.69231	-1.46621	-1.39977	-1.512		33.0394	32.1971	32.3343	31.5002	30.6809	31.681		45	-1.39873	-1.32207	-1.54498	-1.65405	-1.66407	-1.52963	-1.67379	-1.43517	-1.64197	-1.44479	-1.53867	NaN	-1.52828		32.3905	32.4078	33.0677	32.5931	32.56	32.2999	32.716	32.1751	32.0632	31.935	32.8629	NaN	33.4473		45	-1.39873	-1.52963	-1.44479	-1.52875
46	-1.80959	-1.68963	-1.69677	-1.48451	-1.39955	-1.52826		33.0447	32.218	32.3373	31.5397	30.7656	31.7153		46	-1.40035	-1.34562	-1.5479	-1.66378	-1.67035	-1.55753	-1.67927	-1.44283	-1.64783	-1.46531	-1.54932	NaN	-1.53801		32.4272	32.455	33.078	32.6094	32.5778	32.346	32.7331	32.2012	32.0753	31.9858	32.8905	NaN	33.4817		46	-1.40035	-1.55753	-1.46531	-1.54125
47	-1.81033	-1.69102	-1.70124	-1.50086	-1.3994	-1.54452		33.0498	32.2398	32.3404	31.5753	30.8446	31.7496		47	-1.40211	-1.36702	-1.55078	-1.67204	-1.6759	-1.57908	-1.68426	-1.45057	-1.65309	-1.48316	-1.55794	NaN	-1.54649		32.4628	32.5006	33.0886	32.6244	32.5956	32.3895	32.7506	32.2276	32.0878	32.0331	32.918	NaN	33.5125		47	-1.40211	-1.57908	-1.48316	-1.55259
48	-1.81083	-1.69211	-1.7057	-1.51527	-1.39931	-1.56078		33.0547	32.2626	32.3434	31.6069	30.9175	31.7839		48	-1.40398	-1.38622	-1.55363	-1.67897	-1.68071	-1.59487	-1.68872	-1.45842	-1.65765	-1.4985	-1.56452	NaN	-1.55378		32.4971	32.5446	33.0995	32.638	32.6134	32.4301	32.7686	32.2545	32.1007	32.0765	32.9455	NaN	33.5395		48	-1.40398	-1.59487	-1.4985	-1.5627
49	-1.81111	-1.69283	-1.71017	-1.52771	-1.39927	-1.57705		33.0594	32.2865	32.3464	31.6343	30.9835	31.8182		49	-1.40598	-1.40318	-1.55645	-1.68473	-1.68476	-1.60557	-1.6926	-1.4664	-1.66142	-1.51152	-1.56902	NaN	-1.55992		32.5301	32.5866	33.1106	32.6504	32.6312	32.4676	32.7873	32.2818	32.114	32.116	32.973	NaN	33.5627		49	-1.40598	-1.60557	-1.51152	-1.57146
50	-1.8112	-1.69308	-1.7146	-1.53818	-1.39926	-1.593		33.0639	32.3117	32.3494	31.6576	31.0422	31.8527		50	-1.40807	-1.41794	-1.55925	-1.68946	-1.68801	-1.61195	-1.69582	-1.47455	-1.66425	-1.52241	-1.57136	NaN	-1.56494		32.5615	32.6266	33.1222	32.6614	32.6492	32.5019	32.8066	32.3097	32.128	32.1513	33.0007	NaN	33.582		50	-1.40807	-1.61195	-1.52241	-1.57878
51	-1.81115	-1.69235	-1.71424	-1.54792	-1.40052	-1.57878		33.0682	32.3378	32.3553	31.6779	31.0956	31.9066		51	-1.41028	-1.43191	-1.56204	-1.69361	-1.69081	-1.6163	-1.69863	-1.48298	-1.66651	-1.53208	-1.5725	NaN	-1.56939		32.5922	32.6654	33.1338	32.6714	32.6672	32.5338	32.8262	32.3378	32.1421	32.1835	33.0283	NaN	33.5988		51	-1.41028	-1.6163	-1.53208	-1.58557
52	-1.81102	-1.69012	-1.71384	-1.55791	-1.4039	-1.56426		33.0722	32.3645	32.3612	31.6966	31.1463	31.9606		52	-1.41266	-1.44639	-1.5648	-1.69754	-1.6935	-1.62037	-1.70133	-1.49172	-1.66868	-1.54128	-1.57349	NaN	-1.57372		32.6231	32.7041	33.1451	32.6808	32.6848	32.5642	32.8456	32.3658	32.156	32.2138	33.0553	NaN	33.6146		52	-1.41266	-1.62037	-1.54128	-1.59261
53	-1.81082	-1.68638	-1.71344	-1.56779	-1.40887	-1.54974		33.076	32.3918	32.367	31.7138	31.1945	32.0147		53	-1.4152	-1.46123	-1.56752	-1.70122	-1.69608	-1.62417	-1.70394	-1.5007	-1.67077	-1.54998	-1.57434	NaN	-1.57789		32.6541	32.7426	33.156	32.6896	32.7021	32.5934	32.8647	32.3935	32.1698	32.2425	33.0818	NaN	33.6295		53	-1.4152	-1.62417	-1.54998	-1.5997
54	-1.81057	-1.68112	-1.71304	-1.57736	-1.41501	-1.53521		33.0796	32.4197	32.3729	31.7297	31.2404	32.0687		54	-1.41792	-1.47628	-1.57019	-1.70465	-1.69856	-1.62771	-1.70645	-1.50984	-1.67278	-1.55815	-1.57508	NaN	-1.58185		32.6852	32.7809	33.1668	32.6979	32.7192	32.6213	32.8836	32.4211	32.1836	32.2696	33.1078	NaN	33.6435		54	-1.41792	-1.62771	-1.55815	-1.60668
55	-1.81028	-1.67435	-1.71265	-1.58646	-1.422	-1.52069		33.0831	32.4482	32.3788	31.7443	31.2842	32.1227		55	-1.42079	-1.49139	-1.57279	-1.70783	-1.70093	-1.63099	-1.70884	-1.51908	-1.67472	-1.5658	-1.57573	NaN	-1.58557		32.7163	32.8188	33.1773	32.7057	32.736	32.648	32.9022	32.4485	32.1972	32.2952	33.1332	NaN	33.6568		55	-1.42079	-1.63099	-1.5658	-1.61343
56	-1.80996	-1.66609	-1.71225	-1.59503	-1.42958	-1.50617		33.0863	32.4771	32.3847	31.7579	31.3262	32.1768		56	-1.42382	-1.50642	-1.57533	-1.71076	-1.70319	-1.63403	-1.71113	-1.52835	-1.67658	-1.57294	-1.5763	NaN	-1.58903		32.7473	32.8565	33.1875	32.713	32.7526	32.6736	32.9206	32.4757	32.2107	32.3196	33.1582	NaN	33.6693		56	-1.42382	-1.63403	-1.57294	-1.61988
57	-1.80962	-1.65638	-1.71185	-1.60306	-1.43756	-1.49165		33.0894	32.5065	32.3906	31.7705	31.3666	32.2308		57	-1.42701	-1.52123	-1.5778	-1.71346	-1.70534	-1.63686	-1.71331	-1.53759	-1.67836	-1.5796	-1.57681	NaN	-1.59225		32.7782	32.8937	33.1976	32.7199	32.769	32.6982	32.9387	32.5027	32.2243	32.3427	33.1826	NaN	33.6811		57	-1.42701	-1.63686	-1.5796	-1.62598
58	-1.80926	-1.64527	-1.71145	-1.61055	-1.44578	-1.47712		33.0923	32.5364	32.3964	31.7822	31.4056	32.2849		58	-1.43034	-1.5357	-1.58018	-1.71594	-1.70738	-1.63947	-1.71538	-1.54674	-1.68008	-1.5858	-1.57727	NaN	-1.59521		32.8089	32.9305	33.2075	32.7265	32.7852	32.722	32.9566	32.5295	32.2378	32.3649	33.2066	NaN	33.6924		58	-1.43034	-1.63947	-1.5858	-1.63169
59	-1.80888	-1.63281	-1.71106	-1.61754	-1.45414	-1.4626		33.0951	32.5667	32.4023	31.7933	31.4434	32.3389		59	-1.43381	-1.54971	-1.58249	-1.71823	-1.70932	-1.64188	-1.71734	-1.55575	-1.68173	-1.59159	-1.57768	NaN	-1.59794		32.8393	32.9669	33.2173	32.7327	32.8012	32.7449	32.9743	32.5562	32.2513	32.3861	33.2301	NaN	33.703		59	-1.43381	-1.64188	-1.59159	-1.63701
60	-1.8085	-1.61909	-1.71066	-1.62409	-1.46256	-1.44808		33.0978	32.5973	32.4082	31.8038	31.4803	32.3929		60	-1.43741	-1.56314	-1.5847	-1.72033	-1.71116	-1.64411	-1.71918	-1.56455	-1.6833	-1.59698	-1.57807	NaN	-1.60042		32.8694	33.0027	33.2269	32.7386	32.817	32.7671	32.9918	32.5827	32.2648	32.4066	33.2532	NaN	33.7131		60	-1.43741	-1.64411	-1.59698	-1.64193
61	-1.8081	-1.60418	-1.71026	-1.63023	-1.47097	-1.43355		33.1004	32.6284	32.4141	31.8138	31.5164	32.447		61	-1.44113	-1.57591	-1.58684	-1.72227	-1.71288	-1.64618	-1.72091	-1.5731	-1.68481	-1.60202	-1.57845	NaN	-1.60269		32.8991	33.0379	33.2364	32.7443	32.8327	32.7887	33.0091	32.6091	32.2784	32.4264	33.2758	NaN	33.7228		61	-1.44113	-1.64618	-1.60202	-1.64645
62	-1.8077	-1.58819	-1.70986	-1.63605	-1.47933	-1.41903		33.1029	32.6597	32.42	31.8235	31.5519	32.501		62	-1.44495	-1.58792	-1.58887	-1.72406	-1.71451	-1.64808	-1.72252	-1.58134	-1.68625	-1.60674	-1.57881	NaN	-1.60476		32.9284	33.0725	33.2459	32.7498	32.8483	32.8098	33.0262	32.6353	32.2921	32.4458	33.298	NaN	33.732		62	-1.44495	-1.64808	-1.60674	-1.6506
63	-1.80728	-1.57121	-1.70947	-1.64159	-1.48761	-1.40451		33.1054	32.6914	32.4258	31.8329	31.5871	32.555		63	-1.44886	-1.5991	-1.59082	-1.72573	-1.71602	-1.64984	-1.72402	-1.58922	-1.68761	-1.61117	-1.57916	NaN	-1.60663		32.9571	33.1065	33.2553	32.7551	32.8637	32.8304	33.0432	32.6613	32.3059	32.4648	33.3198	NaN	33.7409		63	-1.44886	-1.64984	-1.61117	-1.6544
64	-1.80686	-1.55337	-1.70907	-1.6469	-1.49577	-1.38998		33.1078	32.7234	32.4317	31.8423	31.6222	32.6091		64	-1.45285	-1.60938	-1.59267	-1.72727	-1.71743	-1.65146	-1.7254	-1.59671	-1.68891	-1.61533	-1.57952	NaN	-1.60833		32.9852	33.1397	33.2647	32.7604	32.8791	32.8506	33.0599	32.6871	32.3197	32.4835	33.3412	NaN	33.7495		64	-1.45285	-1.65146	-1.61533	-1.65785
65	-1.80643	-1.53478	-1.70867	-1.65205	-1.50378	-1.37546		33.1101	32.7556	32.4376	31.8517	31.6573	32.6631		65	-1.4569	-1.61873	-1.59441	-1.72871	-1.71873	-1.65295	-1.72666	-1.60374	-1.69012	-1.61924	-1.57989	NaN	-1.60986		33.0128	33.1722	33.274	32.7656	32.8944	32.8706	33.0765	32.7129	32.3338	32.5022	33.3623	NaN	33.7579		65	-1.4569	-1.65295	-1.61924	-1.66098
66	-1.80598	-1.51558	-1.70827	-1.65706	-1.51162	-1.36094		33.1125	32.788	32.4435	31.8613	31.6928	32.7172		66	-1.46099	-1.6271	-1.59605	-1.73005	-1.71993	-1.65432	-1.72781	-1.61029	-1.69126	-1.62291	-1.58028	NaN	-1.61125		33.0396	33.2039	33.2834	32.7707	32.9096	32.8905	33.0929	32.7384	32.348	32.5209	33.383	NaN	33.766		66	-1.46099	-1.65432	-1.62291	-1.6638
67	-1.80552	-1.4959	-1.70788	-1.66195	-1.51922	-1.34641		33.1148	32.8206	32.4494	31.8712	31.7288	32.7712		67	-1.4651	-1.63448	-1.59757	-1.7313	-1.72101	-1.65557	-1.72883	-1.6163	-1.69231	-1.62636	-1.58068	NaN	-1.61249		33.0656	33.2347	33.2929	32.7759	32.9248	32.9103	33.1091	32.7639	32.3624	32.5398	33.4034	NaN	33.774		67	-1.4651	-1.65557	-1.62636	-1.66634
68	-1.80505	-1.47588	-1.70748	-1.66672	-1.52655	-1.33189		33.1172	32.8533	32.4552	31.8815	31.7655	32.8252		68	-1.46921	-1.64086	-1.59897	-1.73246	-1.72198	-1.65669	-1.72974	-1.62174	-1.69328	-1.62957	-1.58111	NaN	-1.61359		33.0908	33.2646	33.3024	32.7812	32.94	32.9301	33.1252	32.7891	32.3771	32.5591	33.4235	NaN	33.7819		68	-1.46921	-1.65669	-1.62957	-1.6686
69	-1.80455	-1.45568	-1.70708	-1.67136	-1.5335	-1.31737		33.1196	32.8862	32.4611	31.8924	31.8031	32.8793		69	-1.4733	-1.64624	-1.60023	-1.73353	-1.72284	-1.6577	-1.73053	-1.62657	-1.69414	-1.63254	-1.58156	NaN	-1.61457		33.1151	33.2936	33.312	32.7865	32.9552	32.9501	33.1412	32.8143	32.3919	32.5788	33.4432	NaN	33.7897		69	-1.4733	-1.6577	-1.63254	-1.67059
70	-1.80403	-1.43544	-1.70668	-1.67581	-1.53999	-1.30284		33.1221	32.9192	32.467	31.9039	31.8419	32.9333		70	-1.47735	-1.65066	-1.60136	-1.7345	-1.72357	-1.65859	-1.7312	-1.63075	-1.69491	-1.63524	-1.58205	NaN	-1.61542		33.1385	33.3215	33.3217	32.7921	32.9704	32.9703	33.157	32.8393	32.4071	32.599	33.4627	NaN	33.7975		70	-1.47735	-1.65859	-1.63524	-1.67231
71	-1.80348	-1.4153	-1.70629	-1.67998	-1.54586	-1.28832		33.1246	32.9522	32.4729	31.9162	31.882	32.9873		71	-1.48132	-1.65414	-1.60232	-1.73536	-1.72419	-1.65934	-1.73176	-1.63424	-1.69556	-1.63763	-1.58258	NaN	-1.61614		33.1608	33.3484	33.3315	32.7978	32.9857	32.9908	33.1727	32.8641	32.4225	32.62	33.482	NaN	33.8055		71	-1.48132	-1.65934	-1.63763	-1.67377
72	-1.8029	-1.39542	-1.70589	-1.68372	-1.55094	-1.2738		33.1272	32.9853	32.4788	31.9294	31.9238	33.0414		72	-1.48521	-1.65673	-1.60311	-1.7361	-1.72468	-1.65996	-1.73219	-1.63701	-1.69609	-1.63965	-1.58314	NaN	-1.61672		33.1821	33.3742	33.3415	32.8038	33.001	33.0117	33.1883	32.8889	32.4383	32.6419	33.501	NaN	33.8135		72	-1.48521	-1.65996	-1.63965	-1.67495
73	-1.80228	-1.37596	-1.70549	-1.68682	-1.55498	-1.25927		33.13	33.0183	32.4846	31.9437	31.9674	33.0954		73	-1.48897	-1.65849	-1.6037	-1.73667	-1.72504	-1.66043	-1.73249	-1.63903	-1.69649	-1.64124	-1.58375	NaN	-1.61716		33.2022	33.3988	33.3517	32.8101	33.0163	33.0331	33.2037	32.9135	32.4544	32.6648	33.5198	NaN	33.8217		73	-1.48897	-1.66043	-1.64124	-1.67583
74	-1.80163	-1.35705	-1.70509	-1.68898	-1.5577	-1.24475		33.1328	33.0514	32.4905	31.9592	32.013	33.1495		74	-1.49259	-1.65949	-1.60408	-1.73705	-1.72526	-1.66072	-1.73268	-1.64027	-1.69673	-1.64228	-1.5844	NaN	-1.61744		33.2211	33.4222	33.3622	32.8167	33.0318	33.0551	33.2191	32.938	32.4708	32.6888	33.5384	NaN	33.8301		74	-1.49259	-1.66072	-1.64228	-1.67639
75	-1.80093	-1.33885	-1.7046	-1.68982	-1.5587	-1.23011		33.1358	33.0843	32.4966	31.976	32.0609	33.2032		75	-1.49604	-1.6598	-1.60421	-1.7372	-1.72533	-1.66083	-1.73274	-1.64068	-1.69682	-1.64267	-1.58511	NaN	-1.61754		33.2388	33.4444	33.3728	32.8237	33.0474	33.0779	33.2344	32.9623	32.4876	32.7141	33.5568	NaN	33.8389		75	-1.49604	-1.66083	-1.64267	-1.67659
76	-1.8001	-1.32053	-1.69128	-1.68961	-1.55756	-1.20348		33.1388	33.1181	32.5264	31.9942	32.1122	33.23		76	-1.49984	-1.65968	-1.60401	-1.73718	-1.72528	-1.6607	-1.73267	-1.64066	-1.6968	-1.64261	-1.58599	NaN	-1.61668		33.2555	33.4657	33.3838	32.831	33.0631	33.1012	33.2496	32.9866	32.505	32.7408	33.5752	NaN	33.8477		76	-1.49984	-1.6607	-1.64261	-1.67581
77	-1.79909	-1.30121	-1.67786	-1.68892	-1.55382	-1.17674		33.1417	33.1533	32.5565	32.0138	32.1675	33.2565		77	-1.50437	-1.65933	-1.60341	-1.73714	-1.72515	-1.6603	-1.73248	-1.64059	-1.69675	-1.64243	-1.58715	NaN	-1.61423		33.2715	33.4865	33.3952	32.8382	33.0788	33.1251	33.2648	33.0107	32.5228	32.7689	33.5936	NaN	33.8565		77	-1.50437	-1.6603	-1.64243	-1.67359
78	-1.79791	-1.28096	-1.66444	-1.68769	-1.54707	-1.14999		33.1446	33.1898	32.5865	32.0346	32.2265	33.283		78	-1.50944	-1.65877	-1.60239	-1.73708	-1.72492	-1.65964	-1.73217	-1.64048	-1.69666	-1.64212	-1.58857	NaN	-1.61034		33.2869	33.5069	33.4069	32.8455	33.0946	33.1494	33.2799	33.0347	32.5412	32.7982	33.6119	NaN	33.8651		78	-1.50944	-1.65964	-1.64212	-1.67011
79	-1.79659	-1.25981	-1.65102	-1.68585	-1.53701	-1.12325		33.1474	33.2274	32.6166	32.0566	32.2887	33.3094		79	-1.51487	-1.65804	-1.60098	-1.73699	-1.7246	-1.65869	-1.73176	-1.64032	-1.69653	-1.64166	-1.5902	NaN	-1.60516		33.3017	33.5268	33.4189	32.8528	33.1105	33.1741	33.2949	33.0585	32.5601	32.8285	33.6303	NaN	33.8737		79	-1.51487	-1.65869	-1.64166	-1.66552
80	-1.79513	-1.23782	-1.6376	-1.68334	-1.52341	-1.09651		33.1502	33.266	32.6466	32.0797	32.3537	33.3359		80	-1.52053	-1.65716	-1.5992	-1.73687	-1.72419	-1.65746	-1.73125	-1.64012	-1.69636	-1.64105	-1.592	NaN	-1.59882		33.316	33.5463	33.4312	32.8601	33.1263	33.199	33.3099	33.0822	32.5795	32.8598	33.6485	NaN	33.8822		80	-1.52053	-1.65746	-1.64105	-1.65996
81	-1.79354	-1.21502	-1.62419	-1.68011	-1.50616	-1.06976		33.1529	33.3053	32.6766	32.1039	32.4211	33.3624		81	-1.52632	-1.65615	-1.59707	-1.73674	-1.7237	-1.65596	-1.73067	-1.63989	-1.69614	-1.64029	-1.59394	NaN	-1.59147		33.3298	33.5654	33.4438	32.8675	33.1422	33.2242	33.3247	33.1058	32.5993	32.892	33.6666	NaN	33.8906		81	-1.52632	-1.65596	-1.64029	-1.65356
82	-1.79184	-1.19148	-1.61077	-1.67613	-1.48524	-1.04302		33.1556	33.3453	32.7067	32.1291	32.4905	33.3889		82	-1.53214	-1.65502	-1.59464	-1.73657	-1.72313	-1.65418	-1.73002	-1.63962	-1.69589	-1.63937	-1.59597	NaN	-1.58322		33.3431	33.584	33.4564	32.8749	33.1582	33.2496	33.3395	33.1293	32.6194	32.9248	33.6846	NaN	33.8989		82	-1.53214	-1.65418	-1.63937	-1.64644
83	-1.79001	-1.16723	-1.59735	-1.67138	-1.46074	-1.01627		33.1584	33.3856	32.7367	32.1552	32.5615	33.4154		83	-1.53792	-1.6538	-1.59196	-1.73638	-1.72248	-1.65214	-1.72931	-1.63931	-1.69558	-1.6383	-1.59807	NaN	-1.57418		33.3561	33.6021	33.4693	32.8824	33.1741	33.275	33.3542	33.1526	32.6399	32.9582	33.7024	NaN	33.9071		83	-1.53792	-1.65214	-1.6383	-1.6387
84	-1.78806	-1.14235	-1.58393	-1.66584	-1.43283	-0.989528		33.1611	33.4263	32.7668	32.1822	32.6337	33.4419		84	-1.5436	-1.6525	-1.58907	-1.73617	-1.72176	-1.64985	-1.72855	-1.63898	-1.69524	-1.63708	-1.6002	NaN	-1.56446		33.3686	33.6199	33.4822	32.89	33.19	33.3005	33.3687	33.1758	32.6607	32.992	33.72	NaN	33.9152		84	-1.5436	-1.64985	-1.63708	-1.63044
85	-1.78598	-1.1169	-1.57051	-1.65952	-1.4018	-0.962784		33.1639	33.467	32.7968	32.2099	32.7065	33.4684		85	-1.54914	-1.65114	-1.58603	-1.73593	-1.72097	-1.64731	-1.72775	-1.63861	-1.69485	-1.63572	-1.60231	NaN	-1.55416		33.3808	33.6372	33.4951	32.8976	33.2058	33.3259	33.3832	33.1989	32.6818	33.0261	33.7374	NaN	33.9233		85	-1.54914	-1.64731	-1.63572	-1.62175
86	-1.78378	-1.09095	-1.55709	-1.65243	-1.36798	-0.936039		33.1667	33.5076	32.8269	32.2384	32.7798	33.4949		86	-1.55451	-1.64973	-1.58291	-1.73567	-1.7201	-1.64456	-1.72694	-1.63821	-1.69441	-1.63422	-1.60439	NaN	-1.54338		33.3927	33.654	33.5081	32.9054	33.2216	33.3513	33.3974	33.2219	32.7032	33.0604	33.7545	NaN	33.9313		86	-1.55451	-1.64456	-1.63422	-1.6127
87	-1.78145	-1.0646	-1.54368	-1.64458	-1.3318	-0.909295		33.1695	33.5479	32.8569	32.2675	32.8529	33.5213		87	-1.55966	-1.64828	-1.57976	-1.73538	-1.71918	-1.6416	-1.7261	-1.63778	-1.69394	-1.63261	-1.60639	NaN	-1.53219		33.4044	33.6704	33.521	32.9132	33.2374	33.3764	33.4116	33.2447	32.7248	33.0947	33.7713	NaN	33.9392		87	-1.55966	-1.6416	-1.63261	-1.60338
88	-1.77898	-1.03795	-1.53026	-1.63602	-1.29372	-0.88255		33.1724	33.5878	32.8869	32.2971	32.9256	33.5478		88	-1.56458	-1.64681	-1.57665	-1.73507	-1.7182	-1.63845	-1.72526	-1.63732	-1.69342	-1.63089	-1.6083	NaN	-1.52068		33.4158	33.6864	33.5338	32.9211	33.2531	33.4014	33.4256	33.2674	32.7465	33.1288	33.7878	NaN	33.947		88	-1.56458	-1.63845	-1.63089	-1.59384
89	-1.77636	-1.0111	-1.51684	-1.6268	-1.25426	-0.855806		33.1754	33.6271	32.917	32.3273	32.9973	33.5743		89	-1.56926	-1.64532	-1.57363	-1.73473	-1.71716	-1.63514	-1.72442	-1.63684	-1.69286	-1.62907	-1.61008	NaN	-1.50892		33.427	33.702	33.5464	32.9291	33.2687	33.426	33.4394	33.29	32.7684	33.1628	33.8039	NaN	33.9548		89	-1.56926	-1.63514	-1.62907	-1.58415
90	-1.7736	-0.984198	-1.50342	-1.61696	-1.21395	-0.829062		33.1785	33.6655	32.947	32.3579	33.0677	33.6008		90	-1.57366	-1.64382	-1.57075	-1.73437	-1.71607	-1.6317	-1.7236	-1.63634	-1.69227	-1.62718	-1.61173	NaN	-1.49698		33.4381	33.7171	33.5589	32.9373	33.2842	33.4502	33.453	33.3125	32.7904	33.1963	33.8196	NaN	33.9625		90	-1.57366	-1.6317	-1.62718	-1.57437
91	-1.77067	-0.95738	-1.49	-1.60659	-1.17334	-0.802317		33.1817	33.703	32.9771	32.3889	33.1363	33.6273		91	-1.57778	-1.64232	-1.56807	-1.73398	-1.71494	-1.62815	-1.72279	-1.63581	-1.69164	-1.62522	-1.61321	NaN	-1.48494		33.449	33.7319	33.5711	32.9456	33.2996	33.474	33.4665	33.3349	32.8125	33.2294	33.8349	NaN	33.9701		91	-1.57778	-1.62815	-1.62522	-1.56454
92	-1.76759	-0.930808	-1.47659	-1.59573	-1.13299	-0.775573		33.1849	33.7393	33.0071	32.4201	33.2027	33.6538		92	-1.5816	-1.64083	-1.56562	-1.73356	-1.71376	-1.62451	-1.722	-1.63527	-1.69098	-1.62323	-1.61453	NaN	-1.47284		33.4599	33.7462	33.5831	32.954	33.3149	33.4973	33.4797	33.3571	32.8346	33.2618	33.8497	NaN	33.9776		92	-1.5816	-1.62451	-1.62323	-1.55472
93	-1.76433	-0.904661	-1.46317	-1.58449	-1.09344	-0.748829		33.1883	33.7743	33.0371	32.4515	33.2664	33.6803		93	-1.58509	-1.63936	-1.56344	-1.73312	-1.71255	-1.62082	-1.72125	-1.6347	-1.69028	-1.62122	-1.61568	NaN	-1.46075		33.4707	33.7601	33.5948	32.9625	33.3301	33.5201	33.4928	33.3792	32.8567	33.2934	33.864	NaN	33.9851		93	-1.58509	-1.62082	-1.62122	-1.54494
94	-1.76092	-0.879131	-1.44975	-1.57294	-1.0552	-0.722084		33.1919	33.8077	33.0672	32.4831	33.3271	33.7067		94	-1.58824	-1.63791	-1.56156	-1.73265	-1.71131	-1.6171	-1.72054	-1.63411	-1.68956	-1.6192	-1.61665	NaN	-1.44872		33.4815	33.7736	33.6061	32.9712	33.3451	33.5421	33.5056	33.4013	32.8788	33.3241	33.8777	NaN	33.9925		94	-1.58824	-1.6171	-1.6192	-1.53525
95	-1.75734	-0.854427	-1.43633	-1.56116	-1.01879	-0.69534		33.1956	33.8394	33.0972	32.5148	33.3841	33.7332		95	-1.59103	-1.63648	-1.55999	-1.73215	-1.71004	-1.61339	-1.71987	-1.63351	-1.68881	-1.6172	-1.61744	NaN	-1.43679		33.4923	33.7866	33.6169	32.9801	33.3599	33.5635	33.5182	33.4232	32.9008	33.3537	33.8909	NaN	33.9999		95	-1.59103	-1.61339	-1.6172	-1.52569
96	-1.7536	-0.830771	-1.42291	-1.54926	-0.98466	-0.668596		33.1995	33.8691	33.1273	32.5464	33.4372	33.7597		96	-1.59341	-1.63508	-1.55873	-1.73162	-1.70875	-1.6097	-1.71925	-1.63289	-1.68804	-1.61523	-1.61806	NaN	-1.42503		33.5032	33.7993	33.6274	32.9891	33.3746	33.5841	33.5306	33.445	32.9227	33.3822	33.9035	NaN	34.0072		96	-1.59341	-1.6097	-1.61523	-1.51629
97	-1.74973	-0.808396	-1.40949	-1.53732	-0.953253	-0.641851		33.2035	33.8967	33.1573	32.578	33.4857	33.7862		97	-1.59536	-1.63371	-1.55779	-1.73107	-1.70744	-1.60607	-1.71868	-1.63225	-1.68725	-1.61332	-1.61851	NaN	-1.41346		33.5142	33.8116	33.6373	32.9983	33.389	33.6038	33.5428	33.4666	32.9445	33.4093	33.9154	NaN	34.0145		97	-1.59536	-1.60607	-1.61332	-1.5071
98	-1.74573	-0.787545	-1.39608	-1.52543	-0.924963	-0.615107		33.2078	33.9221	33.1874	32.6094	33.5293	33.8127		98	-1.59682	-1.63238	-1.55716	-1.73048	-1.70611	-1.60254	-1.71817	-1.6316	-1.68645	-1.61148	-1.61882	NaN	-1.40214		33.5253	33.8234	33.6467	33.0077	33.4033	33.6225	33.5546	33.4882	32.9662	33.435	33.9267	NaN	34.0217		98	-1.59682	-1.60254	-1.61148	-1.49815
99	-1.74164	-0.768469	-1.38266	-1.51369	-0.900155	-0.588362		33.2122	33.9449	33.2174	32.6405	33.5676	33.8392		99	-1.59775	-1.63108	-1.5568	-1.72987	-1.70478	-1.59912	-1.71771	-1.63094	-1.68563	-1.60972	-1.61899	NaN	-1.39109		33.5366	33.8349	33.6555	33.0172	33.4174	33.6403	33.5663	33.5097	32.9876	33.4591	33.9372	NaN	34.0288		99	-1.59775	-1.59912	-1.60972	-1.48947
100	-1.7375	-0.751421	-1.36911	-1.50217	-0.879166	-0.561655		33.2169	33.965	33.2475	32.6714	33.5999	33.8656		100	-1.59808	-1.62983	-1.55668	-1.72924	-1.70344	-1.59584	-1.71731	-1.63026	-1.68481	-1.60807	-1.61904	NaN	-1.38036		33.5482	33.846	33.6637	33.027	33.4312	33.657	33.5776	33.531	33.0088	33.4815	33.947	NaN	34.0359		100	-1.59808	-1.59584	-1.60807	-1.4811
101	-1.73313	-0.735539	-1.33833	-1.49022	-0.859998	-0.538619		33.2219	33.9834	33.2814	32.7026	33.6286	33.8809		101	-1.59794	-1.62862	-1.5567	-1.72845	-1.70197	-1.59211	-1.71697	-1.62952	-1.68386	-1.60649	-1.61883	NaN	-1.36983		33.5598	33.8567	33.6715	33.037	33.4449	33.6729	33.5887	33.5526	33.0301	33.5027	33.9562	NaN	34.0429		101	-1.59794	-1.59211	-1.60649	-1.47301
102	-1.72829	-0.719792	-1.30742	-1.47711	-0.840504	-0.51562		33.2273	34.0012	33.3155	32.735	33.6561	33.8961		102	-1.59753	-1.62743	-1.55674	-1.72738	-1.70023	-1.58742	-1.71666	-1.62863	-1.68269	-1.60488	-1.61821	NaN	-1.35934		33.5713	33.867	33.6789	33.0471	33.4585	33.6885	33.5997	33.5747	33.0519	33.5235	33.9651	NaN	34.0497		102	-1.59753	-1.58742	-1.60488	-1.46513
103	-1.72301	-0.704185	-1.2765	-1.46283	-0.820765	-0.492621		33.2332	34.0184	33.3495	32.7684	33.6826	33.9113		103	-1.59686	-1.62626	-1.55681	-1.72603	-1.69824	-1.58193	-1.71639	-1.62759	-1.68128	-1.60324	-1.61725	NaN	-1.34886		33.5829	33.877	33.6861	33.0575	33.4719	33.7036	33.6106	33.5972	33.0742	33.5439	33.9738	NaN	34.0564		103	-1.59686	-1.58193	-1.60324	-1.45742
104	-1.71727	-0.688724	-1.24559	-1.44739	-0.800858	-0.469622		33.2395	34.035	33.3835	32.8026	33.708	33.9265		104	-1.59596	-1.62509	-1.55689	-1.72438	-1.69601	-1.57579	-1.71615	-1.6264	-1.67964	-1.60155	-1.61597	NaN	-1.33837		33.5944	33.8867	33.693	33.068	33.4853	33.7184	33.6213	33.6201	33.0969	33.5638	33.9822	NaN	34.063		104	-1.59596	-1.57579	-1.60155	-1.44983
105	-1.71107	-0.673413	-1.21468	-1.43079	-0.78085	-0.446623		33.2462	34.0512	33.4175	32.8376	33.7325	33.9417		105	-1.59483	-1.62391	-1.55699	-1.72245	-1.69356	-1.56913	-1.71594	-1.62504	-1.67775	-1.59979	-1.6144	NaN	-1.32785		33.6058	33.8961	33.6997	33.0788	33.4985	33.7329	33.6318	33.6432	33.1199	33.5833	33.9904	NaN	34.0694		105	-1.59483	-1.56913	-1.59979	-1.44233
106	-1.70443	-0.65826	-1.18377	-1.41305	-0.760801	-0.423624		33.2533	34.0667	33.4515	32.8732	33.756	33.9569		106	-1.5935	-1.62271	-1.55709	-1.72022	-1.69089	-1.56206	-1.71574	-1.62351	-1.67562	-1.59794	-1.61259	NaN	-1.31728		33.6172	33.9053	33.7063	33.0897	33.5117	33.747	33.6422	33.6664	33.1432	33.6024	33.9984	NaN	34.0757		106	-1.5935	-1.56206	-1.59794	-1.43487
107	-1.69734	-0.643271	-1.15286	-1.39422	-0.740764	-0.400625		33.2608	34.0818	33.4855	32.9094	33.7787	33.9721		107	-1.59198	-1.6215	-1.55721	-1.71769	-1.68801	-1.55469	-1.71556	-1.6218	-1.67327	-1.59601	-1.61056	NaN	-1.30663		33.6286	33.9142	33.7126	33.1009	33.5247	33.7607	33.6525	33.6898	33.1666	33.6211	34.0061	NaN	34.082		107	-1.59198	-1.55469	-1.59601	-1.42743
108	-1.6898	-0.628453	-1.12195	-1.37434	-0.720783	-0.377626		33.2686	34.0964	33.5195	32.946	33.8005	33.9874		108	-1.59028	-1.62025	-1.55732	-1.71485	-1.68495	-1.54709	-1.71538	-1.61993	-1.6707	-1.59397	-1.60834	NaN	-1.29588		33.6399	33.9228	33.7187	33.1123	33.5376	33.7742	33.6626	33.7132	33.1901	33.6394	34.0136	NaN	34.0882		108	-1.59028	-1.54709	-1.59397	-1.41997
109	-1.68183	-0.613812	-1.09104	-1.35347	-0.700896	-0.354627		33.2768	34.1105	33.5535	32.9829	33.8215	34.0026		109	-1.58843	-1.61896	-1.55744	-1.71172	-1.6817	-1.53935	-1.71522	-1.61788	-1.66791	-1.59183	-1.60595	NaN	-1.28501		33.6511	33.9312	33.7247	33.1238	33.5505	33.7873	33.6727	33.7365	33.2137	33.6573	34.0208	NaN	34.0943		109	-1.58843	-1.53935	-1.59183	-1.41246
110	-1.67343	-0.599354	-1.06012	-1.33167	-0.681135	-0.331629		33.2852	34.1242	33.5875	33.0201	33.8418	34.0178		110	-1.58642	-1.61764	-1.55756	-1.70828	-1.67828	-1.53153	-1.71505	-1.61566	-1.66493	-1.58958	-1.60341	NaN	-1.27399		33.6623	33.9395	33.7306	33.1356	33.5632	33.8002	33.6825	33.7596	33.2372	33.6749	34.0279	NaN	34.1004		110	-1.58642	-1.53153	-1.58958	-1.40487
111	-1.66462	-0.585085	-1.02921	-1.30904	-0.661524	-0.30863		33.294	34.1374	33.6215	33.0573	33.8614	34.033		111	-1.58429	-1.61627	-1.55768	-1.70455	-1.67471	-1.52368	-1.71488	-1.61329	-1.66176	-1.58721	-1.60076	NaN	-1.26279		33.6735	33.9476	33.7363	33.1476	33.5758	33.8127	33.6923	33.7826	33.2607	33.6921	34.0348	NaN	34.1065		111	-1.58429	-1.52368	-1.58721	-1.39717
112	-1.6554	-0.571009	-0.9983	-1.28565	-0.642081	-0.285631		33.3031	34.1502	33.6555	33.0945	33.8803	34.0482		112	-1.58203	-1.61486	-1.5578	-1.70052	-1.67098	-1.51585	-1.71471	-1.61076	-1.65844	-1.58472	-1.59799	NaN	-1.25139		33.6845	33.9555	33.7419	33.1599	33.5883	33.825	33.7019	33.8052	33.284	33.7089	34.0415	NaN	34.1126		112	-1.58203	-1.51585	-1.58472	-1.38932
113	-1.64579	-0.557129	-0.967389	-1.26162	-0.622818	-0.262632		33.3125	34.1627	33.6895	33.1316	33.8986	34.0634		113	-1.57967	-1.61339	-1.55791	-1.69619	-1.66711	-1.5081	-1.71452	-1.6081	-1.65497	-1.58212	-1.59514	NaN	-1.23975		33.6956	33.9633	33.7475	33.1723	33.6007	33.8371	33.7113	33.8274	33.307	33.7253	34.0481	NaN	34.1186		113	-1.57967	-1.5081	-1.58212	-1.38131
114	-1.6358	-0.543448	-0.936477	-1.23705	-0.603742	-0.239633		33.3221	34.1747	33.7235	33.1685	33.9163	34.0786		114	-1.57722	-1.61187	-1.55802	-1.69159	-1.66312	-1.50044	-1.71433	-1.60531	-1.65138	-1.5794	-1.59221	NaN	-1.22785		33.7065	33.9709	33.7529	33.185	33.613	33.8489	33.7206	33.8491	33.3298	33.7414	34.0545	NaN	34.1247		114	-1.57722	-1.50044	-1.5794	-1.37309
115	-1.62545	-0.529968	-0.905565	-1.21206	-0.584853	-0.216634		33.332	34.1863	33.7575	33.2051	33.9335	34.0938		115	-1.57469	-1.61028	-1.55813	-1.6867	-1.65901	-1.49292	-1.71413	-1.60243	-1.6477	-1.57657	-1.58921	NaN	-1.21565		33.7174	33.9785	33.7583	33.1978	33.6252	33.8605	33.7298	33.8703	33.3521	33.7571	34.0607	NaN	34.1308		115	-1.57469	-1.49292	-1.57657	-1.36465
116	-1.61477	-0.516688	-0.874654	-1.18678	-0.566146	-0.193635		33.3421	34.1976	33.7915	33.2411	33.9501	34.1091		116	-1.57209	-1.60863	-1.55823	-1.68154	-1.65478	-1.48556	-1.7139	-1.59947	-1.64394	-1.57363	-1.58617	NaN	-1.20311		33.7283	33.9859	33.7636	33.211	33.6373	33.8719	33.7389	33.8908	33.3741	33.7725	34.0667	NaN	34.137		116	-1.57209	-1.48556	-1.57363	-1.35594
117	-1.60377	-0.503608	-0.843742	-1.16132	-0.547611	-0.170636		33.3524	34.2085	33.8255	33.2766	33.9663	34.1243		117	-1.56944	-1.6069	-1.55832	-1.67612	-1.65046	-1.47838	-1.71367	-1.59645	-1.64014	-1.57059	-1.58309	NaN	-1.19019		33.7391	33.9933	33.769	33.2243	33.6493	33.8831	33.7478	33.9106	33.3955	33.7875	34.0726	NaN	34.1432		117	-1.56944	-1.47838	-1.57059	-1.34694
118	-1.59247	-0.490725	-0.812831	-1.13585	-0.529234	-0.147637		33.3629	34.2192	33.8596	33.3114	33.9821	34.1395		118	-1.56674	-1.60511	-1.55841	-1.67045	-1.64604	-1.4714	-1.71341	-1.59341	-1.63631	-1.56745	-1.57998	NaN	-1.17686		33.7498	34.0006	33.7743	33.2379	33.6612	33.8941	33.7566	33.9296	33.4164	33.8022	34.0784	NaN	34.1494		118	-1.56674	-1.4714	-1.56745	-1.33761
119	-1.58092	-0.478036	-0.781919	-1.11048	-0.510994	-0.124638		33.3736	34.2295	33.8936	33.3454	33.9975	34.1547		119	-1.56401	-1.60322	-1.55848	-1.66456	-1.64153	-1.46465	-1.71313	-1.59038	-1.6325	-1.56422	-1.57684	NaN	-1.16306		33.7604	34.0079	33.7796	33.2517	33.673	33.9049	33.7653	33.9476	33.4366	33.8165	34.084	NaN	34.1558		119	-1.56401	-1.46465	-1.56422	-1.32792
120	-1.56912	-0.465536	-0.751007	-1.08537	-0.492867	-0.101639		33.3845	34.2395	33.9276	33.3784	34.0125	34.1699		120	-1.56126	-1.60125	-1.55855	-1.65844	-1.63695	-1.45813	-1.71284	-1.58739	-1.62871	-1.56091	-1.57369	NaN	-1.14876		33.771	34.0152	33.7849	33.2657	33.6847	33.9156	33.7738	33.9647	33.456	33.8304	34.0895	NaN	34.1623		120	-1.56126	-1.45813	-1.56091	-1.31784
121	-1.55711	-0.453218	-0.720096	-1.06068	-0.474825	-0.07864		33.3955	34.2492	33.9616	33.4104	34.0273	34.1851		121	-1.5585	-1.59918	-1.55861	-1.65213	-1.6323	-1.45185	-1.71252	-1.58448	-1.625	-1.55753	-1.57053	NaN	-1.13389		33.7815	34.0225	33.7902	33.28	33.6963	33.9262	33.7821	33.9808	33.4747	33.844	34.0949	NaN	34.1689		121	-1.5585	-1.45185	-1.55753	-1.30732
122	-1.54492	-0.441076	-0.689184	-1.03654	-0.456836	-0.055641		33.4066	34.2587	33.9956	33.4413	34.0418	34.2003		122	-1.55574	-1.59701	-1.55866	-1.64564	-1.62759	-1.44584	-1.71218	-1.58168	-1.62137	-1.55408	-1.56736	NaN	-1.11841		33.792	34.0298	33.7956	33.2945	33.7078	33.9366	33.7904	33.9956	33.4926	33.8573	34.1002	NaN	34.1756		122	-1.55574	-1.44584	-1.55408	-1.29633
123	-1.53258	-0.429101	-0.658273	-1.01311	-0.438862	-0.0326421		33.4179	34.2679	34.0296	33.4708	34.056	34.2155		123	-1.55299	-1.59472	-1.5587	-1.639	-1.62283	-1.4401	-1.71181	-1.57903	-1.61787	-1.55058	-1.56419	NaN	-1.10225		33.8024	34.0372	33.8011	33.3093	33.7191	33.947	33.7985	34.0092	33.5095	33.8701	34.1053	NaN	34.1825		123	-1.55299	-1.4401	-1.55058	-1.28483
124	-1.52012	-0.417282	-0.627361	-0.990546	-0.420863	-0.00964313		33.4293	34.2769	34.0636	33.4989	34.0701	34.2308		124	-1.55026	-1.59231	-1.55872	-1.63222	-1.61802	-1.43464	-1.71143	-1.57658	-1.61451	-1.54703	-1.56102	NaN	-1.08535		33.8127	34.0446	33.8067	33.3243	33.7304	33.9572	33.8064	34.0215	33.5254	33.8826	34.1104	NaN	34.1895		124	-1.55026	-1.43464	-1.54703	-1.27277
125	-1.50758	-0.405608	-0.596559	-0.968998	-0.402794	0.0133545		33.4407	34.2857	34.0974	33.5254	34.0841	34.2459		125	-1.54755	-1.58976	-1.55873	-1.62535	-1.61318	-1.42948	-1.71102	-1.57435	-1.61134	-1.54346	-1.55785	NaN	-1.06764		33.8229	34.052	33.8123	33.3395	33.7416	33.9674	33.8142	34.0323	33.5402	33.8948	34.1153	NaN	34.1968		125	-1.54755	-1.42948	-1.54346	-1.2601
126	-1.49448	-0.393866	-0.580167	-0.947454	-0.384401	0.0362216		33.4527	34.2942	34.1088	33.5511	34.0979	34.2566		126	-1.5448	-1.58652	-1.55824	-1.61808	-1.60816	-1.4247	-1.71016	-1.57214	-1.60822	-1.53878	-1.55423	NaN	-1.04874		33.833	34.0595	33.818	33.3555	33.7526	33.9774	33.8219	34.0421	33.5542	33.9065	34.1202	NaN	34.2042		126	-1.5448	-1.4247	-1.53878	-1.24644
127	-1.48036	-0.38191	-0.563885	-0.924873	-0.365512	0.0590874		33.4656	34.3025	34.1201	33.5768	34.1113	34.2673		127	-1.54193	-1.58208	-1.55679	-1.61006	-1.60285	-1.42031	-1.70848	-1.5697	-1.60505	-1.53215	-1.5498	NaN	-1.02833		33.8432	34.067	33.8237	33.3724	33.7634	33.9872	33.8292	34.0514	33.5676	33.918	34.1248	NaN	34.2119		127	-1.54193	-1.42031	-1.53215	-1.23149
128	-1.46529	-0.369821	-0.547602	-0.901368	-0.346207	0.0819532		33.4792	34.3106	34.1313	33.6022	34.1245	34.278		128	-1.53893	-1.5765	-1.55448	-1.60129	-1.59724	-1.41626	-1.70608	-1.56706	-1.60181	-1.5238	-1.54468	NaN	-1.00642		33.8533	34.0744	33.8295	33.3902	33.7741	33.9968	33.8364	34.0603	33.5805	33.9291	34.1292	NaN	34.2196		128	-1.53893	-1.41626	-1.5238	-1.21529
129	-1.44934	-0.357664	-0.53132	-0.877059	-0.326556	0.104819		33.4937	34.3185	34.1426	33.6275	34.1373	34.2887		129	-1.53579	-1.56984	-1.55135	-1.59175	-1.59134	-1.41249	-1.70305	-1.56423	-1.5985	-1.51399	-1.539	NaN	-0.983035		33.8634	34.0819	33.8352	33.4088	33.7847	34.0062	33.8434	34.0688	33.5929	33.9399	34.1335	NaN	34.2276		129	-1.53579	-1.41249	-1.51399	-1.19788
130	-1.43256	-0.345496	-0.515038	-0.852066	-0.306622	0.127685		33.5088	34.3262	34.1538	33.6526	34.1499	34.2994		130	-1.53253	-1.56219	-1.54749	-1.58141	-1.58514	-1.40894	-1.69947	-1.56124	-1.59513	-1.50292	-1.53284	NaN	-0.958201		33.8734	34.0892	33.841	33.4281	33.7951	34.0154	33.8503	34.0768	33.605	33.9504	34.1377	NaN	34.2356		130	-1.53253	-1.40894	-1.50292	-1.17931
131	-1.41504	-0.333362	-0.498755	-0.826514	-0.286462	0.150551		33.5245	34.3336	34.165	33.6775	34.1623	34.31		131	-1.52913	-1.55359	-1.54297	-1.57028	-1.57866	-1.40557	-1.6954	-1.5581	-1.59169	-1.49077	-1.52629	NaN	-0.931967		33.8834	34.0966	33.8467	33.4481	33.8054	34.0244	33.8569	34.0846	33.6166	33.9607	34.1418	NaN	34.2438		131	-1.52913	-1.40557	-1.49077	-1.15964
132	-1.39682	-0.3213	-0.482473	-0.800527	-0.26613	0.173416		33.5407	34.3409	34.1763	33.702	34.1743	34.3207		132	-1.52559	-1.54413	-1.53785	-1.55832	-1.57188	-1.40233	-1.6909	-1.55484	-1.58818	-1.47769	-1.5194	NaN	-0.904389		33.8934	34.1039	33.8524	33.4686	33.8156	34.0333	33.8635	34.0921	33.6279	33.9707	34.1457	NaN	34.2521		132	-1.52559	-1.40233	-1.47769	-1.1389
133	-1.37797	-0.309339	-0.466191	-0.774233	-0.24567	0.196282		33.5574	34.348	34.1875	33.7262	34.1862	34.3314		133	-1.52191	-1.53388	-1.53222	-1.54553	-1.56482	-1.39917	-1.686	-1.55146	-1.5846	-1.46384	-1.51222	NaN	-0.875534		33.9033	34.1112	33.8581	33.4896	33.8258	34.0421	33.8699	34.0992	33.6388	33.9806	34.1496	NaN	34.2606		133	-1.52191	-1.39917	-1.46384	-1.11716
134	-1.35856	-0.297503	-0.449908	-0.747755	-0.225125	0.219148		33.5744	34.3549	34.1988	33.7501	34.1978	34.3421		134	-1.51808	-1.52292	-1.52613	-1.53192	-1.55748	-1.39606	-1.68076	-1.54797	-1.58095	-1.44932	-1.5048	NaN	-0.845476		33.9131	34.1184	33.8638	33.511	33.8358	34.0508	33.8763	34.1062	33.6495	33.9902	34.1533	NaN	34.2691		134	-1.51808	-1.39606	-1.44932	-1.09447
135	-1.33865	-0.285808	-0.433626	-0.72122	-0.204531	0.242014		33.5918	34.3617	34.21	33.7735	34.2092	34.3527		135	-1.51412	-1.51131	-1.51967	-1.51749	-1.54984	-1.39296	-1.6752	-1.5444	-1.57722	-1.43425	-1.49716	NaN	-0.814302		33.9229	34.1256	33.8695	33.5327	33.8458	34.0593	33.8826	34.1129	33.6599	33.9997	34.157	NaN	34.2777		135	-1.51412	-1.39296	-1.43425	-1.07087
136	-1.31831	-0.274266	-0.417344	-0.69475	-0.18392	0.26488		33.6094	34.3683	34.2213	33.7964	34.2203	34.3634		136	-1.51001	-1.49913	-1.51289	-1.50225	-1.54193	-1.38983	-1.66935	-1.54074	-1.57341	-1.41872	-1.48933	NaN	-0.782104		33.9327	34.1328	33.8752	33.5546	33.8557	34.0678	33.8888	34.1194	33.6701	34.009	34.1606	NaN	34.2864		136	-1.51001	-1.38983	-1.41872	-1.04643
137	-1.29761	-0.262886	-0.401061	-0.668464	-0.163321	0.287745		33.6272	34.3747	34.2325	33.8189	34.2313	34.3741		137	-1.50577	-1.48646	-1.50587	-1.48623	-1.53373	-1.38665	-1.66323	-1.537	-1.56951	-1.4028	-1.48131	NaN	-0.748984		33.9424	34.1399	33.8808	33.5766	33.8656	34.0762	33.8949	34.1257	33.6802	34.0181	34.1642	NaN	34.2952		137	-1.50577	-1.38665	-1.4028	-1.0212
138	-1.27662	-0.251672	-0.384779	-0.642481	-0.142759	0.310611		33.6451	34.3811	34.2437	33.8407	34.2421	34.3848		138	-1.50138	-1.47337	-1.49868	-1.46946	-1.52524	-1.38339	-1.65685	-1.53319	-1.56551	-1.38655	-1.47312	NaN	-0.715049		33.952	34.1469	33.8864	33.5988	33.8754	34.0845	33.901	34.1319	33.6901	34.0271	34.1678	NaN	34.304		138	-1.50138	-1.38339	-1.38655	-0.995227
139	-1.2554	-0.240625	-0.368497	-0.616913	-0.122254	0.333477		33.663	34.3873	34.255	33.862	34.2526	34.3955		139	-1.49686	-1.45993	-1.49137	-1.45199	-1.51648	-1.38001	-1.65024	-1.52931	-1.56141	-1.37004	-1.46475	NaN	-0.680413		33.9615	34.1539	33.892	33.6209	33.8852	34.0928	33.9071	34.138	33.6998	34.0361	34.1713	NaN	34.3129		139	-1.49686	-1.38001	-1.37004	-0.968576
140	-1.23405	-0.229742	-0.352214	-0.591871	-0.101824	0.356343		33.6809	34.3934	34.2662	33.8827	34.263	34.4061		140	-1.49221	-1.44622	-1.48401	-1.43389	-1.50743	-1.37651	-1.64339	-1.52536	-1.55719	-1.35331	-1.4562	NaN	-0.645195		33.971	34.1609	33.8975	33.6429	33.8949	34.101	33.9133	34.1439	33.7095	34.0449	34.1749	NaN	34.3218		140	-1.49221	-1.37651	-1.35331	-0.941301
141	-1.21264	-0.21902	-0.335932	-0.567459	-0.0814839	0.379209		33.6986	34.3994	34.2775	33.9027	34.2733	34.4168		141	-1.48743	-1.4323	-1.47666	-1.41522	-1.4981	-1.37286	-1.63632	-1.52133	-1.55285	-1.3364	-1.44746	NaN	-0.609519		33.9803	34.1677	33.903	33.6648	33.9047	34.1092	33.9194	34.1497	33.7191	34.0536	34.1784	NaN	34.3308		141	-1.48743	-1.37286	-1.3364	-0.913457
142	-1.19125	-0.208454	-0.31965	-0.543778	-0.0612457	0.402074		33.7162	34.4053	34.2887	33.9219	34.2833	34.4275		142	-1.48253	-1.41824	-1.46938	-1.39609	-1.48848	-1.36903	-1.62903	-1.51722	-1.54836	-1.31934	-1.43852	NaN	-0.573511		33.9896	34.1745	33.9084	33.6864	33.9144	34.1173	33.9256	34.1555	33.7288	34.0623	34.182	NaN	34.3397		142	-1.48253	-1.36903	-1.31934	-0.8851
143	-1.16999	-0.198035	-0.303367	-0.520923	-0.0411187	0.42494		33.7335	34.4111	34.2999	33.9404	34.2932	34.4382		143	-1.4775	-1.40411	-1.46221	-1.3766	-1.47858	-1.36501	-1.62152	-1.51303	-1.54371	-1.30215	-1.42937	NaN	-0.5373		33.9988	34.1812	33.9138	33.7076	33.9241	34.1254	33.9318	34.1612	33.7384	34.0709	34.1856	NaN	34.3487		143	-1.4775	-1.36501	-1.30215	-0.856288
144	-1.14894	-0.187757	-0.287085	-0.498986	-0.0211096	0.447806		33.7504	34.4169	34.3112	33.9581	34.303	34.4488		144	-1.47237	-1.38997	-1.45522	-1.35689	-1.46839	-1.36079	-1.61379	-1.50875	-1.53888	-1.28485	-1.41999	NaN	-0.501017		34.0079	34.1879	33.9191	33.7284	33.9339	34.1335	33.9381	34.1669	33.7481	34.0795	34.1892	NaN	34.3576		144	-1.47237	-1.36079	-1.28485	-0.827076
145	-1.1282	-0.17761	-0.270803	-0.478051	-0.00122321	0.470672		33.7669	34.4227	34.3224	33.9749	34.3126	34.4595		145	-1.46713	-1.37588	-1.44844	-1.33708	-1.45792	-1.35636	-1.60584	-1.50435	-1.53386	-1.26747	-1.41035	NaN	-0.464793		34.0169	34.1944	33.9244	33.7487	33.9437	34.1415	33.9445	34.1726	33.7578	34.088	34.193	NaN	34.3665		145	-1.46713	-1.35636	-1.26747	-0.79752
146	-1.10789	-0.167584	-0.25452	-0.4582	0.0185381	0.493537		33.783	34.4284	34.3337	33.9908	34.3221	34.4702		146	-1.46179	-1.36189	-1.44194	-1.31734	-1.44715	-1.3517	-1.59767	-1.49984	-1.52861	-1.25	-1.40045	NaN	-0.428762		34.0258	34.2009	33.9296	33.7683	33.9535	34.1496	33.951	34.1782	33.7677	34.0966	34.1968	NaN	34.3753		146	-1.46179	-1.3517	-1.25	-0.767675
147	-1.08812	-0.157671	-0.238238	-0.439509	0.0381737	0.516403		33.7984	34.434	34.3449	34.0057	34.3315	34.4809		147	-1.45637	-1.34807	-1.43574	-1.29784	-1.43609	-1.3468	-1.58928	-1.4952	-1.52311	-1.23246	-1.39026	NaN	-0.393053		34.0346	34.2072	33.9348	33.7871	33.9633	34.1576	33.9576	34.184	33.7777	34.1052	34.2006	NaN	34.3841		147	-1.45637	-1.3468	-1.23246	-0.737598
148	-1.069	-0.147861	-0.221956	-0.422049	0.0576848	0.539269		33.8132	34.4397	34.3561	34.0197	34.3408	34.4916		148	-1.45086	-1.33447	-1.42988	-1.27876	-1.42473	-1.34165	-1.58067	-1.49041	-1.51734	-1.21486	-1.37976	NaN	-0.357797		34.0433	34.2134	33.9398	33.8051	33.9731	34.1656	33.9643	34.1897	33.7879	34.1138	34.2046	NaN	34.3927		148	-1.45086	-1.34165	-1.21486	-0.707342
149	-1.05066	-0.138145	-0.205673	-0.40589	0.0770743	0.562135		33.8273	34.4453	34.3674	34.0326	34.3499	34.5022		149	-1.44529	-1.32113	-1.4244	-1.26032	-1.41307	-1.33625	-1.57185	-1.48544	-1.51126	-1.19719	-1.36893	NaN	-0.323121		34.0518	34.2195	33.9448	33.822	33.9831	34.1737	33.9713	34.1956	33.7984	34.1225	34.2088	NaN	34.4013		149	-1.44529	-1.33625	-1.19719	-0.676962
150	-1.03323	-0.128517	-0.189415	-0.391094	0.0963467	0.584862		33.8406	34.451	34.3786	34.0444	34.359	34.5128		150	-1.43967	-1.30809	-1.41933	-1.2427	-1.40111	-1.33058	-1.5628	-1.48028	-1.50483	-1.17946	-1.35775	NaN	-0.289153		34.0602	34.2255	33.9498	33.8379	33.993	34.1817	33.9784	34.2015	33.8091	34.1312	34.2131	NaN	34.4097		150	-1.43967	-1.33058	-1.17946	-0.64651
151	-1.01622	-0.118874	-0.17637	-0.377213	0.116212	0.594005		33.8534	34.4567	34.3842	34.0556	34.3681	34.5177		151	-1.43374	-1.2948	-1.41458	-1.2247	-1.38808	-1.32347	-1.55312	-1.47386	-1.49756	-1.16108	-1.346	NaN	-0.253741		34.0685	34.2313	33.9546	33.8531	34.0031	34.1897	33.9857	34.2076	33.82	34.1401	34.2175	NaN	34.4182		151	-1.43374	-1.32347	-1.16108	-0.614317
152	-0.999076	-0.109128	-0.163348	-0.36373	0.137339	0.603009		33.8662	34.4624	34.3898	34.0665	34.3773	34.5226		152	-1.42726	-1.28068	-1.41003	-1.20503	-1.37321	-1.31379	-1.54238	-1.46517	-1.48896	-1.14147	-1.33345	NaN	-0.214755		34.077	34.2371	33.9593	33.8682	34.0133	34.1978	33.9931	34.2137	33.8309	34.1489	34.2219	NaN	34.427		152	-1.42726	-1.31379	-1.14147	-0.578688
153	-0.981816	-0.0992895	-0.150327	-0.350608	0.159662	0.612013		33.8791	34.4681	34.3955	34.0772	34.3867	34.5274		153	-1.42021	-1.2658	-1.40565	-1.18382	-1.35653	-1.30168	-1.53058	-1.45431	-1.47907	-1.12067	-1.32011	NaN	-0.172359		34.0856	34.2429	33.964	33.8831	34.0237	34.2059	34.0005	34.2199	33.8419	34.1578	34.2263	NaN	34.4361		153	-1.42021	-1.30168	-1.12067	-0.539653
154	-0.964445	-0.0893679	-0.137305	-0.337814	0.183111	0.621018		33.8919	34.4739	34.4011	34.0876	34.3963	34.5323		154	-1.4126	-1.25023	-1.40144	-1.16118	-1.33804	-1.28725	-1.51771	-1.44138	-1.46789	-1.09873	-1.30602	NaN	-0.126738		34.0942	34.2486	33.9686	33.8979	34.0342	34.2141	34.008	34.2261	33.8529	34.1668	34.2309	NaN	34.4455		154	-1.4126	-1.28725	-1.09873	-0.497275
155	-0.946972	-0.0793738	-0.124284	-0.325317	0.207609	0.630022		33.9046	34.4797	34.4067	34.0979	34.4059	34.5371		155	-1.40442	-1.23402	-1.39738	-1.13723	-1.31777	-1.27062	-1.5038	-1.42649	-1.45547	-1.07569	-1.29117	NaN	-0.0780947		34.1029	34.2542	33.9731	33.9126	34.0449	34.2222	34.0156	34.2324	33.8639	34.1757	34.2354	NaN	34.4552		155	-1.40442	-1.27062	-1.07569	-0.451642
156	-0.929406	-0.0693177	-0.111262	-0.313088	0.233073	0.639026		33.9174	34.4855	34.4123	34.1079	34.4156	34.5419		156	-1.39567	-1.21723	-1.39346	-1.11208	-1.29574	-1.25191	-1.48884	-1.40975	-1.44182	-1.0516	-1.27559	NaN	-0.0266478		34.1117	34.2598	33.9775	33.9272	34.0556	34.2304	34.0233	34.2387	33.875	34.1848	34.24	NaN	34.4652		156	-1.39567	-1.25191	-1.0516	-0.40287
157	-0.911759	-0.0592104	-0.0982408	-0.301102	0.259417	0.64803		33.9301	34.4913	34.4179	34.1178	34.4254	34.5468		157	-1.38636	-1.19992	-1.38965	-1.08583	-1.27202	-1.23124	-1.47285	-1.39125	-1.42697	-1.02649	-1.2593	NaN	0.0273696		34.1205	34.2654	33.9818	33.9416	34.0665	34.2386	34.0311	34.245	33.8861	34.1938	34.2446	NaN	34.4754		157	-1.38636	-1.23124	-1.02649	-0.351101
158	-0.89404	-0.0490626	-0.0852193	-0.289336	0.28655	0.657034		33.9428	34.4971	34.4235	34.1274	34.4353	34.5516		158	-1.3765	-1.18212	-1.38596	-1.05857	-1.24662	-1.20873	-1.45584	-1.37112	-1.41095	-1.00043	-1.24231	NaN	0.0837117		34.1294	34.2709	33.9861	33.9559	34.0775	34.2469	34.0389	34.2514	33.8973	34.2029	34.2493	NaN	34.4858		158	-1.3765	-1.20873	-1.00043	-0.296502
159	-0.87626	-0.0388854	-0.0721978	-0.277769	0.314376	0.666039		33.9554	34.5029	34.4291	34.1369	34.4453	34.5565		159	-1.36609	-1.16387	-1.38236	-1.0304	-1.21963	-1.18448	-1.43782	-1.34945	-1.3938	-0.973465	-1.22465	NaN	0.142122		34.1383	34.2764	33.9904	33.97	34.0886	34.2551	34.0468	34.2578	33.9084	34.212	34.254	NaN	34.4964		159	-1.36609	-1.18448	-0.973465	-0.239262
160	-0.85843	-0.0286898	-0.0591764	-0.266382	0.342798	0.675043		33.968	34.5087	34.4347	34.1462	34.4553	34.5613		160	-1.35514	-1.14524	-1.37886	-1.00141	-1.19108	-1.15862	-1.41883	-1.32637	-1.37555	-0.945641	-1.20634	NaN	0.202334		34.1473	34.2818	33.9945	33.984	34.0997	34.2634	34.0547	34.2642	33.9196	34.2211	34.2587	NaN	34.5071		160	-1.35514	-1.15862	-0.945641	-0.17959
161	-0.840561	-0.0184868	-0.0461549	-0.25516	0.371718	0.684047		33.9805	34.5145	34.4403	34.1553	34.4653	34.5661		161	-1.34367	-1.12624	-1.37543	-0.971686	-1.16106	-1.13126	-1.39887	-1.30197	-1.35623	-0.917015	-1.18739	NaN	0.264074		34.1562	34.2872	33.9987	33.9979	34.111	34.2716	34.0627	34.2706	33.9309	34.2302	34.2635	NaN	34.518		161	-1.34367	-1.13126	-0.917015	-0.117717
162	-0.822663	-0.0082876	-0.0331334	-0.244086	0.401033	0.693051		33.993	34.5203	34.4459	34.1642	34.4753	34.571		162	-1.33169	-1.10691	-1.37206	-0.941301	-1.12963	-1.10251	-1.37798	-1.27638	-1.33589	-0.88764	-1.16782	NaN	0.327066		34.1652	34.2925	34.0027	34.0117	34.1223	34.2799	34.0708	34.2771	33.9421	34.2393	34.2683	NaN	34.529		162	-1.33169	-1.10251	-0.88764	-0.0538885
163	-0.80475	0.00189675	-0.0201119	-0.233147	0.430642	0.702055		34.0054	34.5261	34.4515	34.173	34.4854	34.5758		163	-1.31923	-1.08729	-1.36876	-0.910335	-1.09687	-1.07246	-1.35617	-1.24971	-1.31455	-0.85757	-1.14766	NaN	0.391025		34.1742	34.2978	34.0068	34.0254	34.1337	34.2882	34.0789	34.2835	33.9534	34.2484	34.2731	NaN	34.5401		163	-1.31923	-1.07246	-0.85757	0.0116337
164	-0.786831	0.0120552	-0.00709047	-0.222331	0.460444	0.71106		34.0177	34.5319	34.4571	34.1816	34.4954	34.5807		164	-1.30629	-1.06742	-1.36551	-0.878858	-1.06286	-1.04124	-1.33348	-1.22206	-1.29226	-0.826861	-1.12694	NaN	0.45567		34.1832	34.3031	34.0108	34.0389	34.1451	34.2965	34.0871	34.29	33.9647	34.2576	34.278	NaN	34.5512		164	-1.30629	-1.04124	-0.826861	0.0785761
165	-0.76892	0.0221767	0.005931	-0.211629	0.490337	0.720064		34.0299	34.5376	34.4627	34.19	34.5054	34.5855		165	-1.2929	-1.0473	-1.36229	-0.846941	-1.02769	-1.00894	-1.30994	-1.19355	-1.26906	-0.795567	-1.10566	NaN	0.520716		34.1922	34.3083	34.0147	34.0523	34.1566	34.3047	34.0954	34.2964	33.976	34.2667	34.2829	NaN	34.5624		165	-1.2929	-1.00894	-0.795567	0.146655
166	-0.751028	0.0322503	0.0189525	-0.201031	0.520222	0.729068		34.0421	34.5433	34.4683	34.1983	34.5153	34.5903		166	-1.27909	-1.02698	-1.35911	-0.814647	-0.991449	-0.975658	-1.28557	-1.16428	-1.24499	-0.763746	-1.08386	NaN	0.585884		34.2012	34.3135	34.0187	34.0655	34.1681	34.313	34.1037	34.3028	33.9873	34.2758	34.2878	NaN	34.5736		166	-1.27909	-0.975658	-0.763746	0.215579
167	-0.733168	0.0422653	0.031974	-0.190528	0.55	0.738072		34.0541	34.549	34.474	34.2064	34.5252	34.5952		167	-1.26488	-1.00647	-1.35596	-0.782038	-0.954233	-0.941504	-1.26042	-1.13436	-1.2201	-0.731453	-1.06155	NaN	0.650897		34.2102	34.3187	34.0226	34.0787	34.1796	34.3212	34.112	34.3092	33.9987	34.2849	34.2928	NaN	34.5847		167	-1.26488	-0.941504	-0.731453	0.285052
168	-0.715352	0.052211	0.0449954	-0.180115	0.579577	0.747077		34.0661	34.5546	34.4796	34.2144	34.5349	34.6		168	-1.25029	-0.985805	-1.35282	-0.749172	-0.916137	-0.906569	-1.23451	-1.1039	-1.19442	-0.698743	-1.03877	NaN	0.715484		34.2191	34.3238	34.0265	34.0917	34.1911	34.3295	34.1204	34.3156	34.01	34.294	34.2978	NaN	34.5959		168	-1.25029	-0.906569	-0.698743	0.354776
169	-0.697594	0.0620769	0.0580169	-0.169785	0.608861	0.756081		34.0779	34.5602	34.4852	34.2222	34.5446	34.6049		169	-1.23537	-0.964993	-1.34969	-0.716103	-0.87726	-0.870949	-1.20789	-1.07299	-1.168	-0.665674	-1.01554	NaN	0.779382		34.228	34.3289	34.0304	34.1046	34.2027	34.3377	34.1288	34.3219	34.0214	34.3031	34.3028	NaN	34.6069		169	-1.23537	-0.870949	-0.665674	0.424452
170	-0.679905	0.0718526	0.0710384	-0.159532	0.637761	0.765085		34.0897	34.5658	34.4908	34.2299	34.5542	34.6097		170	-1.22014	-0.944056	-1.34657	-0.682883	-0.837702	-0.834735	-1.18059	-1.04173	-1.14089	-0.632301	-0.99187	NaN	0.842337		34.2368	34.3339	34.0342	34.1173	34.2142	34.3459	34.1373	34.3282	34.0328	34.3121	34.3079	NaN	34.6179		170	-1.22014	-0.834735	-0.632301	0.493784
171	-0.6623	0.0815281	0.0840598	-0.149353	0.666195	0.774089		34.1013	34.5713	34.4964	34.2375	34.5637	34.6145		171	-1.20464	-0.923012	-1.34344	-0.649561	-0.797565	-0.798017	-1.15265	-1.01023	-1.11313	-0.598679	-0.967798	NaN	0.904107		34.2456	34.3389	34.0381	34.1299	34.2257	34.354	34.1457	34.3345	34.0442	34.3211	34.3129	NaN	34.6287		171	-1.20464	-0.798017	-0.598679	0.562482
172	-0.644791	0.0910934	0.0970813	-0.139245	0.694082	0.783093		34.1128	34.5767	34.502	34.2449	34.573	34.6194		172	-1.18889	-0.901874	-1.34029	-0.616183	-0.756953	-0.76088	-1.12411	-0.97858	-1.08476	-0.564863	-0.943345	NaN	0.964462		34.2543	34.3439	34.0419	34.1425	34.2372	34.3622	34.1543	34.3407	34.0555	34.3301	34.318	NaN	34.6394		172	-1.18889	-0.76088	-0.564863	0.630264
173	-0.627392	0.100539	0.110103	-0.129203	0.721348	0.792098		34.1242	34.5821	34.5076	34.2521	34.5822	34.6242		173	-1.17295	-0.880658	-1.33713	-0.582791	-0.715968	-0.72341	-1.09501	-0.946865	-1.05584	-0.530909	-0.918537	NaN	1.02319		34.2629	34.3489	34.0458	34.1548	34.2487	34.3703	34.1628	34.3469	34.0669	34.339	34.3232	NaN	34.6499		173	-1.17295	-0.72341	-0.530909	0.696856
174	-0.610116	0.109855	0.123124	-0.119226	0.747923	0.801102		34.1354	34.5875	34.5132	34.2593	34.5912	34.629		174	-1.15683	-0.859374	-1.33394	-0.549427	-0.674715	-0.685686	-1.0654	-0.915176	-1.0264	-0.496869	-0.893399	NaN	1.08008		34.2714	34.3539	34.0496	34.1671	34.26	34.3784	34.1714	34.353	34.0783	34.3479	34.3283	NaN	34.6603		174	-1.15683	-0.685686	-0.496869	0.761999
175	-0.592977	0.119034	0.136146	-0.109312	0.773744	0.810106		34.1465	34.5928	34.5188	34.2663	34.6	34.6339		175	-1.14059	-0.838036	-1.33072	-0.516129	-0.633295	-0.647787	-1.03533	-0.883596	-0.996501	-0.462797	-0.867957	NaN	1.13495		34.2799	34.3588	34.0535	34.1792	34.2714	34.3864	34.18	34.3591	34.0897	34.3567	34.3335	NaN	34.6704		175	-1.14059	-0.647787	-0.462797	0.825448
176	-0.575989	0.128065	0.149167	-0.0994596	0.798753	0.81911		34.1575	34.598	34.5244	34.2731	34.6087	34.6387		176	-1.12427	-0.816652	-1.32745	-0.482931	-0.591811	-0.60979	-1.00482	-0.852205	-0.966182	-0.428745	-0.842236	NaN	1.18764		34.2882	34.3637	34.0573	34.1913	34.2826	34.3944	34.1886	34.3651	34.101	34.3655	34.3387	NaN	34.6803		176	-1.12427	-0.60979	-0.428745	0.886973
177	-0.559166	0.13694	0.162189	-0.0896672	0.822898	0.828114		34.1683	34.6031	34.53	34.2799	34.6171	34.6436		177	-1.1079	-0.795232	-1.32414	-0.449867	-0.550364	-0.571766	-0.973938	-0.82108	-0.935489	-0.394764	-0.816262	NaN	1.238		34.2964	34.3686	34.0612	34.2032	34.2938	34.4023	34.1973	34.371	34.1124	34.3742	34.3439	NaN	34.69		177	-1.1079	-0.571766	-0.394764	0.946364
178	-0.542523	0.145652	0.17521	-0.0799344	0.846134	0.837119		34.1789	34.6082	34.5356	34.2865	34.6254	34.6484		178	-1.09154	-0.773783	-1.32077	-0.416969	-0.509053	-0.533784	-0.942716	-0.790292	-0.90447	-0.360904	-0.790061	NaN	1.2859		34.3045	34.3734	34.0651	34.2149	34.3048	34.4102	34.2059	34.3769	34.1237	34.3828	34.3491	NaN	34.6994		178	-1.09154	-0.533784	-0.360904	1.00343
179	-0.526072	0.154192	0.188232	-0.0702606	0.868424	0.846123		34.1894	34.6131	34.5412	34.293	34.6334	34.6532		179	-1.07522	-0.752313	-1.31734	-0.384265	-0.467975	-0.495913	-0.911203	-0.75991	-0.87317	-0.327214	-0.763659	NaN	1.33123		34.3124	34.3783	34.069	34.2266	34.3158	34.4181	34.2146	34.3827	34.1351	34.3914	34.3544	NaN	34.7086		179	-1.07522	-0.495913	-0.327214	1.058
180	-0.509829	0.162554	0.201253	-0.0606455	0.889734	0.855127		34.1996	34.618	34.5468	34.2994	34.6412	34.6581		180	-1.05898	-0.730829	-1.31383	-0.351782	-0.427224	-0.458215	-0.879445	-0.729998	-0.841635	-0.293741	-0.737083	NaN	1.3739		34.3202	34.3831	34.073	34.2381	34.3266	34.4259	34.2232	34.3883	34.1464	34.3998	34.3597	NaN	34.7174		180	-1.05898	-0.458215	-0.293741	1.10994
181	-0.493808	0.170729	0.214275	-0.0510891	0.910039	0.864131		34.2098	34.6228	34.5525	34.3057	34.6487	34.6629		181	-1.04289	-0.709334	-1.31024	-0.319545	-0.386894	-0.420752	-0.847486	-0.700614	-0.809909	-0.260532	-0.710359	NaN	1.41385		34.3278	34.388	34.0769	34.2495	34.3372	34.4336	34.2319	34.3939	34.1576	34.4082	34.3649	NaN	34.726		181	-1.04289	-0.420752	-0.260532	1.15911
182	-0.478024	0.178711	0.227296	-0.0415912	0.92932	0.873136		34.2197	34.6275	34.5581	34.3119	34.656	34.6678		182	-1.02697	-0.687836	-1.30656	-0.287578	-0.347073	-0.38358	-0.815373	-0.671815	-0.778037	-0.227632	-0.683512	NaN	1.45102		34.3352	34.3928	34.0809	34.2608	34.3478	34.4413	34.2405	34.3994	34.1689	34.4165	34.3702	NaN	34.7343		182	-1.02697	-0.38358	-0.227632	1.20542
183	-0.46249	0.186493	0.240318	-0.0321522	0.947563	0.88214		34.2294	34.6321	34.5637	34.3179	34.663	34.6726		183	-1.01129	-0.666337	-1.30277	-0.255902	-0.307848	-0.346756	-0.78315	-0.64365	-0.746062	-0.195085	-0.656569	NaN	1.4854		34.3424	34.3976	34.085	34.272	34.3581	34.449	34.2492	34.4048	34.1801	34.4247	34.3756	NaN	34.7422		183	-1.01129	-0.346756	-0.195085	1.2488
184	-0.447223	0.19407	0.253339	-0.0227721	0.964762	0.891144		34.2389	34.6366	34.5693	34.3239	34.6697	34.6774		184	-0.995874	-0.64484	-1.29888	-0.224536	-0.269302	-0.310331	-0.750863	-0.616167	-0.71403	-0.162932	-0.629557	NaN	1.51698		34.3494	34.4024	34.0891	34.283	34.3683	34.4565	34.2578	34.4101	34.1913	34.4328	34.3809	NaN	34.7499		184	-0.995874	-0.310331	-0.162932	1.28921
185	-0.432235	0.201435	0.26636	-0.0134511	0.980915	0.900148		34.2483	34.641	34.5749	34.3297	34.6762	34.6823		185	-0.980787	-0.623351	-1.29487	-0.193498	-0.231514	-0.274353	-0.718555	-0.589408	-0.68198	-0.131215	-0.602501	NaN	1.54577		34.3562	34.4072	34.0932	34.294	34.3783	34.464	34.2664	34.4153	34.2024	34.4408	34.3862	NaN	34.7572		185	-0.980787	-0.274353	-0.131215	1.32661
186	-0.417543	0.208583	0.279382	-0.00418966	0.996026	0.909152		34.2574	34.6453	34.5805	34.3354	34.6823	34.6871		186	-0.966071	-0.601869	-1.29073	-0.162806	-0.194561	-0.238869	-0.686271	-0.563411	-0.649956	-0.0999725	-0.575426	NaN	1.57182		34.3628	34.412	34.0974	34.3048	34.3881	34.4714	34.275	34.4204	34.2135	34.4487	34.3916	NaN	34.7641		186	-0.966071	-0.238869	-0.0999725	1.36102
187	-0.40316	0.215509	0.292403	0.00501218	1.0101	0.918157		34.2663	34.6495	34.5861	34.3411	34.6882	34.692		187	-0.951774	-0.580399	-1.28644	-0.132474	-0.158516	-0.203921	-0.654054	-0.538208	-0.617998	-0.069242	-0.54836	NaN	1.59517		34.3692	34.4168	34.1017	34.3155	34.3977	34.4788	34.2836	34.4254	34.2246	34.4565	34.397	NaN	34.7708		187	-0.951774	-0.203921	-0.069242	1.39246
188	-0.389102	0.222209	0.305425	0.0141542	1.02316	0.927161		34.2749	34.6536	34.5917	34.3466	34.6938	34.6968		188	-0.937945	-0.558941	-1.282	-0.102516	-0.123446	-0.169549	-0.621947	-0.513831	-0.586147	-0.0390596	-0.521327	NaN	1.61591		34.3752	34.4216	34.106	34.326	34.407	34.486	34.2921	34.4302	34.2355	34.4641	34.4023	NaN	34.7771		188	-0.937945	-0.169549	-0.0390596	1.42099
189	-0.375383	0.228677	0.318446	0.0232363	1.03521	0.936165		34.2833	34.6575	34.5973	34.3521	34.699	34.7016		189	-0.924631	-0.537498	-1.2774	-0.0729438	-0.0894171	-0.135791	-0.58999	-0.490305	-0.55444	-0.00945972	-0.494354	NaN	1.63413		34.3811	34.4264	34.1104	34.3365	34.4161	34.4932	34.3006	34.4349	34.2465	34.4716	34.4077	NaN	34.783		189	-0.924631	-0.135791	-0.00945972	1.44669
190	-0.362018	0.234909	0.331468	0.0322585	1.04628	0.945169		34.2915	34.6614	34.6029	34.3574	34.704	34.7065		190	-0.911881	-0.51607	-1.27261	-0.0437695	-0.0564903	-0.102681	-0.558226	-0.46765	-0.522915	0.0195247	-0.467465	NaN	1.64994		34.3866	34.4312	34.1148	34.3468	34.4249	34.5003	34.3091	34.4395	34.2573	34.479	34.4131	NaN	34.7886		190	-0.911881	-0.102681	0.0195247	1.46964
191	-0.349022	0.240901	0.344489	0.0412208	1.05639	0.954174		34.2995	34.6651	34.6085	34.3627	34.7086	34.7113		191	-0.899741	-0.494658	-1.26762	-0.0150026	-0.0247232	-0.0702491	-0.526693	-0.445886	-0.49161	0.0478623	-0.440685	NaN	1.66346		34.3918	34.4361	34.1194	34.357	34.4334	34.5073	34.3175	34.4439	34.2682	34.4862	34.4185	NaN	34.7939		191	-0.899741	-0.0702491	0.0478623	1.48996
192	-0.33641	0.246651	0.357511	0.0501235	1.06557	0.963178		34.3071	34.6686	34.6141	34.3678	34.7128	34.7162		192	-0.888259	-0.473264	-1.26243	0.0133481	0.00583003	-0.0385244	-0.49543	-0.425026	-0.46056	0.0755235	-0.41404	NaN	1.67484		34.3967	34.4409	34.124	34.3671	34.4417	34.5143	34.3259	34.4482	34.2789	34.4932	34.4239	NaN	34.7989		192	-0.888259	-0.0385244	0.0755235	1.5078
193	-0.324196	0.252153	0.370532	0.0589669	1.07383	0.972182		34.3146	34.6721	34.6197	34.3729	34.7168	34.721		193	-0.87748	-0.451888	-1.25701	0.0412748	0.0351189	-0.00753267	-0.464476	-0.405083	-0.4298	0.10248	-0.387553	NaN	1.68423		34.4013	34.4457	34.1287	34.3771	34.4497	34.5211	34.3342	34.4524	34.2895	34.5001	34.4293	NaN	34.8035		193	-0.87748	-0.00753267	0.10248	1.5233
194	-0.312395	0.257406	0.383554	0.0677516	1.08122	0.981186		34.3217	34.6754	34.6254	34.3779	34.7204	34.7258		194	-0.86745	-0.430532	-1.25134	0.068771	0.063096	0.0227034	-0.433865	-0.386062	-0.399362	0.128705	-0.361249	NaN	1.69178		34.4056	34.4506	34.1335	34.387	34.4573	34.5278	34.3425	34.4564	34.3001	34.5069	34.4347	NaN	34.8078		194	-0.86745	0.0227034	0.128705	1.53662
195	-0.301022	0.262406	0.396575	0.0764781	1.08775	0.99019		34.3286	34.6785	34.631	34.3828	34.7236	34.7307		195	-0.858214	-0.409195	-1.24541	0.0958308	0.0897171	0.0521634	-0.403634	-0.36797	-0.369278	0.154173	-0.335152	NaN	1.69768		34.4095	34.4555	34.1384	34.3968	34.4646	34.5345	34.3507	34.4603	34.3106	34.5135	34.4401	NaN	34.8118		195	-0.858214	0.0521634	0.154173	1.54794
196	-0.290091	0.267149	0.409597	0.0851473	1.09344	0.999195		34.3352	34.6815	34.6366	34.3876	34.7265	34.7355		196	-0.849816	-0.387879	-1.2392	0.122449	0.114941	0.0808298	-0.373815	-0.350808	-0.339579	0.178861	-0.309285	NaN	1.70209		34.413	34.4604	34.1434	34.4064	34.4716	34.541	34.3588	34.464	34.321	34.5199	34.4455	NaN	34.8155		196	-0.849816	0.0808298	0.178861	1.55743
197	-0.279617	0.271634	0.422618	0.0937602	1.09833	1.0082		34.3415	34.6844	34.6422	34.3924	34.729	34.7403		197	-0.842297	-0.366584	-1.23268	0.148623	0.138729	0.108688	-0.344441	-0.334577	-0.310294	0.202746	-0.283672	NaN	1.7052		34.4162	34.4653	34.1485	34.4159	34.4782	34.5475	34.3669	34.4676	34.3313	34.5261	34.4509	NaN	34.8188		197	-0.842297	0.108688	0.202746	1.56528
198	-0.269614	0.275857	0.43564	0.102318	1.10243	1.0172		34.3475	34.6871	34.6478	34.3971	34.7312	34.7452		198	-0.835699	-0.345312	-1.22583	0.174348	0.161045	0.135724	-0.315544	-0.319273	-0.281452	0.225807	-0.258334	NaN	1.7072		34.4189	34.4702	34.1537	34.4253	34.4844	34.5538	34.3749	34.4709	34.3414	34.5321	34.4563	NaN	34.8219		198	-0.835699	0.135724	0.225807	1.57169
199	-0.260097	0.279817	0.448661	0.110822	1.10576	1.02621		34.3532	34.6896	34.6534	34.4017	34.7329	34.75		199	-0.830063	-0.324064	-1.21864	0.199623	0.181854	0.161929	-0.287151	-0.304892	-0.253079	0.248023	-0.233295	NaN	1.70827		34.4213	34.4752	34.1591	34.4346	34.4902	34.56	34.3827	34.4742	34.3515	34.5379	34.4617	NaN	34.8247		199	-0.830063	0.161929	0.248023	1.57682
200	-0.251079	0.28351	0.461606	0.119274	1.10834	1.03511		34.3586	34.692	34.659	34.4062	34.7343	34.7548		200	-0.825425	-0.302842	-1.21107	0.224446	0.201124	0.187295	-0.259292	-0.291429	-0.2252	0.269377	-0.208577	NaN	1.70859		34.4232	34.4802	34.1646	34.4438	34.4957	34.5661	34.3905	34.4772	34.3615	34.5436	34.4671	NaN	34.8271		200	-0.825425	0.187295	0.269377	1.58086
201	-0.242304	0.287058	0.464447	0.127871	1.11052	1.03356		34.3638	34.6943	34.66	34.4107	34.7355	34.7557		201	-0.821312	-0.281378	-1.20272	0.249149	0.219559	0.212207	-0.23151	-0.278392	-0.19724	0.290396	-0.183775	NaN	1.70858		34.4249	34.4853	34.1703	34.453	34.5009	34.5722	34.3983	34.4802	34.3713	34.5491	34.4725	NaN	34.8295		201	-0.821312	0.212207	0.290396	1.58437
202	-0.233517	0.290579	0.467211	0.136783	1.11267	1.03191		34.369	34.6965	34.661	34.4152	34.7366	34.7565		202	-0.817232	-0.259415	-1.19318	0.274051	0.237864	0.23706	-0.203344	-0.265303	-0.168628	0.311581	-0.158488	NaN	1.70856		34.4265	34.4904	34.1762	34.4621	34.5059	34.5782	34.4061	34.4832	34.3813	34.5545	34.478	NaN	34.8318		202	-0.817232	0.23706	0.311581	1.5878
203	-0.224735	0.294068	0.469975	0.145975	1.11476	1.03026		34.374	34.6987	34.662	34.4196	34.7376	34.7573		203	-0.813199	-0.236975	-1.18241	0.299135	0.256006	0.261859	-0.174811	-0.252176	-0.139396	0.332883	-0.132737	NaN	1.70852		34.428	34.4956	34.1823	34.4712	34.5109	34.5843	34.4139	34.4862	34.3912	34.5599	34.4836	NaN	34.8341		203	-0.813199	0.261859	0.332883	1.59116
204	-0.215972	0.297519	0.472739	0.155413	1.11679	1.0286		34.379	34.7009	34.663	34.424	34.7387	34.7581		204	-0.809224	-0.214078	-1.17035	0.324382	0.273962	0.28661	-0.145929	-0.239023	-0.109573	0.354255	-0.106543	NaN	1.70847		34.4295	34.5008	34.1886	34.4803	34.5158	34.5903	34.4217	34.4892	34.4011	34.5653	34.4892	NaN	34.8364		204	-0.809224	0.28661	0.354255	1.59443
205	-0.207242	0.300927	0.475503	0.165065	1.11876	1.02695		34.3839	34.703	34.664	34.4283	34.7396	34.7589		205	-0.805317	-0.190749	-1.15697	0.349772	0.291708	0.311321	-0.116714	-0.225855	-0.0791916	0.375655	-0.0799303	NaN	1.70841		34.4309	34.5061	34.1951	34.4894	34.5205	34.5964	34.4295	34.4922	34.4111	34.5706	34.4949	NaN	34.8387		205	-0.805317	0.311321	0.375655	1.5976
206	-0.198557	0.304288	0.478267	0.174901	1.12064	1.0253		34.3888	34.7051	34.6651	34.4326	34.7406	34.7597		206	-0.801485	-0.16701	-1.14224	0.375286	0.309227	0.335996	-0.0871832	-0.212686	-0.0482807	0.397045	-0.0529221	NaN	1.70833		34.4323	34.5114	34.2018	34.4984	34.5252	34.6024	34.4373	34.4953	34.4211	34.5759	34.5007	NaN	34.8409		206	-0.801485	0.335996	0.397045	1.60069
207	-0.189928	0.307597	0.481031	0.184894	1.12245	1.02365		34.3935	34.7072	34.6661	34.4369	34.7415	34.7605		207	-0.797735	-0.142887	-1.12614	0.400907	0.326507	0.36064	-0.057354	-0.199529	-0.0168708	0.418391	-0.0255436	NaN	1.70824		34.4336	34.5168	34.2086	34.5075	34.5297	34.6084	34.4451	34.4983	34.431	34.5811	34.5065	NaN	34.8431		207	-0.797735	0.36064	0.418391	1.60368
208	-0.181367	0.310852	0.483795	0.195016	1.12418	1.022		34.3982	34.7092	34.6671	34.4411	34.7423	34.7613		208	-0.79407	-0.118406	-1.10865	0.426615	0.343534	0.385259	-0.0272431	-0.186397	0.0150083	0.439663	0.00217958	NaN	1.70814		34.4348	34.5223	34.2157	34.5165	34.5342	34.6144	34.453	34.5012	34.441	34.5862	34.5124	NaN	34.8453		208	-0.79407	0.385259	0.439663	1.60656
209	-0.172883	0.314049	0.486559	0.205243	1.12583	1.02035		34.4028	34.7111	34.6681	34.4453	34.7431	34.7622		209	-0.790493	-0.0935946	-1.08976	0.452392	0.360302	0.409856	0.00313322	-0.173302	0.0473273	0.460833	0.0302211	NaN	1.70803		34.436	34.5277	34.2229	34.5254	34.5386	34.6204	34.4608	34.5042	34.4509	34.5913	34.5183	NaN	34.8474		209	-0.790493	0.409856	0.460833	1.60935
210	-0.164483	0.317187	0.489323	0.21555	1.1274	1.01869		34.4074	34.7131	34.6691	34.4494	34.7439	34.763		210	-0.787006	-0.0684795	-1.06949	0.478218	0.376805	0.434435	0.0337584	-0.160258	0.080057	0.481879	0.0585539	NaN	1.70791		34.4371	34.5333	34.2303	34.5344	34.5428	34.6264	34.4687	34.5072	34.4609	34.5964	34.5243	NaN	34.8495		210	-0.787006	0.434435	0.481879	1.61204
211	-0.156177	0.320263	0.492087	0.225917	1.1289	1.01704		34.4118	34.715	34.6701	34.4535	34.7447	34.7638		211	-0.78361	-0.0430898	-1.04784	0.504075	0.393041	0.458998	0.0646163	-0.147279	0.113169	0.502777	0.0871504	NaN	1.70778		34.4382	34.5388	34.2378	34.5433	34.547	34.6324	34.4765	34.5101	34.4709	34.6013	34.5303	NaN	34.8515		211	-0.78361	0.458998	0.502777	1.61463
212	-0.14797	0.323275	0.494851	0.236323	1.13031	1.01539		34.4162	34.7168	34.6711	34.4576	34.7454	34.7646		212	-0.780304	-0.0174546	-1.02483	0.529944	0.409008	0.483549	0.0956907	-0.134376	0.146634	0.523511	0.115982	NaN	1.70764		34.4393	34.5444	34.2455	34.5521	34.5511	34.6384	34.4844	34.5131	34.4808	34.6063	34.5363	NaN	34.8534		212	-0.780304	0.483549	0.523511	1.61711
213	-0.139869	0.326223	0.497615	0.246748	1.13166	1.01374		34.4205	34.7187	34.6721	34.4616	34.746	34.7654		213	-0.777086	0.00839625	-1.00049	0.555807	0.424708	0.508086	0.126966	-0.121565	0.180424	0.544063	0.145022	NaN	1.70749		34.4403	34.55	34.2533	34.5609	34.5551	34.6443	34.4922	34.516	34.4907	34.6111	34.5424	NaN	34.8553		213	-0.777086	0.508086	0.544063	1.61949
214	-0.131879	0.329104	0.500379	0.257174	1.13293	1.01209		34.4248	34.7205	34.6731	34.4655	34.7467	34.7662		214	-0.773954	0.0344325	-0.974845	0.581647	0.440145	0.532611	0.158426	-0.108858	0.214512	0.564421	0.174239	NaN	1.70734		34.4413	34.5556	34.2613	34.5697	34.559	34.6503	34.5	34.5189	34.5006	34.6159	34.5485	NaN	34.8571		214	-0.773954	0.532611	0.564421	1.62177
215	-0.124005	0.331919	0.503143	0.267585	1.13414	1.01044		34.429	34.7222	34.6741	34.4694	34.7473	34.767		215	-0.770906	0.0606235	-0.947942	0.607443	0.455324	0.557122	0.190055	-0.0962679	0.24887	0.584571	0.203605	NaN	1.70717		34.4422	34.5612	34.2693	34.5783	34.5629	34.6562	34.5079	34.5217	34.5105	34.6206	34.5546	NaN	34.8589		215	-0.770906	0.557122	0.584571	1.62395
216	-0.116252	0.334667	0.505907	0.277965	1.13529	1.00878		34.4331	34.724	34.6752	34.4732	34.7479	34.7678		216	-0.767936	0.0869382	-0.919827	0.633179	0.470249	0.581618	0.221839	-0.0838089	0.283471	0.604504	0.23309	NaN	1.707		34.4431	34.5668	34.2775	34.587	34.5667	34.6621	34.5157	34.5246	34.5204	34.6253	34.5608	NaN	34.8606		216	-0.767936	0.581618	0.604504	1.62602
217	-0.108622	0.337346	0.508671	0.2883	1.13638	1.00713		34.4371	34.7256	34.6762	34.477	34.7484	34.7686		217	-0.765041	0.113345	-0.890555	0.658836	0.484931	0.606093	0.253761	-0.0714941	0.318288	0.624212	0.262664	NaN	1.70682		34.444	34.5725	34.2858	34.5955	34.5704	34.668	34.5235	34.5274	34.5302	34.6299	34.567	NaN	34.8623		217	-0.765041	0.606093	0.624212	1.628
218	-0.10112	0.339959	0.511435	0.298576	1.13742	1.00548		34.4411	34.7273	34.6772	34.4808	34.749	34.7694		218	-0.762214	0.139814	-0.860188	0.684396	0.499376	0.630544	0.285807	-0.0593369	0.353295	0.643688	0.292299	NaN	1.70664		34.4448	34.5781	34.2942	34.604	34.574	34.6738	34.5313	34.5301	34.54	34.6345	34.5732	NaN	34.8639		218	-0.762214	0.630544	0.643688	1.62988
219	-0.0937471	0.342503	0.514199	0.30878	1.13841	1.00383		34.4449	34.7289	34.6782	34.4845	34.7495	34.7703		219	-0.759451	0.166311	-0.828792	0.709843	0.513596	0.654965	0.317962	-0.0473505	0.388467	0.662927	0.321963	NaN	1.70644		34.4457	34.5837	34.3026	34.6125	34.5776	34.6796	34.5391	34.5328	34.5498	34.639	34.5794	NaN	34.8654		219	-0.759451	0.654965	0.662927	1.63167
220	-0.0865059	0.344981	0.516963	0.318902	1.13935	1.00218		34.4488	34.7305	34.6792	34.4881	34.75	34.7711		220	-0.756744	0.192807	-0.79644	0.735158	0.527601	0.679347	0.350211	-0.0355482	0.423778	0.681926	0.351628	NaN	1.70625		34.4465	34.5893	34.3111	34.6208	34.5811	34.6854	34.5469	34.5355	34.5595	34.6434	34.5856	NaN	34.8669		220	-0.756744	0.679347	0.681926	1.63336
221	-0.0793981	0.347391	0.519727	0.328931	1.14026	1.00053		34.4525	34.7321	34.6802	34.4917	34.7505	34.7719		221	-0.754087	0.21927	-0.763208	0.760324	0.541404	0.703683	0.38254	-0.0239431	0.459202	0.700681	0.381262	NaN	1.70604		34.4472	34.5949	34.3197	34.6291	34.5845	34.6912	34.5546	34.5381	34.5692	34.6478	34.5918	NaN	34.8683		221	-0.754087	0.703683	0.700681	1.63496
222	-0.0724247	0.349735	0.522491	0.338857	1.14113	0.998875		34.4562	34.7336	34.6812	34.4953	34.7509	34.7727		222	-0.751473	0.245668	-0.729177	0.785325	0.555016	0.727962	0.414935	-0.0125485	0.494715	0.719191	0.410838	NaN	1.70583		34.448	34.6005	34.3284	34.6373	34.5879	34.6969	34.5624	34.5407	34.5789	34.6522	34.598	NaN	34.8697		222	-0.751473	0.727962	0.719191	1.63647
223	-0.0655869	0.352014	0.525255	0.348671	1.14196	0.997223		34.4598	34.7351	34.6822	34.4988	34.7514	34.7735		223	-0.748893	0.27197	-0.694434	0.810142	0.568451	0.752171	0.447381	-0.00137738	0.530294	0.737456	0.440326	NaN	1.70562		34.4487	34.6061	34.3371	34.6454	34.5913	34.7026	34.5701	34.5432	34.5885	34.6565	34.6042	NaN	34.871		223	-0.748893	0.752171	0.737456	1.6379
224	-0.058885	0.354228	0.528019	0.358366	1.14277	0.995571		34.4634	34.7366	34.6832	34.5022	34.7518	34.7743		224	-0.74634	0.298146	-0.659066	0.834761	0.581724	0.776298	0.479865	0.00955727	0.565913	0.755476	0.469696	NaN	1.70541		34.4495	34.6116	34.3458	34.6534	34.5946	34.7082	34.5778	34.5457	34.598	34.6607	34.6104	NaN	34.8722		224	-0.74634	0.776298	0.755476	1.63924
225	-0.0523192	0.356378	0.530783	0.367934	1.14355	0.99392		34.4669	34.7381	34.6843	34.5056	34.7523	34.7751		225	-0.743805	0.324166	-0.623165	0.859164	0.594848	0.800328	0.512373	0.0202425	0.601551	0.773252	0.498921	NaN	1.70519		34.4502	34.6171	34.3546	34.6613	34.5979	34.7138	34.5855	34.5481	34.6076	34.6649	34.6165	NaN	34.8734		225	-0.743805	0.800328	0.773252	1.6405
226	-0.0458896	0.358465	0.533547	0.377368	1.14431	0.992268		34.4703	34.7395	34.6853	34.509	34.7527	34.7759		226	-0.741279	0.35	-0.586824	0.883335	0.607839	0.824245	0.544892	0.0306656	0.637183	0.790786	0.527972	NaN	1.70496		34.4509	34.6226	34.3633	34.6692	34.6011	34.7194	34.5931	34.5505	34.617	34.669	34.6227	NaN	34.8745		226	-0.741279	0.824245	0.790786	1.64167
227	-0.0395957	0.36049	0.536311	0.386663	1.14506	0.990616		34.4737	34.7409	34.6863	34.5123	34.7531	34.7767		227	-0.738753	0.375618	-0.550139	0.907259	0.620712	0.84803	0.577407	0.0408138	0.672787	0.80808	0.556821	NaN	1.70473		34.4516	34.628	34.3721	34.6769	34.6043	34.7248	34.6007	34.5528	34.6264	34.6731	34.6288	NaN	34.8756		227	-0.738753	0.84803	0.80808	1.64278
228	-0.0334369	0.362454	0.539075	0.395814	1.14578	0.988964		34.477	34.7423	34.6873	34.5155	34.7536	34.7775		228	-0.736218	0.400991	-0.513205	0.930919	0.633482	0.871664	0.609907	0.0506744	0.708342	0.825137	0.585441	NaN	1.7045		34.4523	34.6334	34.3808	34.6845	34.6075	34.7303	34.6083	34.555	34.6358	34.6772	34.6349	NaN	34.8766		228	-0.736218	0.871664	0.825137	1.6438
229	-0.0274123	0.364359	0.541839	0.404815	1.1465	0.987313		34.4802	34.7436	34.6883	34.5187	34.754	34.7783		229	-0.733663	0.426093	-0.476121	0.9543	0.646166	0.895127	0.642379	0.060235	0.743826	0.841961	0.613807	NaN	1.70427		34.4531	34.6387	34.3896	34.6921	34.6107	34.7356	34.6159	34.5572	34.6451	34.6812	34.641	NaN	34.8776		229	-0.733663	0.895127	0.841961	1.64476
230	-0.021521	0.366206	0.544603	0.413663	1.14721	0.985661		34.4834	34.7449	34.6893	34.5218	34.7544	34.7792		230	-0.731079	0.450894	-0.438982	0.977388	0.65878	0.918395	0.674809	0.069483	0.779218	0.858556	0.641891	NaN	1.70403		34.4538	34.644	34.3983	34.6995	34.6138	34.7409	34.6234	34.5593	34.6543	34.6852	34.6471	NaN	34.8785		230	-0.731079	0.918395	0.858556	1.64564
231	-0.0157616	0.367995	0.547367	0.422355	1.1479	0.984009		34.4865	34.7462	34.6903	34.5249	34.7548	34.78		231	-0.728455	0.475369	-0.401886	1.00017	0.67134	0.941445	0.707185	0.0784062	0.814496	0.874924	0.66967	NaN	1.7038		34.4545	34.6492	34.407	34.7068	34.617	34.7462	34.6309	34.5613	34.6635	34.6891	34.6531	NaN	34.8793		231	-0.728455	0.941445	0.874924	1.64646
232	-0.0101327	0.369729	0.550131	0.430886	1.1486	0.982358		34.4896	34.7475	34.6913	34.528	34.7553	34.7808		232	-0.72578	0.499492	-0.364927	1.02262	0.683864	0.964252	0.739495	0.0869924	0.849642	0.891072	0.697119	NaN	1.70355		34.4552	34.6543	34.4156	34.7139	34.6201	34.7513	34.6384	34.5632	34.6726	34.693	34.659	NaN	34.8801		232	-0.72578	0.964252	0.891072	1.64722
233	-0.00463274	0.371408	0.552895	0.439255	1.14928	0.980706		34.4926	34.7488	34.6923	34.531	34.7557	34.7816		233	-0.723044	0.523237	-0.3282	1.04474	0.696366	0.986789	0.771728	0.0952294	0.884635	0.907003	0.724215	NaN	1.70331		34.456	34.6594	34.4241	34.721	34.6232	34.7564	34.6458	34.5651	34.6816	34.6969	34.6649	NaN	34.8809		233	-0.723044	0.986789	0.907003	1.64791
234	0.000740002	0.373034	0.555659	0.447459	1.14997	0.979054		34.4955	34.75	34.6933	34.5339	34.7562	34.7824		234	-0.720234	0.546581	-0.291798	1.0665	0.708865	1.00903	0.80387	0.103105	0.919455	0.922721	0.750935	NaN	1.70307		34.4568	34.6644	34.4325	34.7279	34.6263	34.7613	34.6532	34.5669	34.6906	34.7007	34.6708	NaN	34.8816		234	-0.720234	1.00903	0.922721	1.64855
235	0.0059874	0.374608	0.558423	0.455498	1.15065	0.977403		34.4984	34.7512	34.6944	34.5368	34.7566	34.7832		235	-0.717341	0.569499	-0.25581	1.0879	0.721377	1.03094	0.835911	0.110608	0.954084	0.938232	0.777258	NaN	1.70282		34.4575	34.6693	34.4409	34.7348	34.6295	34.7662	34.6605	34.5686	34.6994	34.7045	34.6766	NaN	34.8823		235	-0.717341	1.03094	0.938232	1.64912
236	0.0111114	0.376132	0.561187	0.463368	1.15133	0.975751		34.5013	34.7524	34.6954	34.5396	34.7571	34.784		236	-0.71435	0.59197	-0.220324	1.10892	0.733919	1.05249	0.86784	0.117726	0.988504	0.95354	0.803162	NaN	1.70257		34.4584	34.6742	34.4492	34.7414	34.6326	34.771	34.6678	34.5702	34.7083	34.7083	34.6824	NaN	34.883		236	-0.71435	1.05249	0.95354	1.64965
237	0.0161142	0.377606	0.563951	0.471071	1.15201	0.974099		34.5041	34.7536	34.6964	34.5424	34.7576	34.7848		237	-0.711252	0.613972	-0.185424	1.12954	0.746507	1.07366	0.899644	0.124447	1.0227	0.96865	0.828629	NaN	1.70232		34.4592	34.6789	34.4573	34.748	34.6358	34.7757	34.6751	34.5717	34.717	34.712	34.6881	NaN	34.8836		237	-0.711252	1.07366	0.96865	1.65012
238	0.0209977	0.379032	0.566715	0.478604	1.15268	0.972448		34.5068	34.7548	34.6974	34.5452	34.7581	34.7856		238	-0.708031	0.635484	-0.151191	1.14976	0.759158	1.0944	0.931313	0.13076	1.05664	0.983566	0.853641	NaN	1.70207		34.4601	34.6836	34.4653	34.7544	34.639	34.7803	34.6823	34.5731	34.7256	34.7157	34.6937	NaN	34.8841		238	-0.708031	1.0944	0.983566	1.65055
239	0.0257644	0.380411	0.569479	0.485968	1.15335	0.970796		34.5095	34.7559	34.6984	34.5479	34.7586	34.7864		239	-0.704677	0.656486	-0.117703	1.16956	0.771887	1.11468	0.962836	0.136652	1.09033	0.998292	0.878178	NaN	1.70182		34.461	34.6882	34.4731	34.7607	34.6422	34.7847	34.6894	34.5745	34.7342	34.7195	34.6993	NaN	34.8846		239	-0.704677	1.11468	0.998292	1.65093
240	0.0304166	0.381745	0.572243	0.493163	1.154	0.969144		34.5122	34.757	34.6994	34.5505	34.7591	34.7873		240	-0.701175	0.676961	-0.085035	1.18892	0.784711	1.13447	0.994203	0.142114	1.12374	1.01283	0.902226	NaN	1.70157		34.4619	34.6926	34.4808	34.7668	34.6454	34.789	34.6965	34.5757	34.7426	34.7231	34.7047	NaN	34.8851		240	-0.701175	1.13447	1.01283	1.65127
241	0.0349565	0.383034	0.575007	0.500189	1.15464	0.967493		34.5148	34.7581	34.7004	34.5531	34.7597	34.7881		241	-0.697511	0.696889	-0.0532559	1.20784	0.797646	1.15374	1.0254	0.147132	1.15685	1.02719	0.925769	NaN	1.70131		34.4629	34.697	34.4884	34.7728	34.6487	34.7932	34.7036	34.5768	34.751	34.7268	34.7102	NaN	34.8855		241	-0.697511	1.15374	1.02719	1.65156
242	0.0393866	0.38428	0.577771	0.507047	1.15527	0.965841		34.5173	34.7592	34.7014	34.5557	34.7603	34.7889		242	-0.693673	0.716254	-0.0224322	1.22631	0.810707	1.17244	1.05643	0.151696	1.18965	1.04137	0.948793	NaN	1.70106		34.4639	34.7012	34.4957	34.7786	34.652	34.7973	34.7106	34.5778	34.7593	34.7305	34.7155	NaN	34.886		242	-0.693673	1.17244	1.04137	1.65182
243	0.0437093	0.385485	0.580535	0.513738	1.15586	0.964189		34.5198	34.7603	34.7024	34.5582	34.7608	34.7897		243	-0.689644	0.735039	0.00737378	1.24431	0.823909	1.19055	1.08726	0.155795	1.22213	1.05538	0.971285	NaN	1.7008		34.4649	34.7054	34.5028	34.7843	34.6554	34.8012	34.7176	34.5788	34.7675	34.7341	34.7208	NaN	34.8863		243	-0.689644	1.19055	1.05538	1.65204
244	0.0479272	0.386648	0.583299	0.520262	1.15643	0.962538		34.5223	34.7614	34.7034	34.5606	34.7615	34.7905		244	-0.685411	0.753231	0.036104	1.26182	0.837267	1.20801	1.1179	0.159417	1.25427	1.06921	0.993233	NaN	1.70054		34.466	34.7094	34.5098	34.7898	34.6588	34.8049	34.7245	34.5796	34.7756	34.7377	34.7259	NaN	34.8867		244	-0.685411	1.20801	1.06921	1.65222
245	0.0520428	0.387772	0.586063	0.526622	1.15695	0.960886		34.5247	34.7624	34.7045	34.563	34.7621	34.7913		245	-0.680957	0.770813	0.0637043	1.27884	0.850794	1.22481	1.14834	0.162551	1.28605	1.08288	1.01463	NaN	1.70028		34.4672	34.7133	34.5165	34.7952	34.6622	34.8085	34.7314	34.5803	34.7836	34.7413	34.731	NaN	34.887		245	-0.680957	1.22481	1.08288	1.65237
246	0.0560585	0.388857	0.588827	0.532818	1.15741	0.959234		34.5271	34.7635	34.7055	34.5654	34.7628	34.7921		246	-0.676267	0.787773	0.0901243	1.29536	0.864504	1.24088	1.17855	0.165185	1.31746	1.09637	1.03546	NaN	1.70002		34.4684	34.7171	34.5229	34.8004	34.6658	34.812	34.7382	34.5809	34.7915	34.7449	34.736	NaN	34.8872		246	-0.676267	1.24088	1.09637	1.65249
247	0.059977	0.389904	0.591591	0.538852	1.1578	0.957583		34.5294	34.7645	34.7065	34.5677	34.7634	34.7929		247	-0.671325	0.804099	0.115318	1.31137	0.87841	1.25621	1.20855	0.167309	1.34849	1.1097	1.05572	NaN	1.69975		34.4697	34.7208	34.5291	34.8054	34.6693	34.8152	34.7449	34.5814	34.7993	34.7485	34.741	NaN	34.8875		247	-0.671325	1.25621	1.1097	1.65258
248	0.0638007	0.390915	0.594355	0.544726	1.15811	0.955931		34.5317	34.7655	34.7075	34.57	34.7641	34.7937		248	-0.666113	0.819776	0.139241	1.32685	0.892524	1.27075	1.23831	0.168912	1.37913	1.12286	1.07539	NaN	1.69949		34.4711	34.7243	34.5351	34.8103	34.673	34.8183	34.7516	34.5817	34.807	34.7521	34.7458	NaN	34.8877		248	-0.666113	1.27075	1.12286	1.65264
249	0.0675323	0.391889	0.597119	0.550442	1.15831	0.954279		34.534	34.7665	34.7085	34.5722	34.7649	34.7945		249	-0.660615	0.834796	0.161856	1.34179	0.906856	1.28446	1.26782	0.169983	1.40936	1.13585	1.09449	NaN	1.69922		34.4725	34.7277	34.5407	34.815	34.6767	34.8213	34.7582	34.582	34.8145	34.7557	34.7505	NaN	34.8879		249	-0.660615	1.28446	1.13585	1.65267
250	0.0711742	0.392829	0.599868	0.556002	1.15839	0.952611		34.5362	34.7675	34.7095	34.5744	34.7656	34.7953		250	-0.654812	0.849146	0.183124	1.35619	0.921417	1.29731	1.29709	0.170509	1.43916	1.14868	1.113	NaN	1.69895		34.474	34.7309	34.5461	34.8195	34.6805	34.824	34.7648	34.5821	34.822	34.7593	34.7551	NaN	34.888		250	-0.654812	1.29731	1.14868	1.65269
251	0.074755	0.393744	0.600656	0.561423	1.15835	0.949267		34.5384	34.7685	34.7098	34.5766	34.7664	34.7956		251	-0.648602	0.863271	0.203859	NaN	0.936102	1.30985	NaN	NaN	NaN	1.16136	1.13111	NaN	1.69839		34.4756	34.7341	34.5513	NaN	34.6844	34.8266	NaN	NaN	NaN	34.7629	34.7597	NaN	34.8882		251	-0.648602	1.30985	1.16136	1.65249
252	0.0783009	0.394645	0.60143	0.566724	1.15821	0.945906		34.5406	34.7695	34.7101	34.5787	34.7673	34.7959		252	-0.641888	0.8776	0.224873	NaN	0.950798	1.32263	NaN	NaN	NaN	1.17392	1.14904	NaN	1.69727		34.4772	34.7373	34.5565	NaN	34.6882	34.8293	NaN	NaN	NaN	34.7665	34.7642	NaN	34.8883		252	-0.641888	1.32263	1.17392	1.65189
253	0.081811	0.395533	0.602203	0.571913	1.15795	0.942545		34.5428	34.7704	34.7103	34.5809	34.7682	34.7961		253	-0.634657	0.892096	0.246132	NaN	0.965505	1.33564	NaN	NaN	NaN	1.18636	1.16678	NaN	1.69561		34.479	34.7405	34.5617	NaN	34.6921	34.8319	NaN	NaN	NaN	34.77	34.7687	NaN	34.8884		253	-0.634657	1.33564	1.18636	1.65093
254	0.0852844	0.396405	0.602977	0.576996	1.15756	0.939185		34.545	34.7714	34.7106	34.583	34.7692	34.7964		254	-0.6269	0.906723	0.267605	NaN	0.980223	1.34884	NaN	NaN	NaN	1.19868	1.18434	NaN	1.69344		34.4809	34.7437	34.567	NaN	34.6959	34.8346	NaN	NaN	NaN	34.7736	34.7732	NaN	34.8886		254	-0.6269	1.34884	1.19868	1.64961
255	0.0887202	0.397263	0.603751	0.581981	1.15699	0.935824		34.5471	34.7724	34.7109	34.585	34.7702	34.7966		255	-0.61861	0.921446	0.289259	NaN	0.994953	1.36223	NaN	NaN	NaN	1.21088	1.2017	NaN	1.69079		34.4828	34.747	34.5722	NaN	34.6998	34.8374	NaN	NaN	NaN	34.7771	34.7777	NaN	34.8887		255	-0.61861	1.36223	1.21088	1.64796
256	0.0921177	0.398106	0.604524	0.586874	1.15624	0.932463		34.5492	34.7733	34.7112	34.5871	34.7714	34.7969		256	-0.609779	0.936232	0.311062	NaN	1.00969	1.37576	NaN	NaN	NaN	1.22295	1.21888	NaN	1.6877		34.4849	34.7502	34.5774	NaN	34.7037	34.8401	NaN	NaN	NaN	34.7805	34.7821	NaN	34.8888		256	-0.609779	1.37576	1.22295	1.64599
257	0.0954761	0.398934	0.605298	0.591682	1.15527	0.929102		34.5514	34.7743	34.7114	34.5892	34.7725	34.7971		257	-0.600402	0.951048	0.332983	NaN	1.02445	1.38942	NaN	NaN	NaN	1.23491	1.23587	NaN	1.68418		34.487	34.7534	34.5826	NaN	34.7076	34.8428	NaN	NaN	NaN	34.784	34.7865	NaN	34.8889		257	-0.600402	1.38942	1.23491	1.64372
258	0.0987944	0.399747	0.606072	0.596412	1.15408	0.925742		34.5535	34.7752	34.7117	34.5912	34.7737	34.7974		258	-0.590476	0.965861	0.35499	NaN	1.03921	1.40319	NaN	NaN	NaN	1.24675	1.25267	NaN	1.68027		34.4892	34.7566	34.5878	NaN	34.7115	34.8455	NaN	NaN	NaN	34.7875	34.7909	NaN	34.8891		258	-0.590476	1.40319	1.24675	1.64118
259	0.102072	0.400543	0.606845	0.601069	1.15265	0.922381		34.5555	34.7761	34.712	34.5932	34.775	34.7976		259	-0.580001	0.980641	0.377056	NaN	1.05398	1.41703	NaN	NaN	NaN	1.25846	1.26929	NaN	1.676		34.4915	34.7598	34.593	NaN	34.7154	34.8482	NaN	NaN	NaN	34.7909	34.7953	NaN	34.8892		259	-0.580001	1.41703	1.25846	1.63838
260	0.105308	0.401324	0.607619	0.605659	1.15096	0.91902		34.5576	34.777	34.7123	34.5952	34.7762	34.7979		260	-0.568977	0.995359	0.399148	NaN	1.06877	1.43093	NaN	NaN	NaN	1.27006	1.28571	NaN	1.67138		34.4938	34.7629	34.5981	NaN	34.7193	34.851	NaN	NaN	NaN	34.7943	34.7996	NaN	34.8893		260	-0.568977	1.43093	1.27006	1.63536
261	0.108501	0.402089	0.608392	0.610189	1.149	0.915659		34.5597	34.7779	34.7125	34.5972	34.7775	34.7981		261	-0.557409	1.00998	0.42124	NaN	1.08357	1.44485	NaN	NaN	NaN	1.28153	1.30195	NaN	1.66646		34.4963	34.7661	34.6033	NaN	34.7232	34.8537	NaN	NaN	NaN	34.7977	34.8039	NaN	34.8894		261	-0.557409	1.44485	1.28153	1.63212
262	0.111652	0.402838	0.609166	0.614662	1.14676	0.912299		34.5617	34.7788	34.7128	34.5991	34.7789	34.7984		262	-0.5453	1.02449	0.443302	NaN	1.09838	1.45878	NaN	NaN	NaN	1.29289	1.31799	NaN	1.66126		34.4988	34.7692	34.6084	NaN	34.7271	34.8564	NaN	NaN	NaN	34.8011	34.8081	NaN	34.8895		262	-0.5453	1.45878	1.29289	1.62869
263	0.114759	0.403571	0.60994	0.619085	1.14424	0.908938		34.5637	34.7797	34.7131	34.6011	34.7802	34.7986		263	-0.532661	1.03885	0.465308	NaN	1.1132	1.47269	NaN	NaN	NaN	1.30412	1.33385	NaN	1.6558		34.5014	34.7723	34.6134	NaN	34.731	34.8591	NaN	NaN	NaN	34.8044	34.8124	NaN	34.8896		263	-0.532661	1.47269	1.30412	1.62509
264	0.117821	0.404287	0.610713	0.623461	1.14144	0.905577		34.5657	34.7806	34.7134	34.603	34.7816	34.7989		264	-0.5195	1.05304	0.48723	NaN	1.12803	1.48656	NaN	NaN	NaN	1.31524	1.34952	NaN	1.65011		34.504	34.7753	34.6185	NaN	34.7349	34.8617	NaN	NaN	NaN	34.8077	34.8166	NaN	34.8897		264	-0.5195	1.48656	1.31524	1.62135
265	0.120837	0.404987	0.611487	0.627795	1.13835	0.902216		34.5677	34.7815	34.7137	34.6049	34.783	34.7991		265	-0.505831	1.06704	0.509043	NaN	1.14287	1.50036	NaN	NaN	NaN	1.32623	1.365	NaN	1.64422		34.5067	34.7783	34.6235	NaN	34.7389	34.8644	NaN	NaN	NaN	34.811	34.8207	NaN	34.8898		265	-0.505831	1.50036	1.32623	1.61748
266	0.123808	0.40567	0.61226	0.63209	1.13497	0.898856		34.5696	34.7823	34.7139	34.6068	34.7844	34.7994		266	-0.491669	1.08082	0.530722	NaN	1.15772	1.51406	NaN	NaN	NaN	1.3371	1.38029	NaN	1.63815		34.5095	34.7813	34.6284	NaN	34.7428	34.867	NaN	NaN	NaN	34.8143	34.8249	NaN	34.8899		266	-0.491669	1.51406	1.3371	1.61351
267	0.126731	0.406337	0.613034	0.636351	1.13132	0.895495		34.5715	34.7832	34.7142	34.6086	34.7858	34.7996		267	-0.477031	1.09437	0.552243	NaN	1.17259	1.52766	NaN	NaN	NaN	1.34786	1.39539	NaN	1.63193		34.5124	34.7843	34.6333	NaN	34.7467	34.8696	NaN	NaN	NaN	34.8176	34.829	NaN	34.89		267	-0.477031	1.52766	1.34786	1.60945
268	0.129607	0.406987	0.613808	0.64058	1.12741	0.892134		34.5734	34.784	34.7145	34.6105	34.7872	34.7999		268	-0.461937	1.10766	0.573582	NaN	1.18747	1.54111	NaN	NaN	NaN	1.35849	1.41031	NaN	1.62558		34.5153	34.7872	34.6382	NaN	34.7507	34.8721	NaN	NaN	NaN	34.8208	34.8331	NaN	34.8901		268	-0.461937	1.54111	1.35849	1.60533
269	0.132435	0.407621	0.614581	0.64478	1.12324	0.888774		34.5753	34.7849	34.7148	34.6123	34.7886	34.8001		269	-0.446408	1.12067	0.594717	NaN	1.20235	1.55441	NaN	NaN	NaN	1.369	1.42503	NaN	1.61912		34.5182	34.7901	34.643	NaN	34.7547	34.8746	NaN	NaN	NaN	34.824	34.8371	NaN	34.8902		269	-0.446408	1.55441	1.369	1.60115
270	0.135214	0.408237	0.615355	0.648952	1.11882	0.885413		34.5771	34.7857	34.715	34.6141	34.79	34.8004		270	-0.430469	1.13339	0.615626	NaN	1.21725	1.56753	NaN	NaN	NaN	1.3794	1.43957	NaN	1.61259		34.5212	34.7929	34.6477	NaN	34.7586	34.8771	NaN	NaN	NaN	34.8272	34.8411	NaN	34.8902		270	-0.430469	1.56753	1.3794	1.59696
271	0.137943	0.408838	0.616128	0.653099	1.11418	0.882052		34.5789	34.7865	34.7153	34.6159	34.7914	34.8006		271	-0.414145	1.14581	0.636288	NaN	1.23216	1.58044	NaN	NaN	NaN	1.38968	1.45392	NaN	1.60599		34.5243	34.7956	34.6524	NaN	34.7626	34.8796	NaN	NaN	NaN	34.8304	34.8451	NaN	34.8903		271	-0.414145	1.58044	1.38968	1.59275
272	0.140621	0.409421	0.616902	0.657222	1.10934	0.878691		34.5807	34.7873	34.7156	34.6176	34.7928	34.8009		272	-0.397463	1.15791	0.656683	NaN	1.24708	1.59313	NaN	NaN	NaN	1.39983	1.46808	NaN	1.59935		34.5274	34.7984	34.6571	NaN	34.7666	34.8819	NaN	NaN	NaN	34.8336	34.8491	NaN	34.8904		272	-0.397463	1.59313	1.39983	1.58855
273	0.143248	0.409988	0.617676	0.661321	1.10431	0.875331		34.5825	34.7881	34.7159	34.6194	34.7942	34.8011		273	-0.380454	1.16968	0.676793	NaN	1.26202	1.60559	NaN	NaN	NaN	1.40987	1.48205	NaN	1.59269		34.5305	34.801	34.6616	NaN	34.7706	34.8843	NaN	NaN	NaN	34.8367	34.853	NaN	34.8904		273	-0.380454	1.60559	1.40987	1.58437
274	0.145824	0.410539	0.618449	0.665397	1.09911	0.87197		34.5842	34.7888	34.7161	34.6211	34.7956	34.8014		274	-0.363148	1.18111	0.696599	NaN	1.27696	1.61778	NaN	NaN	NaN	1.41979	1.49584	NaN	1.58603		34.5337	34.8036	34.6661	NaN	34.7745	34.8866	NaN	NaN	NaN	34.8398	34.8569	NaN	34.8905		274	-0.363148	1.61778	1.41979	1.58023
275	0.148346	0.411073	0.619223	0.669451	1.09377	0.868609		34.5859	34.7896	34.7164	34.6228	34.7969	34.8017		275	-0.345578	1.19218	0.716083	NaN	1.29192	1.62969	NaN	NaN	NaN	1.42959	1.50944	NaN	1.57939		34.5369	34.8062	34.6706	NaN	34.7785	34.8888	NaN	NaN	NaN	34.8429	34.8607	NaN	34.8906		275	-0.345578	1.62969	1.42959	1.57614
276	0.150815	0.411591	0.619997	0.67348	1.08832	0.865248		34.5876	34.7903	34.7167	34.6244	34.7983	34.8019		276	-0.327777	1.20289	0.73523	NaN	1.30688	1.6413	NaN	NaN	NaN	1.43928	1.52285	NaN	1.57278		34.5401	34.8087	34.6749	NaN	34.7825	34.891	NaN	NaN	NaN	34.846	34.8645	NaN	34.8906		276	-0.327777	1.6413	1.43928	1.57212
277	0.15323	0.412092	0.62077	0.677485	1.08278	0.861888		34.5892	34.7911	34.717	34.6261	34.7996	34.8022		277	-0.30978	1.21324	0.754024	NaN	1.32186	1.6526	NaN	NaN	NaN	1.44885	1.53607	NaN	1.56623		34.5433	34.8111	34.6792	NaN	34.7866	34.8931	NaN	NaN	NaN	34.849	34.8683	NaN	34.8907		277	-0.30978	1.6526	1.44885	1.56818
278	0.15559	0.412578	0.621544	0.681464	1.07717	0.858527		34.5908	34.7918	34.7172	34.6277	34.8009	34.8024		278	-0.291624	1.22321	0.772451	NaN	1.33685	1.66356	NaN	NaN	NaN	1.4583	1.54911	NaN	1.55974		34.5466	34.8135	34.6834	NaN	34.7906	34.8951	NaN	NaN	NaN	34.8521	34.8721	NaN	34.8907		278	-0.291624	1.66356	1.4583	1.56433
279	0.157894	0.413047	0.622317	0.685414	1.07153	0.855166		34.5924	34.7925	34.7175	34.6293	34.8022	34.8027		279	-0.273343	1.23281	0.790495	NaN	1.35185	1.67418	NaN	NaN	NaN	1.46763	1.56196	NaN	1.55334		34.5499	34.8158	34.6875	NaN	34.7946	34.8971	NaN	NaN	NaN	34.8551	34.8758	NaN	34.8908		279	-0.273343	1.67418	1.46763	1.56058
280	0.160141	0.413501	0.623091	0.689335	1.06587	0.851805		34.5939	34.7932	34.7178	34.6309	34.8035	34.8029		280	-0.254976	1.24203	0.808145	NaN	1.36686	1.68443	NaN	NaN	NaN	1.47684	1.57463	NaN	1.54703		34.5532	34.8181	34.6916	NaN	34.7986	34.899	NaN	NaN	NaN	34.858	34.8794	NaN	34.8908		280	-0.254976	1.68443	1.47684	1.55695
281	0.162332	0.413939	0.623865	0.693222	1.06023	0.848445		34.5954	34.7939	34.7181	34.6324	34.8047	34.8032		281	-0.23656	1.25087	0.825389	NaN	1.38189	1.6943	NaN	NaN	NaN	1.48595	1.58711	NaN	1.54083		34.5565	34.8202	34.6955	NaN	34.8026	34.9009	NaN	NaN	NaN	34.861	34.8831	NaN	34.8908		281	-0.23656	1.6943	1.48595	1.55344
282	0.164464	0.414361	0.624638	0.697072	1.05463	0.845084		34.5969	34.7945	34.7184	34.6339	34.806	34.8034		282	-0.218132	1.25933	0.842214	NaN	1.39692	1.70377	NaN	NaN	NaN	1.49493	1.5994	NaN	1.53475		34.5598	34.8224	34.6994	NaN	34.8067	34.9027	NaN	NaN	NaN	34.8639	34.8867	NaN	34.8909		282	-0.218132	1.70377	1.49493	1.55005
283	0.166537	0.414768	0.625412	0.700883	1.04909	0.841723		34.5983	34.7952	34.7186	34.6354	34.8072	34.8037		283	-0.199731	1.26741	0.85861	NaN	1.41197	1.71284	NaN	NaN	NaN	1.5038	1.61151	NaN	1.52881		34.5631	34.8244	34.7032	NaN	34.8107	34.9044	NaN	NaN	NaN	34.8668	34.8902	NaN	34.8909		283	-0.199731	1.71284	1.5038	1.54681
284	0.168551	0.41516	0.626185	0.70465	1.04364	0.838362		34.5997	34.7958	34.7189	34.6368	34.8084	34.8039		284	-0.181392	1.27512	0.874568	NaN	1.42702	1.72149	NaN	NaN	NaN	1.51255	1.62343	NaN	1.52301		34.5664	34.8264	34.7069	NaN	34.8148	34.906	NaN	NaN	NaN	34.8697	34.8937	NaN	34.8909		284	-0.181392	1.72149	1.51255	1.54371
285	0.170504	0.415537	0.626959	0.708368	1.03831	0.835002		34.601	34.7965	34.7192	34.6383	34.8095	34.8042		285	-0.163154	1.28245	0.890078	NaN	1.44209	1.7297	NaN	NaN	NaN	1.52119	1.63517	NaN	1.51736		34.5697	34.8283	34.7105	NaN	34.8188	34.9075	NaN	NaN	NaN	34.8726	34.8972	NaN	34.891		285	-0.163154	1.7297	1.52119	1.54076
286	0.172396	0.4159	0.627733	0.712034	1.03311	0.831641		34.6023	34.7971	34.7195	34.6396	34.8106	34.8044		286	-0.145053	1.28941	0.905131	NaN	1.45717	1.73746	NaN	NaN	NaN	1.52972	1.64673	NaN	1.51187		34.5729	34.8302	34.714	NaN	34.8229	34.909	NaN	NaN	NaN	34.8754	34.9007	NaN	34.891		286	-0.145053	1.73746	1.52972	1.53796
287	0.174226	0.416248	0.628506	0.715642	1.02807	0.82828		34.6036	34.7977	34.7197	34.641	34.8117	34.8047		287	-0.127124	1.29601	0.919721	NaN	1.47226	1.74477	NaN	NaN	NaN	1.53813	1.6581	NaN	1.50655		34.5762	34.832	34.7174	NaN	34.827	34.9103	NaN	NaN	NaN	34.8783	34.9041	NaN	34.891		287	-0.127124	1.74477	1.53813	1.53532
288	0.175993	0.416581	0.62928	0.719186	1.0232	0.824919		34.6048	34.7983	34.72	34.6423	34.8128	34.8049		288	-0.109402	1.30224	0.933839	NaN	1.48736	1.7516	NaN	NaN	NaN	1.54643	1.66929	NaN	1.50141		34.5794	34.8337	34.7207	NaN	34.8311	34.9116	NaN	NaN	NaN	34.881	34.9074	NaN	34.891		288	-0.109402	1.7516	1.54643	1.53285
289	0.177696	0.416901	0.630053	0.722662	1.01852	0.821559		34.606	34.7988	34.7203	34.6436	34.8138	34.8052		289	-0.0919212	1.30813	0.947479	NaN	1.50248	1.75795	NaN	NaN	NaN	1.55461	1.6803	NaN	1.49645		34.5826	34.8354	34.7239	NaN	34.8351	34.9128	NaN	NaN	NaN	34.8838	34.9108	NaN	34.891		289	-0.0919212	1.75795	1.55461	1.53055
290	0.179334	0.417207	0.630827	0.726062	1.01404	0.818198		34.6071	34.7994	34.7206	34.6448	34.8147	34.8054		290	-0.0747141	1.31367	0.960636	NaN	1.5176	1.7638	NaN	NaN	NaN	1.56269	1.69112	NaN	1.49168		34.5858	34.837	34.7269	NaN	34.8392	34.9139	NaN	NaN	NaN	34.8866	34.914	NaN	34.891		290	-0.0747141	1.7638	1.56269	1.52842
291	0.180907	0.417499	0.631601	0.729382	1.00979	0.814837		34.6082	34.7999	34.7208	34.646	34.8157	34.8057		291	-0.0578118	1.31888	0.973304	NaN	1.53274	1.76914	NaN	NaN	NaN	1.57065	1.70176	NaN	1.4871		34.5889	34.8385	34.7299	NaN	34.8433	34.9149	NaN	NaN	NaN	34.8893	34.9173	NaN	34.8911		291	-0.0578118	1.76914	1.57065	1.52646
292	0.182413	0.417778	0.632374	0.732615	1.00577	0.811476		34.6093	34.8004	34.7211	34.6472	34.8166	34.8059		292	-0.041244	1.32375	0.985477	NaN	1.54788	1.77397	NaN	NaN	NaN	1.5785	1.71223	NaN	1.48272		34.592	34.8399	34.7328	NaN	34.8474	34.9158	NaN	NaN	NaN	34.892	34.9205	NaN	34.8911		292	-0.041244	1.77397	1.5785	1.52468
293	0.183852	0.418044	0.633148	0.735754	1.002	0.808116		34.6103	34.8009	34.7214	34.6483	34.8174	34.8062		293	-0.0250388	1.32831	0.997152	NaN	1.56304	1.77827	NaN	NaN	NaN	1.58623	1.72251	NaN	1.47854		34.595	34.8413	34.7356	NaN	34.8515	34.9166	NaN	NaN	NaN	34.8947	34.9236	NaN	34.8911		293	-0.0250388	1.77827	1.58623	1.52308
294	0.185222	0.418297	0.633922	0.738792	0.998479	0.804755		34.6113	34.8014	34.7217	34.6493	34.8182	34.8064		294	-0.00922292	1.33256	1.00832	NaN	1.57821	1.78203	NaN	NaN	NaN	1.59386	1.7326	NaN	1.47457		34.598	34.8426	34.7383	NaN	34.8556	34.9173	NaN	NaN	NaN	34.8973	34.9268	NaN	34.8911		294	-0.00922292	1.78203	1.59386	1.52165
295	0.186524	0.418538	0.634695	0.741724	0.995222	0.801394		34.6122	34.8019	34.7219	34.6504	34.8189	34.8067		295	0.00617904	1.33652	1.01899	NaN	1.59339	1.78525	NaN	NaN	NaN	1.60138	1.74252	NaN	1.47081		34.6009	34.8439	34.7408	NaN	34.8598	34.9179	NaN	NaN	NaN	34.8999	34.9298	NaN	34.8911		295	0.00617904	1.78525	1.60138	1.52042
296	0.187755	0.418766	0.635469	0.744541	0.992235	0.798033		34.613	34.8024	34.7222	34.6513	34.8196	34.8069		296	0.0211441	1.34018	1.02914	NaN	1.60858	1.7879	NaN	NaN	NaN	1.60879	1.75226	NaN	1.46725		34.6038	34.8451	34.7432	NaN	34.8639	34.9184	NaN	NaN	NaN	34.9025	34.9329	NaN	34.8911		296	0.0211441	1.7879	1.60879	1.51936
297	0.188915	0.418983	0.636242	0.747237	0.989524	0.794673		34.6138	34.8028	34.7225	34.6523	34.8203	34.8072		297	0.0356513	1.34356	1.03878	NaN	1.62379	1.78998	NaN	NaN	NaN	1.61609	1.76182	NaN	1.46391		34.6066	34.8462	34.7456	NaN	34.868	34.9188	NaN	NaN	NaN	34.9051	34.9359	NaN	34.8911		297	0.0356513	1.78998	1.61609	1.5185
298	0.190003	0.419187	0.637016	0.749806	0.987095	0.791312		34.6146	34.8032	34.7228	34.6532	34.8208	34.8074		298	0.0496813	1.34668	1.04791	NaN	1.639	1.79148	NaN	NaN	NaN	1.62328	1.7712	NaN	1.46079		34.6093	34.8472	34.7478	NaN	34.8721	34.9191	NaN	NaN	NaN	34.9077	34.9388	NaN	34.8911		298	0.0496813	1.79148	1.62328	1.51782
299	0.191019	0.41938	0.63779	0.75224	0.984952	0.787951		34.6153	34.8036	34.7231	34.654	34.8214	34.8077		299	0.063217	1.34954	1.05651	NaN	1.65423	1.79239	NaN	NaN	NaN	1.63036	1.7804	NaN	1.45788		34.612	34.8482	34.7498	NaN	34.8763	34.9192	NaN	NaN	NaN	34.9102	34.9417	NaN	34.8911		299	0.063217	1.79239	1.63036	1.51734
300	0.19196	0.419562	0.638541	0.754532	0.9831	0.784617		34.616	34.804	34.725	34.6548	34.8218	34.8079		300	0.0762431	1.35214	1.0646	NaN	1.66947	1.79269	NaN	NaN	NaN	1.63734	1.78943	NaN	1.45519		34.6146	34.8491	34.7518	NaN	34.8804	34.9193	NaN	NaN	NaN	34.9127	34.9446	NaN	34.8911		300	0.0762431	1.79269	1.63734	1.51706
301	NaN	NaN	NaN	0.756764	0.981392	0.783915		NaN	NaN	NaN	34.6555	34.8222	34.8081		301	0.0889991	1.35462	1.0724	NaN	NaN	NaN	NaN	NaN	NaN	NaN	NaN	NaN	NaN		34.6171	34.85	34.7537	NaN	NaN	NaN	NaN	NaN	NaN	NaN	NaN	NaN	NaN		301	0.0889991	NaN	NaN	NaN
302	NaN	NaN	NaN	0.759022	0.979678	0.783239		NaN	NaN	NaN	34.6562	34.8226	34.8082		302	0.101734	1.35707	1.08016	NaN	NaN	NaN	NaN	NaN	NaN	NaN	NaN	NaN	NaN		34.6197	34.8508	34.7556	NaN	NaN	NaN	NaN	NaN	NaN	NaN	NaN	NaN	NaN		302	0.101734	NaN	NaN	NaN
303	NaN	NaN	NaN	0.761303	0.977958	0.782563		NaN	NaN	NaN	34.657	34.823	34.8083		303	0.114447	1.35948	1.08789	NaN	NaN	NaN	NaN	NaN	NaN	NaN	NaN	NaN	NaN		34.6223	34.8517	34.7575	NaN	NaN	NaN	NaN	NaN	NaN	NaN	NaN	NaN	NaN		303	0.114447	NaN	NaN	NaN
304	NaN	NaN	NaN	0.763606	0.976233	0.781887		NaN	NaN	NaN	34.6577	34.8234	34.8084		304	0.127137	1.36187	1.09557	NaN	NaN	NaN	NaN	NaN	NaN	NaN	NaN	NaN	NaN		34.6248	34.8525	34.7593	NaN	NaN	NaN	NaN	NaN	NaN	NaN	NaN	NaN	NaN		304	0.127137	NaN	NaN	NaN
305	NaN	NaN	NaN	0.765931	0.974504	0.781211		NaN	NaN	NaN	34.6585	34.8238	34.8086		305	0.139806	1.36423	1.10321	NaN	NaN	NaN	NaN	NaN	NaN	NaN	NaN	NaN	NaN		34.6274	34.8534	34.7612	NaN	NaN	NaN	NaN	NaN	NaN	NaN	NaN	NaN	NaN		305	0.139806	NaN	NaN	NaN
306	NaN	NaN	NaN	0.768275	0.972771	0.780535		NaN	NaN	NaN	34.6592	34.8242	34.8087		306	0.152451	1.36657	1.11082	NaN	NaN	NaN	NaN	NaN	NaN	NaN	NaN	NaN	NaN		34.6299	34.8542	34.7631	NaN	NaN	NaN	NaN	NaN	NaN	NaN	NaN	NaN	NaN		306	0.152451	NaN	NaN	NaN
307	NaN	NaN	NaN	0.770638	0.971035	0.779859		NaN	NaN	NaN	34.6599	34.8246	34.8088		307	0.165073	1.36887	1.11837	NaN	NaN	NaN	NaN	NaN	NaN	NaN	NaN	NaN	NaN		34.6325	34.855	34.7649	NaN	NaN	NaN	NaN	NaN	NaN	NaN	NaN	NaN	NaN		307	0.165073	NaN	NaN	NaN
308	NaN	NaN	NaN	0.773017	0.969296	0.779184		NaN	NaN	NaN	34.6607	34.825	34.8089		308	0.17767	1.37114	1.12589	NaN	NaN	NaN	NaN	NaN	NaN	NaN	NaN	NaN	NaN		34.635	34.8559	34.7668	NaN	NaN	NaN	NaN	NaN	NaN	NaN	NaN	NaN	NaN		308	0.17767	NaN	NaN	NaN
309	NaN	NaN	NaN	0.775412	0.967556	0.778508		NaN	NaN	NaN	34.6614	34.8254	34.8091		309	0.190244	1.37338	1.13336	NaN	NaN	NaN	NaN	NaN	NaN	NaN	NaN	NaN	NaN		34.6376	34.8567	34.7686	NaN	NaN	NaN	NaN	NaN	NaN	NaN	NaN	NaN	NaN		309	0.190244	NaN	NaN	NaN
310	NaN	NaN	NaN	0.777822	0.965815	0.777832		NaN	NaN	NaN	34.6621	34.8258	34.8092		310	0.202793	1.37559	1.14079	NaN	NaN	NaN	NaN	NaN	NaN	NaN	NaN	NaN	NaN		34.6401	34.8575	34.7704	NaN	NaN	NaN	NaN	NaN	NaN	NaN	NaN	NaN	NaN		310	0.202793	NaN	NaN	NaN
311	NaN	NaN	NaN	0.780244	0.964073	0.777156		NaN	NaN	NaN	34.6629	34.8261	34.8093		311	0.215317	1.37777	1.14817	NaN	NaN	NaN	NaN	NaN	NaN	NaN	NaN	NaN	NaN		34.6426	34.8583	34.7722	NaN	NaN	NaN	NaN	NaN	NaN	NaN	NaN	NaN	NaN		311	0.215317	NaN	NaN	NaN
312	NaN	NaN	NaN	0.782679	0.962331	0.77648		NaN	NaN	NaN	34.6636	34.8265	34.8094		312	0.227816	1.37992	1.1555	NaN	NaN	NaN	NaN	NaN	NaN	NaN	NaN	NaN	NaN		34.6452	34.859	34.774	NaN	NaN	NaN	NaN	NaN	NaN	NaN	NaN	NaN	NaN		312	0.227816	NaN	NaN	NaN
313	NaN	NaN	NaN	0.785123	0.960591	0.775804		NaN	NaN	NaN	34.6643	34.8269	34.8096		313	0.240288	1.38204	1.16279	NaN	NaN	NaN	NaN	NaN	NaN	NaN	NaN	NaN	NaN		34.6477	34.8598	34.7758	NaN	NaN	NaN	NaN	NaN	NaN	NaN	NaN	NaN	NaN		313	0.240288	NaN	NaN	NaN
314	NaN	NaN	NaN	0.787577	0.958851	0.775128		NaN	NaN	NaN	34.665	34.8272	34.8097		314	0.252735	1.38413	1.17002	NaN	NaN	NaN	NaN	NaN	NaN	NaN	NaN	NaN	NaN		34.6502	34.8606	34.7776	NaN	NaN	NaN	NaN	NaN	NaN	NaN	NaN	NaN	NaN		314	0.252735	NaN	NaN	NaN
315	NaN	NaN	NaN	0.790038	0.957114	0.774452		NaN	NaN	NaN	34.6658	34.8276	34.8098		315	0.265155	1.38619	1.17721	NaN	NaN	NaN	NaN	NaN	NaN	NaN	NaN	NaN	NaN		34.6528	34.8614	34.7794	NaN	NaN	NaN	NaN	NaN	NaN	NaN	NaN	NaN	NaN		315	0.265155	NaN	NaN	NaN
316	NaN	NaN	NaN	0.792506	0.955379	0.773777		NaN	NaN	NaN	34.6665	34.828	34.8099		316	0.277547	1.38821	1.18435	NaN	NaN	NaN	NaN	NaN	NaN	NaN	NaN	NaN	NaN		34.6553	34.8621	34.7812	NaN	NaN	NaN	NaN	NaN	NaN	NaN	NaN	NaN	NaN		316	0.277547	NaN	NaN	NaN
317	NaN	NaN	NaN	0.79498	0.953648	0.773101		NaN	NaN	NaN	34.6672	34.8283	34.81		317	0.289912	1.39021	1.19144	NaN	NaN	NaN	NaN	NaN	NaN	NaN	NaN	NaN	NaN		34.6578	34.8629	34.7829	NaN	NaN	NaN	NaN	NaN	NaN	NaN	NaN	NaN	NaN		317	0.289912	NaN	NaN	NaN
318	NaN	NaN	NaN	0.797457	0.95192	0.772425		NaN	NaN	NaN	34.6679	34.8287	34.8102		318	0.302249	1.39217	1.19848	NaN	NaN	NaN	NaN	NaN	NaN	NaN	NaN	NaN	NaN		34.6603	34.8636	34.7847	NaN	NaN	NaN	NaN	NaN	NaN	NaN	NaN	NaN	NaN		318	0.302249	NaN	NaN	NaN
319	NaN	NaN	NaN	0.799938	0.950197	0.771749		NaN	NaN	NaN	34.6686	34.829	34.8103		319	0.314558	1.3941	1.20546	NaN	NaN	NaN	NaN	NaN	NaN	NaN	NaN	NaN	NaN		34.6629	34.8643	34.7864	NaN	NaN	NaN	NaN	NaN	NaN	NaN	NaN	NaN	NaN		319	0.314558	NaN	NaN	NaN
320	NaN	NaN	NaN	0.80242	0.948479	0.771073		NaN	NaN	NaN	34.6693	34.8294	34.8104		320	0.326838	1.396	1.21239	NaN	NaN	NaN	NaN	NaN	NaN	NaN	NaN	NaN	NaN		34.6654	34.8651	34.7881	NaN	NaN	NaN	NaN	NaN	NaN	NaN	NaN	NaN	NaN		320	0.326838	NaN	NaN	NaN
321	NaN	NaN	NaN	0.804903	0.946767	0.770397		NaN	NaN	NaN	34.67	34.8297	34.8105		321	0.339089	1.39787	1.21927	NaN	NaN	NaN	NaN	NaN	NaN	NaN	NaN	NaN	NaN		34.6679	34.8658	34.7899	NaN	NaN	NaN	NaN	NaN	NaN	NaN	NaN	NaN	NaN		321	0.339089	NaN	NaN	NaN
322	NaN	NaN	NaN	0.807385	0.94506	0.769721		NaN	NaN	NaN	34.6707	34.8301	34.8107		322	0.351311	1.39971	1.22609	NaN	NaN	NaN	NaN	NaN	NaN	NaN	NaN	NaN	NaN		34.6704	34.8665	34.7916	NaN	NaN	NaN	NaN	NaN	NaN	NaN	NaN	NaN	NaN		322	0.351311	NaN	NaN	NaN
323	NaN	NaN	NaN	0.809865	0.943361	0.769045		NaN	NaN	NaN	34.6714	34.8304	34.8108		323	0.363502	1.40151	1.23286	NaN	NaN	NaN	NaN	NaN	NaN	NaN	NaN	NaN	NaN		34.6729	34.8672	34.7932	NaN	NaN	NaN	NaN	NaN	NaN	NaN	NaN	NaN	NaN		323	0.363502	NaN	NaN	NaN
324	NaN	NaN	NaN	0.812342	0.941668	0.76837		NaN	NaN	NaN	34.6721	34.8307	34.8109		324	0.375663	1.40329	1.23957	NaN	NaN	NaN	NaN	NaN	NaN	NaN	NaN	NaN	NaN		34.6754	34.8679	34.7949	NaN	NaN	NaN	NaN	NaN	NaN	NaN	NaN	NaN	NaN		324	0.375663	NaN	NaN	NaN
325	NaN	NaN	NaN	0.814816	0.939984	0.767694		NaN	NaN	NaN	34.6727	34.831	34.811		325	0.387793	1.40503	1.24623	NaN	NaN	NaN	NaN	NaN	NaN	NaN	NaN	NaN	NaN		34.6779	34.8685	34.7966	NaN	NaN	NaN	NaN	NaN	NaN	NaN	NaN	NaN	NaN		325	0.387793	NaN	NaN	NaN
326	NaN	NaN	NaN	0.817284	0.938307	0.767018		NaN	NaN	NaN	34.6734	34.8314	34.8112		326	0.399892	1.40674	1.25282	NaN	NaN	NaN	NaN	NaN	NaN	NaN	NaN	NaN	NaN		34.6804	34.8692	34.7982	NaN	NaN	NaN	NaN	NaN	NaN	NaN	NaN	NaN	NaN		326	0.399892	NaN	NaN	NaN
327	NaN	NaN	NaN	0.819746	0.93664	0.766342		NaN	NaN	NaN	34.6741	34.8317	34.8113		327	0.411959	1.40842	1.25936	NaN	NaN	NaN	NaN	NaN	NaN	NaN	NaN	NaN	NaN		34.6829	34.8699	34.7999	NaN	NaN	NaN	NaN	NaN	NaN	NaN	NaN	NaN	NaN		327	0.411959	NaN	NaN	NaN
328	NaN	NaN	NaN	0.8222	0.934982	0.765666		NaN	NaN	NaN	34.6748	34.832	34.8114		328	0.423994	1.41007	1.26584	NaN	NaN	NaN	NaN	NaN	NaN	NaN	NaN	NaN	NaN		34.6854	34.8705	34.8015	NaN	NaN	NaN	NaN	NaN	NaN	NaN	NaN	NaN	NaN		328	0.423994	NaN	NaN	NaN
329	NaN	NaN	NaN	0.824646	0.933334	0.76499		NaN	NaN	NaN	34.6754	34.8323	34.8115		329	0.435997	1.41169	1.27226	NaN	NaN	NaN	NaN	NaN	NaN	NaN	NaN	NaN	NaN		34.6878	34.8712	34.8031	NaN	NaN	NaN	NaN	NaN	NaN	NaN	NaN	NaN	NaN		329	0.435997	NaN	NaN	NaN
330	NaN	NaN	NaN	0.827083	0.931696	0.764314		NaN	NaN	NaN	34.6761	34.8326	34.8117		330	0.447967	1.41327	1.27862	NaN	NaN	NaN	NaN	NaN	NaN	NaN	NaN	NaN	NaN		34.6903	34.8718	34.8047	NaN	NaN	NaN	NaN	NaN	NaN	NaN	NaN	NaN	NaN		330	0.447967	NaN	NaN	NaN
331	NaN	NaN	NaN	0.829509	0.93007	0.763638		NaN	NaN	NaN	34.6767	34.8329	34.8118		331	0.459903	1.41483	1.28491	NaN	NaN	NaN	NaN	NaN	NaN	NaN	NaN	NaN	NaN		34.6928	34.8725	34.8063	NaN	NaN	NaN	NaN	NaN	NaN	NaN	NaN	NaN	NaN		331	0.459903	NaN	NaN	NaN
332	NaN	NaN	NaN	0.831923	0.928455	0.762963		NaN	NaN	NaN	34.6774	34.8332	34.8119		332	0.471806	1.41635	1.29114	NaN	NaN	NaN	NaN	NaN	NaN	NaN	NaN	NaN	NaN		34.6953	34.8731	34.8078	NaN	NaN	NaN	NaN	NaN	NaN	NaN	NaN	NaN	NaN		332	0.471806	NaN	NaN	NaN
333	NaN	NaN	NaN	0.834325	0.926851	0.762287		NaN	NaN	NaN	34.678	34.8335	34.812		333	0.483674	1.41785	1.29731	NaN	NaN	NaN	NaN	NaN	NaN	NaN	NaN	NaN	NaN		34.6977	34.8737	34.8094	NaN	NaN	NaN	NaN	NaN	NaN	NaN	NaN	NaN	NaN		333	0.483674	NaN	NaN	NaN
334	NaN	NaN	NaN	0.836714	0.92526	0.761611		NaN	NaN	NaN	34.6786	34.8338	34.8121		334	0.495509	1.41931	1.30342	NaN	NaN	NaN	NaN	NaN	NaN	NaN	NaN	NaN	NaN		34.7002	34.8743	34.8109	NaN	NaN	NaN	NaN	NaN	NaN	NaN	NaN	NaN	NaN		334	0.495509	NaN	NaN	NaN
335	NaN	NaN	NaN	0.839088	0.923682	0.760935		NaN	NaN	NaN	34.6793	34.8341	34.8123		335	0.507308	1.42074	1.30946	NaN	NaN	NaN	NaN	NaN	NaN	NaN	NaN	NaN	NaN		34.7026	34.8749	34.8125	NaN	NaN	NaN	NaN	NaN	NaN	NaN	NaN	NaN	NaN		335	0.507308	NaN	NaN	NaN
336	NaN	NaN	NaN	0.841447	0.922117	0.760259		NaN	NaN	NaN	34.6799	34.8344	34.8124		336	0.519071	1.42214	1.31543	NaN	NaN	NaN	NaN	NaN	NaN	NaN	NaN	NaN	NaN		34.7051	34.8755	34.814	NaN	NaN	NaN	NaN	NaN	NaN	NaN	NaN	NaN	NaN		336	0.519071	NaN	NaN	NaN
337	NaN	NaN	NaN	0.843789	0.920567	0.759583		NaN	NaN	NaN	34.6805	34.8347	34.8125		337	0.530799	1.42351	1.32134	NaN	NaN	NaN	NaN	NaN	NaN	NaN	NaN	NaN	NaN		34.7075	34.8761	34.8155	NaN	NaN	NaN	NaN	NaN	NaN	NaN	NaN	NaN	NaN		337	0.530799	NaN	NaN	NaN
338	NaN	NaN	NaN	0.846114	0.91903	0.758907		NaN	NaN	NaN	34.6811	34.835	34.8126		338	0.542491	1.42485	1.32718	NaN	NaN	NaN	NaN	NaN	NaN	NaN	NaN	NaN	NaN		34.71	34.8767	34.8169	NaN	NaN	NaN	NaN	NaN	NaN	NaN	NaN	NaN	NaN		338	0.542491	NaN	NaN	NaN
339	NaN	NaN	NaN	0.848421	0.917508	0.758231		NaN	NaN	NaN	34.6817	34.8352	34.8128		339	0.554146	1.42616	1.33295	NaN	NaN	NaN	NaN	NaN	NaN	NaN	NaN	NaN	NaN		34.7124	34.8773	34.8184	NaN	NaN	NaN	NaN	NaN	NaN	NaN	NaN	NaN	NaN		339	0.554146	NaN	NaN	NaN
340	NaN	NaN	NaN	0.850709	0.916001	0.757556		NaN	NaN	NaN	34.6823	34.8355	34.8129		340	0.565764	1.42744	1.33866	NaN	NaN	NaN	NaN	NaN	NaN	NaN	NaN	NaN	NaN		34.7149	34.8778	34.8198	NaN	NaN	NaN	NaN	NaN	NaN	NaN	NaN	NaN	NaN		340	0.565764	NaN	NaN	NaN
341	NaN	NaN	NaN	0.852977	0.91451	0.75688		NaN	NaN	NaN	34.6829	34.8358	34.813		341	0.577344	1.42869	1.34429	NaN	NaN	NaN	NaN	NaN	NaN	NaN	NaN	NaN	NaN		34.7173	34.8784	34.8213	NaN	NaN	NaN	NaN	NaN	NaN	NaN	NaN	NaN	NaN		341	0.577344	NaN	NaN	NaN
342	NaN	NaN	NaN	0.855224	0.913034	0.756204		NaN	NaN	NaN	34.6835	34.836	34.8131		342	0.588887	1.42992	1.34985	NaN	NaN	NaN	NaN	NaN	NaN	NaN	NaN	NaN	NaN		34.7197	34.8789	34.8227	NaN	NaN	NaN	NaN	NaN	NaN	NaN	NaN	NaN	NaN		342	0.588887	NaN	NaN	NaN
343	NaN	NaN	NaN	0.857449	0.911575	0.755528		NaN	NaN	NaN	34.6841	34.8363	34.8133		343	0.600391	1.43111	1.35534	NaN	NaN	NaN	NaN	NaN	NaN	NaN	NaN	NaN	NaN		34.7221	34.8794	34.8241	NaN	NaN	NaN	NaN	NaN	NaN	NaN	NaN	NaN	NaN		343	0.600391	NaN	NaN	NaN
344	NaN	NaN	NaN	0.859653	0.910133	0.754852		NaN	NaN	NaN	34.6846	34.8365	34.8134		344	0.611857	1.43228	1.36076	NaN	NaN	NaN	NaN	NaN	NaN	NaN	NaN	NaN	NaN		34.7245	34.88	34.8254	NaN	NaN	NaN	NaN	NaN	NaN	NaN	NaN	NaN	NaN		344	0.611857	NaN	NaN	NaN
345	NaN	NaN	NaN	0.861833	0.908708	0.754176		NaN	NaN	NaN	34.6852	34.8368	34.8135		345	0.623283	1.43341	1.36611	NaN	NaN	NaN	NaN	NaN	NaN	NaN	NaN	NaN	NaN		34.7269	34.8805	34.8268	NaN	NaN	NaN	NaN	NaN	NaN	NaN	NaN	NaN	NaN		345	0.623283	NaN	NaN	NaN
346	NaN	NaN	NaN	0.863988	0.9073	0.7535		NaN	NaN	NaN	34.6857	34.837	34.8136		346	0.63467	1.43452	1.37138	NaN	NaN	NaN	NaN	NaN	NaN	NaN	NaN	NaN	NaN		34.7293	34.881	34.8281	NaN	NaN	NaN	NaN	NaN	NaN	NaN	NaN	NaN	NaN		346	0.63467	NaN	NaN	NaN
347	NaN	NaN	NaN	0.866119	0.905911	0.752824		NaN	NaN	NaN	34.6863	34.8373	34.8138		347	0.646017	1.4356	1.37658	NaN	NaN	NaN	NaN	NaN	NaN	NaN	NaN	NaN	NaN		34.7317	34.8815	34.8294	NaN	NaN	NaN	NaN	NaN	NaN	NaN	NaN	NaN	NaN		347	0.646017	NaN	NaN	NaN
348	NaN	NaN	NaN	0.868225	0.90454	0.752149		NaN	NaN	NaN	34.6868	34.8375	34.8139		348	0.657324	1.43665	1.3817	NaN	NaN	NaN	NaN	NaN	NaN	NaN	NaN	NaN	NaN		34.7341	34.882	34.8307	NaN	NaN	NaN	NaN	NaN	NaN	NaN	NaN	NaN	NaN		348	0.657324	NaN	NaN	NaN
349	NaN	NaN	NaN	0.870304	0.903188	0.751473		NaN	NaN	NaN	34.6874	34.8378	34.814		349	0.668589	1.43768	1.38674	NaN	NaN	NaN	NaN	NaN	NaN	NaN	NaN	NaN	NaN		34.7365	34.8825	34.832	NaN	NaN	NaN	NaN	NaN	NaN	NaN	NaN	NaN	NaN		349	0.668589	NaN	NaN	NaN
350	NaN	NaN	NaN	0.872356	0.901854	0.750797		NaN	NaN	NaN	34.6879	34.838	34.8141		350	0.679814	1.43867	1.39171	NaN	NaN	NaN	NaN	NaN	NaN	NaN	NaN	NaN	NaN		34.7388	34.883	34.8333	NaN	NaN	NaN	NaN	NaN	NaN	NaN	NaN	NaN	NaN		350	0.679814	NaN	NaN	NaN
351	NaN	NaN	NaN	0.874381	0.900541	0.750121		NaN	NaN	NaN	34.6884	34.8382	34.8142		351	0.690997	1.43964	1.3966	NaN	NaN	NaN	NaN	NaN	NaN	NaN	NaN	NaN	NaN		34.7412	34.8834	34.8345	NaN	NaN	NaN	NaN	NaN	NaN	NaN	NaN	NaN	NaN		351	0.690997	NaN	NaN	NaN
352	NaN	NaN	NaN	0.876377	0.899247	0.749445		NaN	NaN	NaN	34.6889	34.8384	34.8144		352	0.702138	1.44059	1.40141	NaN	NaN	NaN	NaN	NaN	NaN	NaN	NaN	NaN	NaN		34.7436	34.8839	34.8358	NaN	NaN	NaN	NaN	NaN	NaN	NaN	NaN	NaN	NaN		352	0.702138	NaN	NaN	NaN
353	NaN	NaN	NaN	0.878344	0.897973	0.748769		NaN	NaN	NaN	34.6894	34.8387	34.8145		353	0.713236	1.44151	1.40614	NaN	NaN	NaN	NaN	NaN	NaN	NaN	NaN	NaN	NaN		34.7459	34.8843	34.837	NaN	NaN	NaN	NaN	NaN	NaN	NaN	NaN	NaN	NaN		353	0.713236	NaN	NaN	NaN
354	NaN	NaN	NaN	0.880281	0.89672	0.748093		NaN	NaN	NaN	34.6899	34.8389	34.8146		354	0.724291	1.4424	1.4108	NaN	NaN	NaN	NaN	NaN	NaN	NaN	NaN	NaN	NaN		34.7483	34.8848	34.8381	NaN	NaN	NaN	NaN	NaN	NaN	NaN	NaN	NaN	NaN		354	0.724291	NaN	NaN	NaN
355	NaN	NaN	NaN	0.882187	0.895487	0.747417		NaN	NaN	NaN	34.6904	34.8391	34.8147		355	0.735303	1.44326	1.41537	NaN	NaN	NaN	NaN	NaN	NaN	NaN	NaN	NaN	NaN		34.7506	34.8852	34.8393	NaN	NaN	NaN	NaN	NaN	NaN	NaN	NaN	NaN	NaN		355	0.735303	NaN	NaN	NaN
356	NaN	NaN	NaN	0.884063	0.894276	0.746742		NaN	NaN	NaN	34.6909	34.8393	34.8149		356	0.746271	1.44411	1.41985	NaN	NaN	NaN	NaN	NaN	NaN	NaN	NaN	NaN	NaN		34.7529	34.8856	34.8405	NaN	NaN	NaN	NaN	NaN	NaN	NaN	NaN	NaN	NaN		356	0.746271	NaN	NaN	NaN
357	NaN	NaN	NaN	0.885907	0.893086	0.746066		NaN	NaN	NaN	34.6913	34.8395	34.815		357	0.757195	1.44492	1.42426	NaN	NaN	NaN	NaN	NaN	NaN	NaN	NaN	NaN	NaN		34.7553	34.8861	34.8416	NaN	NaN	NaN	NaN	NaN	NaN	NaN	NaN	NaN	NaN		357	0.757195	NaN	NaN	NaN
358	NaN	NaN	NaN	0.887718	0.891919	0.74539		NaN	NaN	NaN	34.6918	34.8397	34.8151		358	0.768075	1.44571	1.42858	NaN	NaN	NaN	NaN	NaN	NaN	NaN	NaN	NaN	NaN		34.7576	34.8865	34.8427	NaN	NaN	NaN	NaN	NaN	NaN	NaN	NaN	NaN	NaN		358	0.768075	NaN	NaN	NaN
359	NaN	NaN	NaN	0.889497	0.890773	0.744714		NaN	NaN	NaN	34.6922	34.8399	34.8152		359	0.778909	1.44648	1.43282	NaN	NaN	NaN	NaN	NaN	NaN	NaN	NaN	NaN	NaN		34.7599	34.8869	34.8438	NaN	NaN	NaN	NaN	NaN	NaN	NaN	NaN	NaN	NaN		359	0.778909	NaN	NaN	NaN
360	NaN	NaN	NaN	0.891241	0.88965	0.744038		NaN	NaN	NaN	34.6927	34.8401	34.8154		360	0.789698	1.44722	1.43697	NaN	NaN	NaN	NaN	NaN	NaN	NaN	NaN	NaN	NaN		34.7622	34.8873	34.8448	NaN	NaN	NaN	NaN	NaN	NaN	NaN	NaN	NaN	NaN		360	0.789698	NaN	NaN	NaN
361	NaN	NaN	NaN	0.892952	0.888549	0.743362		NaN	NaN	NaN	34.6931	34.8403	34.8155		361	0.800441	1.44794	1.44103	NaN	NaN	NaN	NaN	NaN	NaN	NaN	NaN	NaN	NaN		34.7645	34.8876	34.8459	NaN	NaN	NaN	NaN	NaN	NaN	NaN	NaN	NaN	NaN		361	0.800441	NaN	NaN	NaN
362	NaN	NaN	NaN	0.894628	0.887472	0.742686		NaN	NaN	NaN	34.6935	34.8405	34.8156		362	0.811138	1.44864	1.44501	NaN	NaN	NaN	NaN	NaN	NaN	NaN	NaN	NaN	NaN		34.7668	34.888	34.8469	NaN	NaN	NaN	NaN	NaN	NaN	NaN	NaN	NaN	NaN		362	0.811138	NaN	NaN	NaN
363	NaN	NaN	NaN	0.896269	0.886418	0.74201		NaN	NaN	NaN	34.6939	34.8406	34.8157		363	0.821788	1.44931	1.4489	NaN	NaN	NaN	NaN	NaN	NaN	NaN	NaN	NaN	NaN		34.7691	34.8884	34.8479	NaN	NaN	NaN	NaN	NaN	NaN	NaN	NaN	NaN	NaN		363	0.821788	NaN	NaN	NaN
364	NaN	NaN	NaN	0.897875	0.885387	0.741335		NaN	NaN	NaN	34.6943	34.8408	34.8159		364	0.832391	1.44996	1.45271	NaN	NaN	NaN	NaN	NaN	NaN	NaN	NaN	NaN	NaN		34.7713	34.8887	34.8489	NaN	NaN	NaN	NaN	NaN	NaN	NaN	NaN	NaN	NaN		364	0.832391	NaN	NaN	NaN
365	NaN	NaN	NaN	0.899443	0.884381	0.740659		NaN	NaN	NaN	34.6947	34.841	34.816		365	0.842947	1.45059	1.45642	NaN	NaN	NaN	NaN	NaN	NaN	NaN	NaN	NaN	NaN		34.7736	34.8891	34.8498	NaN	NaN	NaN	NaN	NaN	NaN	NaN	NaN	NaN	NaN		365	0.842947	NaN	NaN	NaN
366	NaN	NaN	NaN	0.900975	0.883399	0.739983		NaN	NaN	NaN	34.6951	34.8411	34.8161		366	0.853454	1.4512	1.46004	NaN	NaN	NaN	NaN	NaN	NaN	NaN	NaN	NaN	NaN		34.7759	34.8894	34.8507	NaN	NaN	NaN	NaN	NaN	NaN	NaN	NaN	NaN	NaN		366	0.853454	NaN	NaN	NaN
367	NaN	NaN	NaN	0.90247	0.882441	0.739307		NaN	NaN	NaN	34.6955	34.8413	34.8162		367	0.863914	1.45178	1.46357	NaN	NaN	NaN	NaN	NaN	NaN	NaN	NaN	NaN	NaN		34.7781	34.8897	34.8516	NaN	NaN	NaN	NaN	NaN	NaN	NaN	NaN	NaN	NaN		367	0.863914	NaN	NaN	NaN
368	NaN	NaN	NaN	0.903927	0.881508	0.738631		NaN	NaN	NaN	34.6959	34.8415	34.8163		368	0.874324	1.45235	1.46701	NaN	NaN	NaN	NaN	NaN	NaN	NaN	NaN	NaN	NaN		34.7804	34.8901	34.8525	NaN	NaN	NaN	NaN	NaN	NaN	NaN	NaN	NaN	NaN		368	0.874324	NaN	NaN	NaN
369	NaN	NaN	NaN	0.905345	0.8806	0.737955		NaN	NaN	NaN	34.6962	34.8416	34.8165		369	0.884685	1.45289	1.47036	NaN	NaN	NaN	NaN	NaN	NaN	NaN	NaN	NaN	NaN		34.7826	34.8904	34.8534	NaN	NaN	NaN	NaN	NaN	NaN	NaN	NaN	NaN	NaN		369	0.884685	NaN	NaN	NaN
370	NaN	NaN	NaN	0.906725	0.879717	0.737279		NaN	NaN	NaN	34.6966	34.8418	34.8166		370	0.894996	1.45341	1.47361	NaN	NaN	NaN	NaN	NaN	NaN	NaN	NaN	NaN	NaN		34.7848	34.8907	34.8542	NaN	NaN	NaN	NaN	NaN	NaN	NaN	NaN	NaN	NaN		370	0.894996	NaN	NaN	NaN
371	NaN	NaN	NaN	0.908065	0.87886	0.736603		NaN	NaN	NaN	34.6969	34.8419	34.8167		371	0.905258	1.45391	1.47677	NaN	NaN	NaN	NaN	NaN	NaN	NaN	NaN	NaN	NaN		34.787	34.891	34.855	NaN	NaN	NaN	NaN	NaN	NaN	NaN	NaN	NaN	NaN		371	0.905258	NaN	NaN	NaN
372	NaN	NaN	NaN	0.909366	0.878029	0.735928		NaN	NaN	NaN	34.6972	34.842	34.8168		372	0.915468	1.45439	1.47983	NaN	NaN	NaN	NaN	NaN	NaN	NaN	NaN	NaN	NaN		34.7892	34.8913	34.8558	NaN	NaN	NaN	NaN	NaN	NaN	NaN	NaN	NaN	NaN		372	0.915468	NaN	NaN	NaN
373	NaN	NaN	NaN	0.910626	0.877224	0.735252		NaN	NaN	NaN	34.6976	34.8422	34.817		373	0.925628	1.45486	1.4828	NaN	NaN	NaN	NaN	NaN	NaN	NaN	NaN	NaN	NaN		34.7914	34.8915	34.8566	NaN	NaN	NaN	NaN	NaN	NaN	NaN	NaN	NaN	NaN		373	0.925628	NaN	NaN	NaN
374	NaN	NaN	NaN	0.911846	0.876445	0.734576		NaN	NaN	NaN	34.6979	34.8423	34.8171		374	0.935737	1.4553	1.48567	NaN	NaN	NaN	NaN	NaN	NaN	NaN	NaN	NaN	NaN		34.7936	34.8918	34.8573	NaN	NaN	NaN	NaN	NaN	NaN	NaN	NaN	NaN	NaN		374	0.935737	NaN	NaN	NaN
375	NaN	NaN	NaN	0.913025	0.875693	0.7339		NaN	NaN	NaN	34.6982	34.8424	34.8172		375	0.945794	1.45572	1.48845	NaN	NaN	NaN	NaN	NaN	NaN	NaN	NaN	NaN	NaN		34.7958	34.892	34.858	NaN	NaN	NaN	NaN	NaN	NaN	NaN	NaN	NaN	NaN		375	0.945794	NaN	NaN	NaN
376	NaN	NaN	NaN	0.914162	0.874967	0.733224		NaN	NaN	NaN	34.6984	34.8426	34.8173		376	0.955798	1.45613	1.49112	NaN	NaN	NaN	NaN	NaN	NaN	NaN	NaN	NaN	NaN		34.798	34.8923	34.8587	NaN	NaN	NaN	NaN	NaN	NaN	NaN	NaN	NaN	NaN		376	0.955798	NaN	NaN	NaN
377	NaN	NaN	NaN	0.915257	0.874269	0.732548		NaN	NaN	NaN	34.6987	34.8427	34.8175		377	0.96575	1.45651	1.4937	NaN	NaN	NaN	NaN	NaN	NaN	NaN	NaN	NaN	NaN		34.8001	34.8925	34.8594	NaN	NaN	NaN	NaN	NaN	NaN	NaN	NaN	NaN	NaN		377	0.96575	NaN	NaN	NaN
378	NaN	NaN	NaN	0.91631	0.873597	0.731872		NaN	NaN	NaN	34.699	34.8428	34.8176		378	0.975649	1.45688	1.49617	NaN	NaN	NaN	NaN	NaN	NaN	NaN	NaN	NaN	NaN		34.8023	34.8928	34.86	NaN	NaN	NaN	NaN	NaN	NaN	NaN	NaN	NaN	NaN		378	0.975649	NaN	NaN	NaN
379	NaN	NaN	NaN	0.91732	0.872954	0.731196		NaN	NaN	NaN	34.6992	34.8429	34.8177		379	0.985494	1.45723	1.49854	NaN	NaN	NaN	NaN	NaN	NaN	NaN	NaN	NaN	NaN		34.8044	34.893	34.8606	NaN	NaN	NaN	NaN	NaN	NaN	NaN	NaN	NaN	NaN		379	0.985494	NaN	NaN	NaN
380	NaN	NaN	NaN	0.918287	0.872338	0.730521		NaN	NaN	NaN	34.6995	34.843	34.8178		380	0.995286	1.45756	1.50082	NaN	NaN	NaN	NaN	NaN	NaN	NaN	NaN	NaN	NaN		34.8065	34.8932	34.8612	NaN	NaN	NaN	NaN	NaN	NaN	NaN	NaN	NaN	NaN		380	0.995286	NaN	NaN	NaN
381	NaN	NaN	NaN	0.91921	0.87175	0.729845		NaN	NaN	NaN	34.6997	34.8431	34.818		381	1.00502	1.45787	1.50299	NaN	NaN	NaN	NaN	NaN	NaN	NaN	NaN	NaN	NaN		34.8087	34.8934	34.8618	NaN	NaN	NaN	NaN	NaN	NaN	NaN	NaN	NaN	NaN		381	1.00502	NaN	NaN	NaN
382	NaN	NaN	NaN	0.920089	0.87119	0.729169		NaN	NaN	NaN	34.6999	34.8432	34.8181		382	1.01471	1.45817	1.50505	NaN	NaN	NaN	NaN	NaN	NaN	NaN	NaN	NaN	NaN		34.8108	34.8936	34.8623	NaN	NaN	NaN	NaN	NaN	NaN	NaN	NaN	NaN	NaN		382	1.01471	NaN	NaN	NaN
383	NaN	NaN	NaN	0.920924	0.870659	0.728493		NaN	NaN	NaN	34.7001	34.8433	34.8182		383	1.02433	1.45845	1.50701	NaN	NaN	NaN	NaN	NaN	NaN	NaN	NaN	NaN	NaN		34.8129	34.8937	34.8628	NaN	NaN	NaN	NaN	NaN	NaN	NaN	NaN	NaN	NaN		383	1.02433	NaN	NaN	NaN
384	NaN	NaN	NaN	0.921715	0.870156	0.727817		NaN	NaN	NaN	34.7003	34.8433	34.8183		384	1.0339	1.45871	1.50887	NaN	NaN	NaN	NaN	NaN	NaN	NaN	NaN	NaN	NaN		34.815	34.8939	34.8633	NaN	NaN	NaN	NaN	NaN	NaN	NaN	NaN	NaN	NaN		384	1.0339	NaN	NaN	NaN
385	NaN	NaN	NaN	0.92246	0.869682	0.727141		NaN	NaN	NaN	34.7005	34.8434	34.8184		385	1.04342	1.45896	1.51062	NaN	NaN	NaN	NaN	NaN	NaN	NaN	NaN	NaN	NaN		34.8171	34.8941	34.8637	NaN	NaN	NaN	NaN	NaN	NaN	NaN	NaN	NaN	NaN		385	1.04342	NaN	NaN	NaN
386	NaN	NaN	NaN	0.923159	0.869237	0.726465		NaN	NaN	NaN	34.7007	34.8435	34.8186		386	1.05288	1.45919	1.51227	NaN	NaN	NaN	NaN	NaN	NaN	NaN	NaN	NaN	NaN		34.8191	34.8942	34.8641	NaN	NaN	NaN	NaN	NaN	NaN	NaN	NaN	NaN	NaN		386	1.05288	NaN	NaN	NaN
387	NaN	NaN	NaN	0.923813	0.868822	0.725789		NaN	NaN	NaN	34.7009	34.8436	34.8187		387	1.06228	1.4594	1.5138	NaN	NaN	NaN	NaN	NaN	NaN	NaN	NaN	NaN	NaN		34.8212	34.8944	34.8645	NaN	NaN	NaN	NaN	NaN	NaN	NaN	NaN	NaN	NaN		387	1.06228	NaN	NaN	NaN
388	NaN	NaN	NaN	0.924421	0.868436	0.725114		NaN	NaN	NaN	34.701	34.8436	34.8188		388	1.07163	1.4596	1.51523	NaN	NaN	NaN	NaN	NaN	NaN	NaN	NaN	NaN	NaN		34.8232	34.8945	34.8649	NaN	NaN	NaN	NaN	NaN	NaN	NaN	NaN	NaN	NaN		388	1.07163	NaN	NaN	NaN
389	NaN	NaN	NaN	0.924981	0.868079	0.724438		NaN	NaN	NaN	34.7012	34.8437	34.8189		389	1.08091	1.45978	1.51655	NaN	NaN	NaN	NaN	NaN	NaN	NaN	NaN	NaN	NaN		34.8253	34.8946	34.8652	NaN	NaN	NaN	NaN	NaN	NaN	NaN	NaN	NaN	NaN		389	1.08091	NaN	NaN	NaN
390	NaN	NaN	NaN	0.925495	0.867753	0.723762		NaN	NaN	NaN	34.7013	34.8437	34.8191		390	1.09014	1.45994	1.51776	NaN	NaN	NaN	NaN	NaN	NaN	NaN	NaN	NaN	NaN		34.8273	34.8947	34.8655	NaN	NaN	NaN	NaN	NaN	NaN	NaN	NaN	NaN	NaN		390	1.09014	NaN	NaN	NaN
391	NaN	NaN	NaN	0.925962	0.867457	0.723086		NaN	NaN	NaN	34.7014	34.8438	34.8192		391	1.09931	1.46009	1.51885	NaN	NaN	NaN	NaN	NaN	NaN	NaN	NaN	NaN	NaN		34.8293	34.8948	34.8658	NaN	NaN	NaN	NaN	NaN	NaN	NaN	NaN	NaN	NaN		391	1.09931	NaN	NaN	NaN
392	NaN	NaN	NaN	0.926381	0.867191	0.72241		NaN	NaN	NaN	34.7015	34.8438	34.8193		392	1.10842	1.46023	1.51984	NaN	NaN	NaN	NaN	NaN	NaN	NaN	NaN	NaN	NaN		34.8313	34.8949	34.8661	NaN	NaN	NaN	NaN	NaN	NaN	NaN	NaN	NaN	NaN		392	1.10842	NaN	NaN	NaN
393	NaN	NaN	NaN	0.926752	0.866955	0.721734		NaN	NaN	NaN	34.7016	34.8439	34.8194		393	1.11748	1.46034	1.52071	NaN	NaN	NaN	NaN	NaN	NaN	NaN	NaN	NaN	NaN		34.8333	34.895	34.8663	NaN	NaN	NaN	NaN	NaN	NaN	NaN	NaN	NaN	NaN		393	1.11748	NaN	NaN	NaN
394	NaN	NaN	NaN	0.927075	0.866751	0.721058		NaN	NaN	NaN	34.7017	34.8439	34.8196		394	1.12647	1.46045	1.52147	NaN	NaN	NaN	NaN	NaN	NaN	NaN	NaN	NaN	NaN		34.8353	34.8951	34.8665	NaN	NaN	NaN	NaN	NaN	NaN	NaN	NaN	NaN	NaN		394	1.12647	NaN	NaN	NaN
395	NaN	NaN	NaN	0.927349	0.866577	0.720382		NaN	NaN	NaN	34.7017	34.8439	34.8197		395	1.1354	1.46053	1.52211	NaN	NaN	NaN	NaN	NaN	NaN	NaN	NaN	NaN	NaN		34.8373	34.8951	34.8667	NaN	NaN	NaN	NaN	NaN	NaN	NaN	NaN	NaN	NaN		395	1.1354	NaN	NaN	NaN
396	NaN	NaN	NaN	0.927574	0.866434	0.719707		NaN	NaN	NaN	34.7018	34.844	34.8198		396	1.14427	1.4606	1.52264	NaN	NaN	NaN	NaN	NaN	NaN	NaN	NaN	NaN	NaN		34.8392	34.8952	34.8668	NaN	NaN	NaN	NaN	NaN	NaN	NaN	NaN	NaN	NaN		396	1.14427	NaN	NaN	NaN
397	NaN	NaN	NaN	0.927749	0.866323	0.719031		NaN	NaN	NaN	34.7018	34.844	34.8199		397	1.15308	1.46066	1.52306	NaN	NaN	NaN	NaN	NaN	NaN	NaN	NaN	NaN	NaN		34.8412	34.8952	34.8669	NaN	NaN	NaN	NaN	NaN	NaN	NaN	NaN	NaN	NaN		397	1.15308	NaN	NaN	NaN
398	NaN	NaN	NaN	0.927875	0.866243	0.718355		NaN	NaN	NaN	34.7019	34.844	34.8201		398	1.16183	1.4607	1.52335	NaN	NaN	NaN	NaN	NaN	NaN	NaN	NaN	NaN	NaN		34.8431	34.8952	34.867	NaN	NaN	NaN	NaN	NaN	NaN	NaN	NaN	NaN	NaN		398	1.16183	NaN	NaN	NaN
399	NaN	NaN	NaN	0.927951	0.866195	0.717679		NaN	NaN	NaN	34.7019	34.844	34.8202		399	1.17052	1.46072	1.52353	NaN	NaN	NaN	NaN	NaN	NaN	NaN	NaN	NaN	NaN		34.845	34.8952	34.867	NaN	NaN	NaN	NaN	NaN	NaN	NaN	NaN	NaN	NaN		399	1.17052	NaN	NaN	NaN
400	NaN	NaN	NaN	0.927976	0.866179	0.717005		NaN	NaN	NaN	34.7019	34.844	34.8219		400	1.17914	1.46073	1.52359	NaN	NaN	NaN	NaN	NaN	NaN	NaN	NaN	NaN	NaN		34.8469	34.8953	34.8671	NaN	NaN	NaN	NaN	NaN	NaN	NaN	NaN	NaN	NaN		400	1.17914	NaN	NaN	NaN
401	NaN	NaN	NaN	NaN	NaN	NaN		NaN	NaN	NaN	NaN	NaN	NaN		401	NaN	NaN	NaN	NaN	NaN	NaN	NaN	NaN	NaN	NaN	NaN	NaN	NaN		NaN	NaN	NaN	NaN	NaN	NaN	NaN	NaN	NaN	NaN	NaN	NaN	NaN		401	NaN	NaN	NaN	NaN
402	NaN	NaN	NaN	NaN	NaN	NaN		NaN	NaN	NaN	NaN	NaN	NaN		402	NaN	NaN	NaN	NaN	NaN	NaN	NaN	NaN	NaN	NaN	NaN	NaN	NaN		NaN	NaN	NaN	NaN	NaN	NaN	NaN	NaN	NaN	NaN	NaN	NaN	NaN		402	NaN	NaN	NaN	NaN
403	NaN	NaN	NaN	NaN	NaN	NaN		NaN	NaN	NaN	NaN	NaN	NaN		403	NaN	NaN	NaN	NaN	NaN	NaN	NaN	NaN	NaN	NaN	NaN	NaN	NaN		NaN	NaN	NaN	NaN	NaN	NaN	NaN	NaN	NaN	NaN	NaN	NaN	NaN		403	NaN	NaN	NaN	NaN
404	NaN	NaN	NaN	NaN	NaN	NaN		NaN	NaN	NaN	NaN	NaN	NaN		404	NaN	NaN	NaN	NaN	NaN	NaN	NaN	NaN	NaN	NaN	NaN	NaN	NaN		NaN	NaN	NaN	NaN	NaN	NaN	NaN	NaN	NaN	NaN	NaN	NaN	NaN		404	NaN	NaN	NaN	NaN
405	NaN	NaN	NaN	NaN	NaN	NaN		NaN	NaN	NaN	NaN	NaN	NaN		405	NaN	NaN	NaN	NaN	NaN	NaN	NaN	NaN	NaN	NaN	NaN	NaN	NaN		NaN	NaN	NaN	NaN	NaN	NaN	NaN	NaN	NaN	NaN	NaN	NaN	NaN		405	NaN	NaN	NaN	NaN
406	NaN	NaN	NaN	NaN	NaN	NaN		NaN	NaN	NaN	NaN	NaN	NaN		406	NaN	NaN	NaN	NaN	NaN	NaN	NaN	NaN	NaN	NaN	NaN	NaN	NaN		NaN	NaN	NaN	NaN	NaN	NaN	NaN	NaN	NaN	NaN	NaN	NaN	NaN		406	NaN	NaN	NaN	NaN
407	NaN	NaN	NaN	NaN	NaN	NaN		NaN	NaN	NaN	NaN	NaN	NaN		407	NaN	NaN	NaN	NaN	NaN	NaN	NaN	NaN	NaN	NaN	NaN	NaN	NaN		NaN	NaN	NaN	NaN	NaN	NaN	NaN	NaN	NaN	NaN	NaN	NaN	NaN		407	NaN	NaN	NaN	NaN
408	NaN	NaN	NaN	NaN	NaN	NaN		NaN	NaN	NaN	NaN	NaN	NaN		408	NaN	NaN	NaN	NaN	NaN	NaN	NaN	NaN	NaN	NaN	NaN	NaN	NaN		NaN	NaN	NaN	NaN	NaN	NaN	NaN	NaN	NaN	NaN	NaN	NaN	NaN		408	NaN	NaN	NaN	NaN
409	NaN	NaN	NaN	NaN	NaN	NaN		NaN	NaN	NaN	NaN	NaN	NaN		409	NaN	NaN	NaN	NaN	NaN	NaN	NaN	NaN	NaN	NaN	NaN	NaN	NaN		NaN	NaN	NaN	NaN	NaN	NaN	NaN	NaN	NaN	NaN	NaN	NaN	NaN		409	NaN	NaN	NaN	NaN
410	NaN	NaN	NaN	NaN	NaN	NaN		NaN	NaN	NaN	NaN	NaN	NaN		410	NaN	NaN	NaN	NaN	NaN	NaN	NaN	NaN	NaN	NaN	NaN	NaN	NaN		NaN	NaN	NaN	NaN	NaN	NaN	NaN	NaN	NaN	NaN	NaN	NaN	NaN		410	NaN	NaN	NaN	NaN
411	NaN	NaN	NaN	NaN	NaN	NaN		NaN	NaN	NaN	NaN	NaN	NaN		411	NaN	NaN	NaN	NaN	NaN	NaN	NaN	NaN	NaN	NaN	NaN	NaN	NaN		NaN	NaN	NaN	NaN	NaN	NaN	NaN	NaN	NaN	NaN	NaN	NaN	NaN		411	NaN	NaN	NaN	NaN
412	NaN	NaN	NaN	NaN	NaN	NaN		NaN	NaN	NaN	NaN	NaN	NaN		412	NaN	NaN	NaN	NaN	NaN	NaN	NaN	NaN	NaN	NaN	NaN	NaN	NaN		NaN	NaN	NaN	NaN	NaN	NaN	NaN	NaN	NaN	NaN	NaN	NaN	NaN		412	NaN	NaN	NaN	NaN
413	NaN	NaN	NaN	NaN	NaN	NaN		NaN	NaN	NaN	NaN	NaN	NaN		413	NaN	NaN	NaN	NaN	NaN	NaN	NaN	NaN	NaN	NaN	NaN	NaN	NaN		NaN	NaN	NaN	NaN	NaN	NaN	NaN	NaN	NaN	NaN	NaN	NaN	NaN		413	NaN	NaN	NaN	NaN
414	NaN	NaN	NaN	NaN	NaN	NaN		NaN	NaN	NaN	NaN	NaN	NaN		414	NaN	NaN	NaN	NaN	NaN	NaN	NaN	NaN	NaN	NaN	NaN	NaN	NaN		NaN	NaN	NaN	NaN	NaN	NaN	NaN	NaN	NaN	NaN	NaN	NaN	NaN		414	NaN	NaN	NaN	NaN
415	NaN	NaN	NaN	NaN	NaN	NaN		NaN	NaN	NaN	NaN	NaN	NaN		415	NaN	NaN	NaN	NaN	NaN	NaN	NaN	NaN	NaN	NaN	NaN	NaN	NaN		NaN	NaN	NaN	NaN	NaN	NaN	NaN	NaN	NaN	NaN	NaN	NaN	NaN		415	NaN	NaN	NaN	NaN
416	NaN	NaN	NaN	NaN	NaN	NaN		NaN	NaN	NaN	NaN	NaN	NaN		416	NaN	NaN	NaN	NaN	NaN	NaN	NaN	NaN	NaN	NaN	NaN	NaN	NaN		NaN	NaN	NaN	NaN	NaN	NaN	NaN	NaN	NaN	NaN	NaN	NaN	NaN		416	NaN	NaN	NaN	NaN
417	NaN	NaN	NaN	NaN	NaN	NaN		NaN	NaN	NaN	NaN	NaN	NaN		417	NaN	NaN	NaN	NaN	NaN	NaN	NaN	NaN	NaN	NaN	NaN	NaN	NaN		NaN	NaN	NaN	NaN	NaN	NaN	NaN	NaN	NaN	NaN	NaN	NaN	NaN		417	NaN	NaN	NaN	NaN
418	NaN	NaN	NaN	NaN	NaN	NaN		NaN	NaN	NaN	NaN	NaN	NaN		418	NaN	NaN	NaN	NaN	NaN	NaN	NaN	NaN	NaN	NaN	NaN	NaN	NaN		NaN	NaN	NaN	NaN	NaN	NaN	NaN	NaN	NaN	NaN	NaN	NaN	NaN		418	NaN	NaN	NaN	NaN
419	NaN	NaN	NaN	NaN	NaN	NaN		NaN	NaN	NaN	NaN	NaN	NaN		419	NaN	NaN	NaN	NaN	NaN	NaN	NaN	NaN	NaN	NaN	NaN	NaN	NaN		NaN	NaN	NaN	NaN	NaN	NaN	NaN	NaN	NaN	NaN	NaN	NaN	NaN		419	NaN	NaN	NaN	NaN
420	NaN	NaN	NaN	NaN	NaN	NaN		NaN	NaN	NaN	NaN	NaN	NaN		420	NaN	NaN	NaN	NaN	NaN	NaN	NaN	NaN	NaN	NaN	NaN	NaN	NaN		NaN	NaN	NaN	NaN	NaN	NaN	NaN	NaN	NaN	NaN	NaN	NaN	NaN		420	NaN	NaN	NaN	NaN
421	NaN	NaN	NaN	NaN	NaN	NaN		NaN	NaN	NaN	NaN	NaN	NaN		421	NaN	NaN	NaN	NaN	NaN	NaN	NaN	NaN	NaN	NaN	NaN	NaN	NaN		NaN	NaN	NaN	NaN	NaN	NaN	NaN	NaN	NaN	NaN	NaN	NaN	NaN		421	NaN	NaN	NaN	NaN
422	NaN	NaN	NaN	NaN	NaN	NaN		NaN	NaN	NaN	NaN	NaN	NaN		422	NaN	NaN	NaN	NaN	NaN	NaN	NaN	NaN	NaN	NaN	NaN	NaN	NaN		NaN	NaN	NaN	NaN	NaN	NaN	NaN	NaN	NaN	NaN	NaN	NaN	NaN		422	NaN	NaN	NaN	NaN
423	NaN	NaN	NaN	NaN	NaN	NaN		NaN	NaN	NaN	NaN	NaN	NaN		423	NaN	NaN	NaN	NaN	NaN	NaN	NaN	NaN	NaN	NaN	NaN	NaN	NaN		NaN	NaN	NaN	NaN	NaN	NaN	NaN	NaN	NaN	NaN	NaN	NaN	NaN		423	NaN	NaN	NaN	NaN
424	NaN	NaN	NaN	NaN	NaN	NaN		NaN	NaN	NaN	NaN	NaN	NaN		424	NaN	NaN	NaN	NaN	NaN	NaN	NaN	NaN	NaN	NaN	NaN	NaN	NaN		NaN	NaN	NaN	NaN	NaN	NaN	NaN	NaN	NaN	NaN	NaN	NaN	NaN		424	NaN	NaN	NaN	NaN
425	NaN	NaN	NaN	NaN	NaN	NaN		NaN	NaN	NaN	NaN	NaN	NaN		425	NaN	NaN	NaN	NaN	NaN	NaN	NaN	NaN	NaN	NaN	NaN	NaN	NaN		NaN	NaN	NaN	NaN	NaN	NaN	NaN	NaN	NaN	NaN	NaN	NaN	NaN		425	NaN	NaN	NaN	NaN
426	NaN	NaN	NaN	NaN	NaN	NaN		NaN	NaN	NaN	NaN	NaN	NaN		426	NaN	NaN	NaN	NaN	NaN	NaN	NaN	NaN	NaN	NaN	NaN	NaN	NaN		NaN	NaN	NaN	NaN	NaN	NaN	NaN	NaN	NaN	NaN	NaN	NaN	NaN		426	NaN	NaN	NaN	NaN
427	NaN	NaN	NaN	NaN	NaN	NaN		NaN	NaN	NaN	NaN	NaN	NaN		427	NaN	NaN	NaN	NaN	NaN	NaN	NaN	NaN	NaN	NaN	NaN	NaN	NaN		NaN	NaN	NaN	NaN	NaN	NaN	NaN	NaN	NaN	NaN	NaN	NaN	NaN		427	NaN	NaN	NaN	NaN
428	NaN	NaN	NaN	NaN	NaN	NaN		NaN	NaN	NaN	NaN	NaN	NaN		428	NaN	NaN	NaN	NaN	NaN	NaN	NaN	NaN	NaN	NaN	NaN	NaN	NaN		NaN	NaN	NaN	NaN	NaN	NaN	NaN	NaN	NaN	NaN	NaN	NaN	NaN		428	NaN	NaN	NaN	NaN
429	NaN	NaN	NaN	NaN	NaN	NaN		NaN	NaN	NaN	NaN	NaN	NaN		429	NaN	NaN	NaN	NaN	NaN	NaN	NaN	NaN	NaN	NaN	NaN	NaN	NaN		NaN	NaN	NaN	NaN	NaN	NaN	NaN	NaN	NaN	NaN	NaN	NaN	NaN		429	NaN	NaN	NaN	NaN
430	NaN	NaN	NaN	NaN	NaN	NaN		NaN	NaN	NaN	NaN	NaN	NaN		430	NaN	NaN	NaN	NaN	NaN	NaN	NaN	NaN	NaN	NaN	NaN	NaN	NaN		NaN	NaN	NaN	NaN	NaN	NaN	NaN	NaN	NaN	NaN	NaN	NaN	NaN		430	NaN	NaN	NaN	NaN
431	NaN	NaN	NaN	NaN	NaN	NaN		NaN	NaN	NaN	NaN	NaN	NaN		431	NaN	NaN	NaN	NaN	NaN	NaN	NaN	NaN	NaN	NaN	NaN	NaN	NaN		NaN	NaN	NaN	NaN	NaN	NaN	NaN	NaN	NaN	NaN	NaN	NaN	NaN		431	NaN	NaN	NaN	NaN
432	NaN	NaN	NaN	NaN	NaN	NaN		NaN	NaN	NaN	NaN	NaN	NaN		432	NaN	NaN	NaN	NaN	NaN	NaN	NaN	NaN	NaN	NaN	NaN	NaN	NaN		NaN	NaN	NaN	NaN	NaN	NaN	NaN	NaN	NaN	NaN	NaN	NaN	NaN		432	NaN	NaN	NaN	NaN
433	NaN	NaN	NaN	NaN	NaN	NaN		NaN	NaN	NaN	NaN	NaN	NaN		433	NaN	NaN	NaN	NaN	NaN	NaN	NaN	NaN	NaN	NaN	NaN	NaN	NaN		NaN	NaN	NaN	NaN	NaN	NaN	NaN	NaN	NaN	NaN	NaN	NaN	NaN		433	NaN	NaN	NaN	NaN
434	NaN	NaN	NaN	NaN	NaN	NaN		NaN	NaN	NaN	NaN	NaN	NaN		434	NaN	NaN	NaN	NaN	NaN	NaN	NaN	NaN	NaN	NaN	NaN	NaN	NaN		NaN	NaN	NaN	NaN	NaN	NaN	NaN	NaN	NaN	NaN	NaN	NaN	NaN		434	NaN	NaN	NaN	NaN
435	NaN	NaN	NaN	NaN	NaN	NaN		NaN	NaN	NaN	NaN	NaN	NaN		435	NaN	NaN	NaN	NaN	NaN	NaN	NaN	NaN	NaN	NaN	NaN	NaN	NaN		NaN	NaN	NaN	NaN	NaN	NaN	NaN	NaN	NaN	NaN	NaN	NaN	NaN		435	NaN	NaN	NaN	NaN
436	NaN	NaN	NaN	NaN	NaN	NaN		NaN	NaN	NaN	NaN	NaN	NaN		436	NaN	NaN	NaN	NaN	NaN	NaN	NaN	NaN	NaN	NaN	NaN	NaN	NaN		NaN	NaN	NaN	NaN	NaN	NaN	NaN	NaN	NaN	NaN	NaN	NaN	NaN		436	NaN	NaN	NaN	NaN
437	NaN	NaN	NaN	NaN	NaN	NaN		NaN	NaN	NaN	NaN	NaN	NaN		437	NaN	NaN	NaN	NaN	NaN	NaN	NaN	NaN	NaN	NaN	NaN	NaN	NaN		NaN	NaN	NaN	NaN	NaN	NaN	NaN	NaN	NaN	NaN	NaN	NaN	NaN		437	NaN	NaN	NaN	NaN
438	NaN	NaN	NaN	NaN	NaN	NaN		NaN	NaN	NaN	NaN	NaN	NaN		438	NaN	NaN	NaN	NaN	NaN	NaN	NaN	NaN	NaN	NaN	NaN	NaN	NaN		NaN	NaN	NaN	NaN	NaN	NaN	NaN	NaN	NaN	NaN	NaN	NaN	NaN		438	NaN	NaN	NaN	NaN
439	NaN	NaN	NaN	NaN	NaN	NaN		NaN	NaN	NaN	NaN	NaN	NaN		439	NaN	NaN	NaN	NaN	NaN	NaN	NaN	NaN	NaN	NaN	NaN	NaN	NaN		NaN	NaN	NaN	NaN	NaN	NaN	NaN	NaN	NaN	NaN	NaN	NaN	NaN		439	NaN	NaN	NaN	NaN
440	NaN	NaN	NaN	NaN	NaN	NaN		NaN	NaN	NaN	NaN	NaN	NaN		440	NaN	NaN	NaN	NaN	NaN	NaN	NaN	NaN	NaN	NaN	NaN	NaN	NaN		NaN	NaN	NaN	NaN	NaN	NaN	NaN	NaN	NaN	NaN	NaN	NaN	NaN		440	NaN	NaN	NaN	NaN
441	NaN	NaN	NaN	NaN	NaN	NaN		NaN	NaN	NaN	NaN	NaN	NaN		441	NaN	NaN	NaN	NaN	NaN	NaN	NaN	NaN	NaN	NaN	NaN	NaN	NaN		NaN	NaN	NaN	NaN	NaN	NaN	NaN	NaN	NaN	NaN	NaN	NaN	NaN		441	NaN	NaN	NaN	NaN
442	NaN	NaN	NaN	NaN	NaN	NaN		NaN	NaN	NaN	NaN	NaN	NaN		442	NaN	NaN	NaN	NaN	NaN	NaN	NaN	NaN	NaN	NaN	NaN	NaN	NaN		NaN	NaN	NaN	NaN	NaN	NaN	NaN	NaN	NaN	NaN	NaN	NaN	NaN		442	NaN	NaN	NaN	NaN
443	NaN	NaN	NaN	NaN	NaN	NaN		NaN	NaN	NaN	NaN	NaN	NaN		443	NaN	NaN	NaN	NaN	NaN	NaN	NaN	NaN	NaN	NaN	NaN	NaN	NaN		NaN	NaN	NaN	NaN	NaN	NaN	NaN	NaN	NaN	NaN	NaN	NaN	NaN		443	NaN	NaN	NaN	NaN
444	NaN	NaN	NaN	NaN	NaN	NaN		NaN	NaN	NaN	NaN	NaN	NaN		444	NaN	NaN	NaN	NaN	NaN	NaN	NaN	NaN	NaN	NaN	NaN	NaN	NaN		NaN	NaN	NaN	NaN	NaN	NaN	NaN	NaN	NaN	NaN	NaN	NaN	NaN		444	NaN	NaN	NaN	NaN
445	NaN	NaN	NaN	NaN	NaN	NaN		NaN	NaN	NaN	NaN	NaN	NaN		445	NaN	NaN	NaN	NaN	NaN	NaN	NaN	NaN	NaN	NaN	NaN	NaN	NaN		NaN	NaN	NaN	NaN	NaN	NaN	NaN	NaN	NaN	NaN	NaN	NaN	NaN		445	NaN	NaN	NaN	NaN
446	NaN	NaN	NaN	NaN	NaN	NaN		NaN	NaN	NaN	NaN	NaN	NaN		446	NaN	NaN	NaN	NaN	NaN	NaN	NaN	NaN	NaN	NaN	NaN	NaN	NaN		NaN	NaN	NaN	NaN	NaN	NaN	NaN	NaN	NaN	NaN	NaN	NaN	NaN		446	NaN	NaN	NaN	NaN
447	NaN	NaN	NaN	NaN	NaN	NaN		NaN	NaN	NaN	NaN	NaN	NaN		447	NaN	NaN	NaN	NaN	NaN	NaN	NaN	NaN	NaN	NaN	NaN	NaN	NaN		NaN	NaN	NaN	NaN	NaN	NaN	NaN	NaN	NaN	NaN	NaN	NaN	NaN		447	NaN	NaN	NaN	NaN
448	NaN	NaN	NaN	NaN	NaN	NaN		NaN	NaN	NaN	NaN	NaN	NaN		448	NaN	NaN	NaN	NaN	NaN	NaN	NaN	NaN	NaN	NaN	NaN	NaN	NaN		NaN	NaN	NaN	NaN	NaN	NaN	NaN	NaN	NaN	NaN	NaN	NaN	NaN		448	NaN	NaN	NaN	NaN
449	NaN	NaN	NaN	NaN	NaN	NaN		NaN	NaN	NaN	NaN	NaN	NaN		449	NaN	NaN	NaN	NaN	NaN	NaN	NaN	NaN	NaN	NaN	NaN	NaN	NaN		NaN	NaN	NaN	NaN	NaN	NaN	NaN	NaN	NaN	NaN	NaN	NaN	NaN		449	NaN	NaN	NaN	NaN
450	NaN	NaN	NaN	NaN	NaN	NaN		NaN	NaN	NaN	NaN	NaN	NaN		450	NaN	NaN	NaN	NaN	NaN	NaN	NaN	NaN	NaN	NaN	NaN	NaN	NaN		NaN	NaN	NaN	NaN	NaN	NaN	NaN	NaN	NaN	NaN	NaN	NaN	NaN		450	NaN	NaN	NaN	NaN
451	NaN	NaN	NaN	NaN	NaN	NaN		NaN	NaN	NaN	NaN	NaN	NaN		451	NaN	NaN	NaN	NaN	NaN	NaN	NaN	NaN	NaN	NaN	NaN	NaN	NaN		NaN	NaN	NaN	NaN	NaN	NaN	NaN	NaN	NaN	NaN	NaN	NaN	NaN		451	NaN	NaN	NaN	NaN
452	NaN	NaN	NaN	NaN	NaN	NaN		NaN	NaN	NaN	NaN	NaN	NaN		452	NaN	NaN	NaN	NaN	NaN	NaN	NaN	NaN	NaN	NaN	NaN	NaN	NaN		NaN	NaN	NaN	NaN	NaN	NaN	NaN	NaN	NaN	NaN	NaN	NaN	NaN		452	NaN	NaN	NaN	NaN
453	NaN	NaN	NaN	NaN	NaN	NaN		NaN	NaN	NaN	NaN	NaN	NaN		453	NaN	NaN	NaN	NaN	NaN	NaN	NaN	NaN	NaN	NaN	NaN	NaN	NaN		NaN	NaN	NaN	NaN	NaN	NaN	NaN	NaN	NaN	NaN	NaN	NaN	NaN		453	NaN	NaN	NaN	NaN
454	NaN	NaN	NaN	NaN	NaN	NaN		NaN	NaN	NaN	NaN	NaN	NaN		454	NaN	NaN	NaN	NaN	NaN	NaN	NaN	NaN	NaN	NaN	NaN	NaN	NaN		NaN	NaN	NaN	NaN	NaN	NaN	NaN	NaN	NaN	NaN	NaN	NaN	NaN		454	NaN	NaN	NaN	NaN
455	NaN	NaN	NaN	NaN	NaN	NaN		NaN	NaN	NaN	NaN	NaN	NaN		455	NaN	NaN	NaN	NaN	NaN	NaN	NaN	NaN	NaN	NaN	NaN	NaN	NaN		NaN	NaN	NaN	NaN	NaN	NaN	NaN	NaN	NaN	NaN	NaN	NaN	NaN		455	NaN	NaN	NaN	NaN
456	NaN	NaN	NaN	NaN	NaN	NaN		NaN	NaN	NaN	NaN	NaN	NaN		456	NaN	NaN	NaN	NaN	NaN	NaN	NaN	NaN	NaN	NaN	NaN	NaN	NaN		NaN	NaN	NaN	NaN	NaN	NaN	NaN	NaN	NaN	NaN	NaN	NaN	NaN		456	NaN	NaN	NaN	NaN
457	NaN	NaN	NaN	NaN	NaN	NaN		NaN	NaN	NaN	NaN	NaN	NaN		457	NaN	NaN	NaN	NaN	NaN	NaN	NaN	NaN	NaN	NaN	NaN	NaN	NaN		NaN	NaN	NaN	NaN	NaN	NaN	NaN	NaN	NaN	NaN	NaN	NaN	NaN		457	NaN	NaN	NaN	NaN
458	NaN	NaN	NaN	NaN	NaN	NaN		NaN	NaN	NaN	NaN	NaN	NaN		458	NaN	NaN	NaN	NaN	NaN	NaN	NaN	NaN	NaN	NaN	NaN	NaN	NaN		NaN	NaN	NaN	NaN	NaN	NaN	NaN	NaN	NaN	NaN	NaN	NaN	NaN		458	NaN	NaN	NaN	NaN
459	NaN	NaN	NaN	NaN	NaN	NaN		NaN	NaN	NaN	NaN	NaN	NaN		459	NaN	NaN	NaN	NaN	NaN	NaN	NaN	NaN	NaN	NaN	NaN	NaN	NaN		NaN	NaN	NaN	NaN	NaN	NaN	NaN	NaN	NaN	NaN	NaN	NaN	NaN		459	NaN	NaN	NaN	NaN
460	NaN	NaN	NaN	NaN	NaN	NaN		NaN	NaN	NaN	NaN	NaN	NaN		460	NaN	NaN	NaN	NaN	NaN	NaN	NaN	NaN	NaN	NaN	NaN	NaN	NaN		NaN	NaN	NaN	NaN	NaN	NaN	NaN	NaN	NaN	NaN	NaN	NaN	NaN		460	NaN	NaN	NaN	NaN
461	NaN	NaN	NaN	NaN	NaN	NaN		NaN	NaN	NaN	NaN	NaN	NaN		461	NaN	NaN	NaN	NaN	NaN	NaN	NaN	NaN	NaN	NaN	NaN	NaN	NaN		NaN	NaN	NaN	NaN	NaN	NaN	NaN	NaN	NaN	NaN	NaN	NaN	NaN		461	NaN	NaN	NaN	NaN
462	NaN	NaN	NaN	NaN	NaN	NaN		NaN	NaN	NaN	NaN	NaN	NaN		462	NaN	NaN	NaN	NaN	NaN	NaN	NaN	NaN	NaN	NaN	NaN	NaN	NaN		NaN	NaN	NaN	NaN	NaN	NaN	NaN	NaN	NaN	NaN	NaN	NaN	NaN		462	NaN	NaN	NaN	NaN
463	NaN	NaN	NaN	NaN	NaN	NaN		NaN	NaN	NaN	NaN	NaN	NaN		463	NaN	NaN	NaN	NaN	NaN	NaN	NaN	NaN	NaN	NaN	NaN	NaN	NaN		NaN	NaN	NaN	NaN	NaN	NaN	NaN	NaN	NaN	NaN	NaN	NaN	NaN		463	NaN	NaN	NaN	NaN
464	NaN	NaN	NaN	NaN	NaN	NaN		NaN	NaN	NaN	NaN	NaN	NaN		464	NaN	NaN	NaN	NaN	NaN	NaN	NaN	NaN	NaN	NaN	NaN	NaN	NaN		NaN	NaN	NaN	NaN	NaN	NaN	NaN	NaN	NaN	NaN	NaN	NaN	NaN		464	NaN	NaN	NaN	NaN
465	NaN	NaN	NaN	NaN	NaN	NaN		NaN	NaN	NaN	NaN	NaN	NaN		465	NaN	NaN	NaN	NaN	NaN	NaN	NaN	NaN	NaN	NaN	NaN	NaN	NaN		NaN	NaN	NaN	NaN	NaN	NaN	NaN	NaN	NaN	NaN	NaN	NaN	NaN		465	NaN	NaN	NaN	NaN
466	NaN	NaN	NaN	NaN	NaN	NaN		NaN	NaN	NaN	NaN	NaN	NaN		466	NaN	NaN	NaN	NaN	NaN	NaN	NaN	NaN	NaN	NaN	NaN	NaN	NaN		NaN	NaN	NaN	NaN	NaN	NaN	NaN	NaN	NaN	NaN	NaN	NaN	NaN		466	NaN	NaN	NaN	NaN
467	NaN	NaN	NaN	NaN	NaN	NaN		NaN	NaN	NaN	NaN	NaN	NaN		467	NaN	NaN	NaN	NaN	NaN	NaN	NaN	NaN	NaN	NaN	NaN	NaN	NaN		NaN	NaN	NaN	NaN	NaN	NaN	NaN	NaN	NaN	NaN	NaN	NaN	NaN		467	NaN	NaN	NaN	NaN
468	NaN	NaN	NaN	NaN	NaN	NaN		NaN	NaN	NaN	NaN	NaN	NaN		468	NaN	NaN	NaN	NaN	NaN	NaN	NaN	NaN	NaN	NaN	NaN	NaN	NaN		NaN	NaN	NaN	NaN	NaN	NaN	NaN	NaN	NaN	NaN	NaN	NaN	NaN		468	NaN	NaN	NaN	NaN
469	NaN	NaN	NaN	NaN	NaN	NaN		NaN	NaN	NaN	NaN	NaN	NaN		469	NaN	NaN	NaN	NaN	NaN	NaN	NaN	NaN	NaN	NaN	NaN	NaN	NaN		NaN	NaN	NaN	NaN	NaN	NaN	NaN	NaN	NaN	NaN	NaN	NaN	NaN		469	NaN	NaN	NaN	NaN
470	NaN	NaN	NaN	NaN	NaN	NaN		NaN	NaN	NaN	NaN	NaN	NaN		470	NaN	NaN	NaN	NaN	NaN	NaN	NaN	NaN	NaN	NaN	NaN	NaN	NaN		NaN	NaN	NaN	NaN	NaN	NaN	NaN	NaN	NaN	NaN	NaN	NaN	NaN		470	NaN	NaN	NaN	NaN
471	NaN	NaN	NaN	NaN	NaN	NaN		NaN	NaN	NaN	NaN	NaN	NaN		471	NaN	NaN	NaN	NaN	NaN	NaN	NaN	NaN	NaN	NaN	NaN	NaN	NaN		NaN	NaN	NaN	NaN	NaN	NaN	NaN	NaN	NaN	NaN	NaN	NaN	NaN		471	NaN	NaN	NaN	NaN
472	NaN	NaN	NaN	NaN	NaN	NaN		NaN	NaN	NaN	NaN	NaN	NaN		472	NaN	NaN	NaN	NaN	NaN	NaN	NaN	NaN	NaN	NaN	NaN	NaN	NaN		NaN	NaN	NaN	NaN	NaN	NaN	NaN	NaN	NaN	NaN	NaN	NaN	NaN		472	NaN	NaN	NaN	NaN
473	NaN	NaN	NaN	NaN	NaN	NaN		NaN	NaN	NaN	NaN	NaN	NaN		473	NaN	NaN	NaN	NaN	NaN	NaN	NaN	NaN	NaN	NaN	NaN	NaN	NaN		NaN	NaN	NaN	NaN	NaN	NaN	NaN	NaN	NaN	NaN	NaN	NaN	NaN		473	NaN	NaN	NaN	NaN
474	NaN	NaN	NaN	NaN	NaN	NaN		NaN	NaN	NaN	NaN	NaN	NaN		474	NaN	NaN	NaN	NaN	NaN	NaN	NaN	NaN	NaN	NaN	NaN	NaN	NaN		NaN	NaN	NaN	NaN	NaN	NaN	NaN	NaN	NaN	NaN	NaN	NaN	NaN		474	NaN	NaN	NaN	NaN
475	NaN	NaN	NaN	NaN	NaN	NaN		NaN	NaN	NaN	NaN	NaN	NaN		475	NaN	NaN	NaN	NaN	NaN	NaN	NaN	NaN	NaN	NaN	NaN	NaN	NaN		NaN	NaN	NaN	NaN	NaN	NaN	NaN	NaN	NaN	NaN	NaN	NaN	NaN		475	NaN	NaN	NaN	NaN
476	NaN	NaN	NaN	NaN	NaN	NaN		NaN	NaN	NaN	NaN	NaN	NaN		476	NaN	NaN	NaN	NaN	NaN	NaN	NaN	NaN	NaN	NaN	NaN	NaN	NaN		NaN	NaN	NaN	NaN	NaN	NaN	NaN	NaN	NaN	NaN	NaN	NaN	NaN		476	NaN	NaN	NaN	NaN
477	NaN	NaN	NaN	NaN	NaN	NaN		NaN	NaN	NaN	NaN	NaN	NaN		477	NaN	NaN	NaN	NaN	NaN	NaN	NaN	NaN	NaN	NaN	NaN	NaN	NaN		NaN	NaN	NaN	NaN	NaN	NaN	NaN	NaN	NaN	NaN	NaN	NaN	NaN		477	NaN	NaN	NaN	NaN
478	NaN	NaN	NaN	NaN	NaN	NaN		NaN	NaN	NaN	NaN	NaN	NaN		478	NaN	NaN	NaN	NaN	NaN	NaN	NaN	NaN	NaN	NaN	NaN	NaN	NaN		NaN	NaN	NaN	NaN	NaN	NaN	NaN	NaN	NaN	NaN	NaN	NaN	NaN		478	NaN	NaN	NaN	NaN
479	NaN	NaN	NaN	NaN	NaN	NaN		NaN	NaN	NaN	NaN	NaN	NaN		479	NaN	NaN	NaN	NaN	NaN	NaN	NaN	NaN	NaN	NaN	NaN	NaN	NaN		NaN	NaN	NaN	NaN	NaN	NaN	NaN	NaN	NaN	NaN	NaN	NaN	NaN		479	NaN	NaN	NaN	NaN
480	NaN	NaN	NaN	NaN	NaN	NaN		NaN	NaN	NaN	NaN	NaN	NaN		480	NaN	NaN	NaN	NaN	NaN	NaN	NaN	NaN	NaN	NaN	NaN	NaN	NaN		NaN	NaN	NaN	NaN	NaN	NaN	NaN	NaN	NaN	NaN	NaN	NaN	NaN		480	NaN	NaN	NaN	NaN
481	NaN	NaN	NaN	NaN	NaN	NaN		NaN	NaN	NaN	NaN	NaN	NaN		481	NaN	NaN	NaN	NaN	NaN	NaN	NaN	NaN	NaN	NaN	NaN	NaN	NaN		NaN	NaN	NaN	NaN	NaN	NaN	NaN	NaN	NaN	NaN	NaN	NaN	NaN		481	NaN	NaN	NaN	NaN
482	NaN	NaN	NaN	NaN	NaN	NaN		NaN	NaN	NaN	NaN	NaN	NaN		482	NaN	NaN	NaN	NaN	NaN	NaN	NaN	NaN	NaN	NaN	NaN	NaN	NaN		NaN	NaN	NaN	NaN	NaN	NaN	NaN	NaN	NaN	NaN	NaN	NaN	NaN		482	NaN	NaN	NaN	NaN
483	NaN	NaN	NaN	NaN	NaN	NaN		NaN	NaN	NaN	NaN	NaN	NaN		483	NaN	NaN	NaN	NaN	NaN	NaN	NaN	NaN	NaN	NaN	NaN	NaN	NaN		NaN	NaN	NaN	NaN	NaN	NaN	NaN	NaN	NaN	NaN	NaN	NaN	NaN		483	NaN	NaN	NaN	NaN
484	NaN	NaN	NaN	NaN	NaN	NaN		NaN	NaN	NaN	NaN	NaN	NaN		484	NaN	NaN	NaN	NaN	NaN	NaN	NaN	NaN	NaN	NaN	NaN	NaN	NaN		NaN	NaN	NaN	NaN	NaN	NaN	NaN	NaN	NaN	NaN	NaN	NaN	NaN		484	NaN	NaN	NaN	NaN
485	NaN	NaN	NaN	NaN	NaN	NaN		NaN	NaN	NaN	NaN	NaN	NaN		485	NaN	NaN	NaN	NaN	NaN	NaN	NaN	NaN	NaN	NaN	NaN	NaN	NaN		NaN	NaN	NaN	NaN	NaN	NaN	NaN	NaN	NaN	NaN	NaN	NaN	NaN		485	NaN	NaN	NaN	NaN
486	NaN	NaN	NaN	NaN	NaN	NaN		NaN	NaN	NaN	NaN	NaN	NaN		486	NaN	NaN	NaN	NaN	NaN	NaN	NaN	NaN	NaN	NaN	NaN	NaN	NaN		NaN	NaN	NaN	NaN	NaN	NaN	NaN	NaN	NaN	NaN	NaN	NaN	NaN		486	NaN	NaN	NaN	NaN
487	NaN	NaN	NaN	NaN	NaN	NaN		NaN	NaN	NaN	NaN	NaN	NaN		487	NaN	NaN	NaN	NaN	NaN	NaN	NaN	NaN	NaN	NaN	NaN	NaN	NaN		NaN	NaN	NaN	NaN	NaN	NaN	NaN	NaN	NaN	NaN	NaN	NaN	NaN		487	NaN	NaN	NaN	NaN
488	NaN	NaN	NaN	NaN	NaN	NaN		NaN	NaN	NaN	NaN	NaN	NaN		488	NaN	NaN	NaN	NaN	NaN	NaN	NaN	NaN	NaN	NaN	NaN	NaN	NaN		NaN	NaN	NaN	NaN	NaN	NaN	NaN	NaN	NaN	NaN	NaN	NaN	NaN		488	NaN	NaN	NaN	NaN
489	NaN	NaN	NaN	NaN	NaN	NaN		NaN	NaN	NaN	NaN	NaN	NaN		489	NaN	NaN	NaN	NaN	NaN	NaN	NaN	NaN	NaN	NaN	NaN	NaN	NaN		NaN	NaN	NaN	NaN	NaN	NaN	NaN	NaN	NaN	NaN	NaN	NaN	NaN		489	NaN	NaN	NaN	NaN
490	NaN	NaN	NaN	NaN	NaN	NaN		NaN	NaN	NaN	NaN	NaN	NaN		490	NaN	NaN	NaN	NaN	NaN	NaN	NaN	NaN	NaN	NaN	NaN	NaN	NaN		NaN	NaN	NaN	NaN	NaN	NaN	NaN	NaN	NaN	NaN	NaN	NaN	NaN		490	NaN	NaN	NaN	NaN
491	NaN	NaN	NaN	NaN	NaN	NaN		NaN	NaN	NaN	NaN	NaN	NaN		491	NaN	NaN	NaN	NaN	NaN	NaN	NaN	NaN	NaN	NaN	NaN	NaN	NaN		NaN	NaN	NaN	NaN	NaN	NaN	NaN	NaN	NaN	NaN	NaN	NaN	NaN		491	NaN	NaN	NaN	NaN
492	NaN	NaN	NaN	NaN	NaN	NaN		NaN	NaN	NaN	NaN	NaN	NaN		492	NaN	NaN	NaN	NaN	NaN	NaN	NaN	NaN	NaN	NaN	NaN	NaN	NaN		NaN	NaN	NaN	NaN	NaN	NaN	NaN	NaN	NaN	NaN	NaN	NaN	NaN		492	NaN	NaN	NaN	NaN
493	NaN	NaN	NaN	NaN	NaN	NaN		NaN	NaN	NaN	NaN	NaN	NaN		493	NaN	NaN	NaN	NaN	NaN	NaN	NaN	NaN	NaN	NaN	NaN	NaN	NaN		NaN	NaN	NaN	NaN	NaN	NaN	NaN	NaN	NaN	NaN	NaN	NaN	NaN		493	NaN	NaN	NaN	NaN
494	NaN	NaN	NaN	NaN	NaN	NaN		NaN	NaN	NaN	NaN	NaN	NaN		494	NaN	NaN	NaN	NaN	NaN	NaN	NaN	NaN	NaN	NaN	NaN	NaN	NaN		NaN	NaN	NaN	NaN	NaN	NaN	NaN	NaN	NaN	NaN	NaN	NaN	NaN		494	NaN	NaN	NaN	NaN
495	NaN	NaN	NaN	NaN	NaN	NaN		NaN	NaN	NaN	NaN	NaN	NaN		495	NaN	NaN	NaN	NaN	NaN	NaN	NaN	NaN	NaN	NaN	NaN	NaN	NaN		NaN	NaN	NaN	NaN	NaN	NaN	NaN	NaN	NaN	NaN	NaN	NaN	NaN		495	NaN	NaN	NaN	NaN
496	NaN	NaN	NaN	NaN	NaN	NaN		NaN	NaN	NaN	NaN	NaN	NaN		496	NaN	NaN	NaN	NaN	NaN	NaN	NaN	NaN	NaN	NaN	NaN	NaN	NaN		NaN	NaN	NaN	NaN	NaN	NaN	NaN	NaN	NaN	NaN	NaN	NaN	NaN		496	NaN	NaN	NaN	NaN
497	NaN	NaN	NaN	NaN	NaN	NaN		NaN	NaN	NaN	NaN	NaN	NaN		497	NaN	NaN	NaN	NaN	NaN	NaN	NaN	NaN	NaN	NaN	NaN	NaN	NaN		NaN	NaN	NaN	NaN	NaN	NaN	NaN	NaN	NaN	NaN	NaN	NaN	NaN		497	NaN	NaN	NaN	NaN
498	NaN	NaN	NaN	NaN	NaN	NaN		NaN	NaN	NaN	NaN	NaN	NaN		498	NaN	NaN	NaN	NaN	NaN	NaN	NaN	NaN	NaN	NaN	NaN	NaN	NaN		NaN	NaN	NaN	NaN	NaN	NaN	NaN	NaN	NaN	NaN	NaN	NaN	NaN		498	NaN	NaN	NaN	NaN
499	NaN	NaN	NaN	NaN	NaN	NaN		NaN	NaN	NaN	NaN	NaN	NaN		499	NaN	NaN	NaN	NaN	NaN	NaN	NaN	NaN	NaN	NaN	NaN	NaN	NaN		NaN	NaN	NaN	NaN	NaN	NaN	NaN	NaN	NaN	NaN	NaN	NaN	NaN		499	NaN	NaN	NaN	NaN
500	NaN	NaN	NaN	NaN	NaN	NaN		NaN	NaN	NaN	NaN	NaN	NaN		500	NaN	NaN	NaN	NaN	NaN	NaN	NaN	NaN	NaN	NaN	NaN	NaN	NaN		NaN	NaN	NaN	NaN	NaN	NaN	NaN	NaN	NaN	NaN	NaN	NaN	NaN		500	NaN	NaN	NaN	NaN
501	NaN	NaN	NaN	NaN	NaN	NaN		NaN	NaN	NaN	NaN	NaN	NaN		501	NaN	NaN	NaN	NaN	NaN	NaN	NaN	NaN	NaN	NaN	NaN	NaN	NaN		NaN	NaN	NaN	NaN	NaN	NaN	NaN	NaN	NaN	NaN	NaN	NaN	NaN		501	NaN	NaN	NaN	NaN
502	NaN	NaN	NaN	NaN	NaN	NaN		NaN	NaN	NaN	NaN	NaN	NaN		502	NaN	NaN	NaN	NaN	NaN	NaN	NaN	NaN	NaN	NaN	NaN	NaN	NaN		NaN	NaN	NaN	NaN	NaN	NaN	NaN	NaN	NaN	NaN	NaN	NaN	NaN		502	NaN	NaN	NaN	NaN
503	NaN	NaN	NaN	NaN	NaN	NaN		NaN	NaN	NaN	NaN	NaN	NaN		503	NaN	NaN	NaN	NaN	NaN	NaN	NaN	NaN	NaN	NaN	NaN	NaN	NaN		NaN	NaN	NaN	NaN	NaN	NaN	NaN	NaN	NaN	NaN	NaN	NaN	NaN		503	NaN	NaN	NaN	NaN
504	NaN	NaN	NaN	NaN	NaN	NaN		NaN	NaN	NaN	NaN	NaN	NaN		504	NaN	NaN	NaN	NaN	NaN	NaN	NaN	NaN	NaN	NaN	NaN	NaN	NaN		NaN	NaN	NaN	NaN	NaN	NaN	NaN	NaN	NaN	NaN	NaN	NaN	NaN		504	NaN	NaN	NaN	NaN
505	NaN	NaN	NaN	NaN	NaN	NaN		NaN	NaN	NaN	NaN	NaN	NaN		505	NaN	NaN	NaN	NaN	NaN	NaN	NaN	NaN	NaN	NaN	NaN	NaN	NaN		NaN	NaN	NaN	NaN	NaN	NaN	NaN	NaN	NaN	NaN	NaN	NaN	NaN		505	NaN	NaN	NaN	NaN
506	NaN	NaN	NaN	NaN	NaN	NaN		NaN	NaN	NaN	NaN	NaN	NaN		506	NaN	NaN	NaN	NaN	NaN	NaN	NaN	NaN	NaN	NaN	NaN	NaN	NaN		NaN	NaN	NaN	NaN	NaN	NaN	NaN	NaN	NaN	NaN	NaN	NaN	NaN		506	NaN	NaN	NaN	NaN
507	NaN	NaN	NaN	NaN	NaN	NaN		NaN	NaN	NaN	NaN	NaN	NaN		507	NaN	NaN	NaN	NaN	NaN	NaN	NaN	NaN	NaN	NaN	NaN	NaN	NaN		NaN	NaN	NaN	NaN	NaN	NaN	NaN	NaN	NaN	NaN	NaN	NaN	NaN		507	NaN	NaN	NaN	NaN
508	NaN	NaN	NaN	NaN	NaN	NaN		NaN	NaN	NaN	NaN	NaN	NaN		508	NaN	NaN	NaN	NaN	NaN	NaN	NaN	NaN	NaN	NaN	NaN	NaN	NaN		NaN	NaN	NaN	NaN	NaN	NaN	NaN	NaN	NaN	NaN	NaN	NaN	NaN		508	NaN	NaN	NaN	NaN
509	NaN	NaN	NaN	NaN	NaN	NaN		NaN	NaN	NaN	NaN	NaN	NaN		509	NaN	NaN	NaN	NaN	NaN	NaN	NaN	NaN	NaN	NaN	NaN	NaN	NaN		NaN	NaN	NaN	NaN	NaN	NaN	NaN	NaN	NaN	NaN	NaN	NaN	NaN		509	NaN	NaN	NaN	NaN
510	NaN	NaN	NaN	NaN	NaN	NaN		NaN	NaN	NaN	NaN	NaN	NaN		510	NaN	NaN	NaN	NaN	NaN	NaN	NaN	NaN	NaN	NaN	NaN	NaN	NaN		NaN	NaN	NaN	NaN	NaN	NaN	NaN	NaN	NaN	NaN	NaN	NaN	NaN		510	NaN	NaN	NaN	NaN
511	NaN	NaN	NaN	NaN	NaN	NaN		NaN	NaN	NaN	NaN	NaN	NaN		511	NaN	NaN	NaN	NaN	NaN	NaN	NaN	NaN	NaN	NaN	NaN	NaN	NaN		NaN	NaN	NaN	NaN	NaN	NaN	NaN	NaN	NaN	NaN	NaN	NaN	NaN		511	NaN	NaN	NaN	NaN
512	NaN	NaN	NaN	NaN	NaN	NaN		NaN	NaN	NaN	NaN	NaN	NaN		512	NaN	NaN	NaN	NaN	NaN	NaN	NaN	NaN	NaN	NaN	NaN	NaN	NaN		NaN	NaN	NaN	NaN	NaN	NaN	NaN	NaN	NaN	NaN	NaN	NaN	NaN		512	NaN	NaN	NaN	NaN
513	NaN	NaN	NaN	NaN	NaN	NaN		NaN	NaN	NaN	NaN	NaN	NaN		513	NaN	NaN	NaN	NaN	NaN	NaN	NaN	NaN	NaN	NaN	NaN	NaN	NaN		NaN	NaN	NaN	NaN	NaN	NaN	NaN	NaN	NaN	NaN	NaN	NaN	NaN		513	NaN	NaN	NaN	NaN
514	NaN	NaN	NaN	NaN	NaN	NaN		NaN	NaN	NaN	NaN	NaN	NaN		514	NaN	NaN	NaN	NaN	NaN	NaN	NaN	NaN	NaN	NaN	NaN	NaN	NaN		NaN	NaN	NaN	NaN	NaN	NaN	NaN	NaN	NaN	NaN	NaN	NaN	NaN		514	NaN	NaN	NaN	NaN
515	NaN	NaN	NaN	NaN	NaN	NaN		NaN	NaN	NaN	NaN	NaN	NaN		515	NaN	NaN	NaN	NaN	NaN	NaN	NaN	NaN	NaN	NaN	NaN	NaN	NaN		NaN	NaN	NaN	NaN	NaN	NaN	NaN	NaN	NaN	NaN	NaN	NaN	NaN		515	NaN	NaN	NaN	NaN
516	NaN	NaN	NaN	NaN	NaN	NaN		NaN	NaN	NaN	NaN	NaN	NaN		516	NaN	NaN	NaN	NaN	NaN	NaN	NaN	NaN	NaN	NaN	NaN	NaN	NaN		NaN	NaN	NaN	NaN	NaN	NaN	NaN	NaN	NaN	NaN	NaN	NaN	NaN		516	NaN	NaN	NaN	NaN
517	NaN	NaN	NaN	NaN	NaN	NaN		NaN	NaN	NaN	NaN	NaN	NaN		517	NaN	NaN	NaN	NaN	NaN	NaN	NaN	NaN	NaN	NaN	NaN	NaN	NaN		NaN	NaN	NaN	NaN	NaN	NaN	NaN	NaN	NaN	NaN	NaN	NaN	NaN		517	NaN	NaN	NaN	NaN
518	NaN	NaN	NaN	NaN	NaN	NaN		NaN	NaN	NaN	NaN	NaN	NaN		518	NaN	NaN	NaN	NaN	NaN	NaN	NaN	NaN	NaN	NaN	NaN	NaN	NaN		NaN	NaN	NaN	NaN	NaN	NaN	NaN	NaN	NaN	NaN	NaN	NaN	NaN		518	NaN	NaN	NaN	NaN
519	NaN	NaN	NaN	NaN	NaN	NaN		NaN	NaN	NaN	NaN	NaN	NaN		519	NaN	NaN	NaN	NaN	NaN	NaN	NaN	NaN	NaN	NaN	NaN	NaN	NaN		NaN	NaN	NaN	NaN	NaN	NaN	NaN	NaN	NaN	NaN	NaN	NaN	NaN		519	NaN	NaN	NaN	NaN
520	NaN	NaN	NaN	NaN	NaN	NaN		NaN	NaN	NaN	NaN	NaN	NaN		520	NaN	NaN	NaN	NaN	NaN	NaN	NaN	NaN	NaN	NaN	NaN	NaN	NaN		NaN	NaN	NaN	NaN	NaN	NaN	NaN	NaN	NaN	NaN	NaN	NaN	NaN		520	NaN	NaN	NaN	NaN
521	NaN	NaN	NaN	NaN	NaN	NaN		NaN	NaN	NaN	NaN	NaN	NaN		521	NaN	NaN	NaN	NaN	NaN	NaN	NaN	NaN	NaN	NaN	NaN	NaN	NaN		NaN	NaN	NaN	NaN	NaN	NaN	NaN	NaN	NaN	NaN	NaN	NaN	NaN		521	NaN	NaN	NaN	NaN
522	NaN	NaN	NaN	NaN	NaN	NaN		NaN	NaN	NaN	NaN	NaN	NaN		522	NaN	NaN	NaN	NaN	NaN	NaN	NaN	NaN	NaN	NaN	NaN	NaN	NaN		NaN	NaN	NaN	NaN	NaN	NaN	NaN	NaN	NaN	NaN	NaN	NaN	NaN		522	NaN	NaN	NaN	NaN
523	NaN	NaN	NaN	NaN	NaN	NaN		NaN	NaN	NaN	NaN	NaN	NaN		523	NaN	NaN	NaN	NaN	NaN	NaN	NaN	NaN	NaN	NaN	NaN	NaN	NaN		NaN	NaN	NaN	NaN	NaN	NaN	NaN	NaN	NaN	NaN	NaN	NaN	NaN		523	NaN	NaN	NaN	NaN
524	NaN	NaN	NaN	NaN	NaN	NaN		NaN	NaN	NaN	NaN	NaN	NaN		524	NaN	NaN	NaN	NaN	NaN	NaN	NaN	NaN	NaN	NaN	NaN	NaN	NaN		NaN	NaN	NaN	NaN	NaN	NaN	NaN	NaN	NaN	NaN	NaN	NaN	NaN		524	NaN	NaN	NaN	NaN
525	NaN	NaN	NaN	NaN	NaN	NaN		NaN	NaN	NaN	NaN	NaN	NaN		525	NaN	NaN	NaN	NaN	NaN	NaN	NaN	NaN	NaN	NaN	NaN	NaN	NaN		NaN	NaN	NaN	NaN	NaN	NaN	NaN	NaN	NaN	NaN	NaN	NaN	NaN		525	NaN	NaN	NaN	NaN
526	NaN	NaN	NaN	NaN	NaN	NaN		NaN	NaN	NaN	NaN	NaN	NaN		526	NaN	NaN	NaN	NaN	NaN	NaN	NaN	NaN	NaN	NaN	NaN	NaN	NaN		NaN	NaN	NaN	NaN	NaN	NaN	NaN	NaN	NaN	NaN	NaN	NaN	NaN		526	NaN	NaN	NaN	NaN
527	NaN	NaN	NaN	NaN	NaN	NaN		NaN	NaN	NaN	NaN	NaN	NaN		527	NaN	NaN	NaN	NaN	NaN	NaN	NaN	NaN	NaN	NaN	NaN	NaN	NaN		NaN	NaN	NaN	NaN	NaN	NaN	NaN	NaN	NaN	NaN	NaN	NaN	NaN		527	NaN	NaN	NaN	NaN
528	NaN	NaN	NaN	NaN	NaN	NaN		NaN	NaN	NaN	NaN	NaN	NaN		528	NaN	NaN	NaN	NaN	NaN	NaN	NaN	NaN	NaN	NaN	NaN	NaN	NaN		NaN	NaN	NaN	NaN	NaN	NaN	NaN	NaN	NaN	NaN	NaN	NaN	NaN		528	NaN	NaN	NaN	NaN
529	NaN	NaN	NaN	NaN	NaN	NaN		NaN	NaN	NaN	NaN	NaN	NaN		529	NaN	NaN	NaN	NaN	NaN	NaN	NaN	NaN	NaN	NaN	NaN	NaN	NaN		NaN	NaN	NaN	NaN	NaN	NaN	NaN	NaN	NaN	NaN	NaN	NaN	NaN		529	NaN	NaN	NaN	NaN
530	NaN	NaN	NaN	NaN	NaN	NaN		NaN	NaN	NaN	NaN	NaN	NaN		530	NaN	NaN	NaN	NaN	NaN	NaN	NaN	NaN	NaN	NaN	NaN	NaN	NaN		NaN	NaN	NaN	NaN	NaN	NaN	NaN	NaN	NaN	NaN	NaN	NaN	NaN		530	NaN	NaN	NaN	NaN
531	NaN	NaN	NaN	NaN	NaN	NaN		NaN	NaN	NaN	NaN	NaN	NaN		531	NaN	NaN	NaN	NaN	NaN	NaN	NaN	NaN	NaN	NaN	NaN	NaN	NaN		NaN	NaN	NaN	NaN	NaN	NaN	NaN	NaN	NaN	NaN	NaN	NaN	NaN		531	NaN	NaN	NaN	NaN
532	NaN	NaN	NaN	NaN	NaN	NaN		NaN	NaN	NaN	NaN	NaN	NaN		532	NaN	NaN	NaN	NaN	NaN	NaN	NaN	NaN	NaN	NaN	NaN	NaN	NaN		NaN	NaN	NaN	NaN	NaN	NaN	NaN	NaN	NaN	NaN	NaN	NaN	NaN		532	NaN	NaN	NaN	NaN
533	NaN	NaN	NaN	NaN	NaN	NaN		NaN	NaN	NaN	NaN	NaN	NaN		533	NaN	NaN	NaN	NaN	NaN	NaN	NaN	NaN	NaN	NaN	NaN	NaN	NaN		NaN	NaN	NaN	NaN	NaN	NaN	NaN	NaN	NaN	NaN	NaN	NaN	NaN		533	NaN	NaN	NaN	NaN
534	NaN	NaN	NaN	NaN	NaN	NaN		NaN	NaN	NaN	NaN	NaN	NaN		534	NaN	NaN	NaN	NaN	NaN	NaN	NaN	NaN	NaN	NaN	NaN	NaN	NaN		NaN	NaN	NaN	NaN	NaN	NaN	NaN	NaN	NaN	NaN	NaN	NaN	NaN		534	NaN	NaN	NaN	NaN
535	NaN	NaN	NaN	NaN	NaN	NaN		NaN	NaN	NaN	NaN	NaN	NaN		535	NaN	NaN	NaN	NaN	NaN	NaN	NaN	NaN	NaN	NaN	NaN	NaN	NaN		NaN	NaN	NaN	NaN	NaN	NaN	NaN	NaN	NaN	NaN	NaN	NaN	NaN		535	NaN	NaN	NaN	NaN
536	NaN	NaN	NaN	NaN	NaN	NaN		NaN	NaN	NaN	NaN	NaN	NaN		536	NaN	NaN	NaN	NaN	NaN	NaN	NaN	NaN	NaN	NaN	NaN	NaN	NaN		NaN	NaN	NaN	NaN	NaN	NaN	NaN	NaN	NaN	NaN	NaN	NaN	NaN		536	NaN	NaN	NaN	NaN
537	NaN	NaN	NaN	NaN	NaN	NaN		NaN	NaN	NaN	NaN	NaN	NaN		537	NaN	NaN	NaN	NaN	NaN	NaN	NaN	NaN	NaN	NaN	NaN	NaN	NaN		NaN	NaN	NaN	NaN	NaN	NaN	NaN	NaN	NaN	NaN	NaN	NaN	NaN		537	NaN	NaN	NaN	NaN
538	NaN	NaN	NaN	NaN	NaN	NaN		NaN	NaN	NaN	NaN	NaN	NaN		538	NaN	NaN	NaN	NaN	NaN	NaN	NaN	NaN	NaN	NaN	NaN	NaN	NaN		NaN	NaN	NaN	NaN	NaN	NaN	NaN	NaN	NaN	NaN	NaN	NaN	NaN		538	NaN	NaN	NaN	NaN
539	NaN	NaN	NaN	NaN	NaN	NaN		NaN	NaN	NaN	NaN	NaN	NaN		539	NaN	NaN	NaN	NaN	NaN	NaN	NaN	NaN	NaN	NaN	NaN	NaN	NaN		NaN	NaN	NaN	NaN	NaN	NaN	NaN	NaN	NaN	NaN	NaN	NaN	NaN		539	NaN	NaN	NaN	NaN
540	NaN	NaN	NaN	NaN	NaN	NaN		NaN	NaN	NaN	NaN	NaN	NaN		540	NaN	NaN	NaN	NaN	NaN	NaN	NaN	NaN	NaN	NaN	NaN	NaN	NaN		NaN	NaN	NaN	NaN	NaN	NaN	NaN	NaN	NaN	NaN	NaN	NaN	NaN		540	NaN	NaN	NaN	NaN
541	NaN	NaN	NaN	NaN	NaN	NaN		NaN	NaN	NaN	NaN	NaN	NaN		541	NaN	NaN	NaN	NaN	NaN	NaN	NaN	NaN	NaN	NaN	NaN	NaN	NaN		NaN	NaN	NaN	NaN	NaN	NaN	NaN	NaN	NaN	NaN	NaN	NaN	NaN		541	NaN	NaN	NaN	NaN
542	NaN	NaN	NaN	NaN	NaN	NaN		NaN	NaN	NaN	NaN	NaN	NaN		542	NaN	NaN	NaN	NaN	NaN	NaN	NaN	NaN	NaN	NaN	NaN	NaN	NaN		NaN	NaN	NaN	NaN	NaN	NaN	NaN	NaN	NaN	NaN	NaN	NaN	NaN		542	NaN	NaN	NaN	NaN
543	NaN	NaN	NaN	NaN	NaN	NaN		NaN	NaN	NaN	NaN	NaN	NaN		543	NaN	NaN	NaN	NaN	NaN	NaN	NaN	NaN	NaN	NaN	NaN	NaN	NaN		NaN	NaN	NaN	NaN	NaN	NaN	NaN	NaN	NaN	NaN	NaN	NaN	NaN		543	NaN	NaN	NaN	NaN
544	NaN	NaN	NaN	NaN	NaN	NaN		NaN	NaN	NaN	NaN	NaN	NaN		544	NaN	NaN	NaN	NaN	NaN	NaN	NaN	NaN	NaN	NaN	NaN	NaN	NaN		NaN	NaN	NaN	NaN	NaN	NaN	NaN	NaN	NaN	NaN	NaN	NaN	NaN		544	NaN	NaN	NaN	NaN
545	NaN	NaN	NaN	NaN	NaN	NaN		NaN	NaN	NaN	NaN	NaN	NaN		545	NaN	NaN	NaN	NaN	NaN	NaN	NaN	NaN	NaN	NaN	NaN	NaN	NaN		NaN	NaN	NaN	NaN	NaN	NaN	NaN	NaN	NaN	NaN	NaN	NaN	NaN		545	NaN	NaN	NaN	NaN
546	NaN	NaN	NaN	NaN	NaN	NaN		NaN	NaN	NaN	NaN	NaN	NaN		546	NaN	NaN	NaN	NaN	NaN	NaN	NaN	NaN	NaN	NaN	NaN	NaN	NaN		NaN	NaN	NaN	NaN	NaN	NaN	NaN	NaN	NaN	NaN	NaN	NaN	NaN		546	NaN	NaN	NaN	NaN
547	NaN	NaN	NaN	NaN	NaN	NaN		NaN	NaN	NaN	NaN	NaN	NaN		547	NaN	NaN	NaN	NaN	NaN	NaN	NaN	NaN	NaN	NaN	NaN	NaN	NaN		NaN	NaN	NaN	NaN	NaN	NaN	NaN	NaN	NaN	NaN	NaN	NaN	NaN		547	NaN	NaN	NaN	NaN
548	NaN	NaN	NaN	NaN	NaN	NaN		NaN	NaN	NaN	NaN	NaN	NaN		548	NaN	NaN	NaN	NaN	NaN	NaN	NaN	NaN	NaN	NaN	NaN	NaN	NaN		NaN	NaN	NaN	NaN	NaN	NaN	NaN	NaN	NaN	NaN	NaN	NaN	NaN		548	NaN	NaN	NaN	NaN
549	NaN	NaN	NaN	NaN	NaN	NaN		NaN	NaN	NaN	NaN	NaN	NaN		549	NaN	NaN	NaN	NaN	NaN	NaN	NaN	NaN	NaN	NaN	NaN	NaN	NaN		NaN	NaN	NaN	NaN	NaN	NaN	NaN	NaN	NaN	NaN	NaN	NaN	NaN		549	NaN	NaN	NaN	NaN
550	NaN	NaN	NaN	NaN	NaN	NaN		NaN	NaN	NaN	NaN	NaN	NaN		550	NaN	NaN	NaN	NaN	NaN	NaN	NaN	NaN	NaN	NaN	NaN	NaN	NaN		NaN	NaN	NaN	NaN	NaN	NaN	NaN	NaN	NaN	NaN	NaN	NaN	NaN		550	NaN	NaN	NaN	NaN
551	NaN	NaN	NaN	NaN	NaN	NaN		NaN	NaN	NaN	NaN	NaN	NaN		551	NaN	NaN	NaN	NaN	NaN	NaN	NaN	NaN	NaN	NaN	NaN	NaN	NaN		NaN	NaN	NaN	NaN	NaN	NaN	NaN	NaN	NaN	NaN	NaN	NaN	NaN		551	NaN	NaN	NaN	NaN
552	NaN	NaN	NaN	NaN	NaN	NaN		NaN	NaN	NaN	NaN	NaN	NaN		552	NaN	NaN	NaN	NaN	NaN	NaN	NaN	NaN	NaN	NaN	NaN	NaN	NaN		NaN	NaN	NaN	NaN	NaN	NaN	NaN	NaN	NaN	NaN	NaN	NaN	NaN		552	NaN	NaN	NaN	NaN
553	NaN	NaN	NaN	NaN	NaN	NaN		NaN	NaN	NaN	NaN	NaN	NaN		553	NaN	NaN	NaN	NaN	NaN	NaN	NaN	NaN	NaN	NaN	NaN	NaN	NaN		NaN	NaN	NaN	NaN	NaN	NaN	NaN	NaN	NaN	NaN	NaN	NaN	NaN		553	NaN	NaN	NaN	NaN
554	NaN	NaN	NaN	NaN	NaN	NaN		NaN	NaN	NaN	NaN	NaN	NaN		554	NaN	NaN	NaN	NaN	NaN	NaN	NaN	NaN	NaN	NaN	NaN	NaN	NaN		NaN	NaN	NaN	NaN	NaN	NaN	NaN	NaN	NaN	NaN	NaN	NaN	NaN		554	NaN	NaN	NaN	NaN
555	NaN	NaN	NaN	NaN	NaN	NaN		NaN	NaN	NaN	NaN	NaN	NaN		555	NaN	NaN	NaN	NaN	NaN	NaN	NaN	NaN	NaN	NaN	NaN	NaN	NaN		NaN	NaN	NaN	NaN	NaN	NaN	NaN	NaN	NaN	NaN	NaN	NaN	NaN		555	NaN	NaN	NaN	NaN
556	NaN	NaN	NaN	NaN	NaN	NaN		NaN	NaN	NaN	NaN	NaN	NaN		556	NaN	NaN	NaN	NaN	NaN	NaN	NaN	NaN	NaN	NaN	NaN	NaN	NaN		NaN	NaN	NaN	NaN	NaN	NaN	NaN	NaN	NaN	NaN	NaN	NaN	NaN		556	NaN	NaN	NaN	NaN
557	NaN	NaN	NaN	NaN	NaN	NaN		NaN	NaN	NaN	NaN	NaN	NaN		557	NaN	NaN	NaN	NaN	NaN	NaN	NaN	NaN	NaN	NaN	NaN	NaN	NaN		NaN	NaN	NaN	NaN	NaN	NaN	NaN	NaN	NaN	NaN	NaN	NaN	NaN		557	NaN	NaN	NaN	NaN
558	NaN	NaN	NaN	NaN	NaN	NaN		NaN	NaN	NaN	NaN	NaN	NaN		558	NaN	NaN	NaN	NaN	NaN	NaN	NaN	NaN	NaN	NaN	NaN	NaN	NaN		NaN	NaN	NaN	NaN	NaN	NaN	NaN	NaN	NaN	NaN	NaN	NaN	NaN		558	NaN	NaN	NaN	NaN
559	NaN	NaN	NaN	NaN	NaN	NaN		NaN	NaN	NaN	NaN	NaN	NaN		559	NaN	NaN	NaN	NaN	NaN	NaN	NaN	NaN	NaN	NaN	NaN	NaN	NaN		NaN	NaN	NaN	NaN	NaN	NaN	NaN	NaN	NaN	NaN	NaN	NaN	NaN		559	NaN	NaN	NaN	NaN
560	NaN	NaN	NaN	NaN	NaN	NaN		NaN	NaN	NaN	NaN	NaN	NaN		560	NaN	NaN	NaN	NaN	NaN	NaN	NaN	NaN	NaN	NaN	NaN	NaN	NaN		NaN	NaN	NaN	NaN	NaN	NaN	NaN	NaN	NaN	NaN	NaN	NaN	NaN		560	NaN	NaN	NaN	NaN
561	NaN	NaN	NaN	NaN	NaN	NaN		NaN	NaN	NaN	NaN	NaN	NaN		561	NaN	NaN	NaN	NaN	NaN	NaN	NaN	NaN	NaN	NaN	NaN	NaN	NaN		NaN	NaN	NaN	NaN	NaN	NaN	NaN	NaN	NaN	NaN	NaN	NaN	NaN		561	NaN	NaN	NaN	NaN
562	NaN	NaN	NaN	NaN	NaN	NaN		NaN	NaN	NaN	NaN	NaN	NaN		562	NaN	NaN	NaN	NaN	NaN	NaN	NaN	NaN	NaN	NaN	NaN	NaN	NaN		NaN	NaN	NaN	NaN	NaN	NaN	NaN	NaN	NaN	NaN	NaN	NaN	NaN		562	NaN	NaN	NaN	NaN
563	NaN	NaN	NaN	NaN	NaN	NaN		NaN	NaN	NaN	NaN	NaN	NaN		563	NaN	NaN	NaN	NaN	NaN	NaN	NaN	NaN	NaN	NaN	NaN	NaN	NaN		NaN	NaN	NaN	NaN	NaN	NaN	NaN	NaN	NaN	NaN	NaN	NaN	NaN		563	NaN	NaN	NaN	NaN
564	NaN	NaN	NaN	NaN	NaN	NaN		NaN	NaN	NaN	NaN	NaN	NaN		564	NaN	NaN	NaN	NaN	NaN	NaN	NaN	NaN	NaN	NaN	NaN	NaN	NaN		NaN	NaN	NaN	NaN	NaN	NaN	NaN	NaN	NaN	NaN	NaN	NaN	NaN		564	NaN	NaN	NaN	NaN
565	NaN	NaN	NaN	NaN	NaN	NaN		NaN	NaN	NaN	NaN	NaN	NaN		565	NaN	NaN	NaN	NaN	NaN	NaN	NaN	NaN	NaN	NaN	NaN	NaN	NaN		NaN	NaN	NaN	NaN	NaN	NaN	NaN	NaN	NaN	NaN	NaN	NaN	NaN		565	NaN	NaN	NaN	NaN
566	NaN	NaN	NaN	NaN	NaN	NaN		NaN	NaN	NaN	NaN	NaN	NaN		566	NaN	NaN	NaN	NaN	NaN	NaN	NaN	NaN	NaN	NaN	NaN	NaN	NaN		NaN	NaN	NaN	NaN	NaN	NaN	NaN	NaN	NaN	NaN	NaN	NaN	NaN		566	NaN	NaN	NaN	NaN
567	NaN	NaN	NaN	NaN	NaN	NaN		NaN	NaN	NaN	NaN	NaN	NaN		567	NaN	NaN	NaN	NaN	NaN	NaN	NaN	NaN	NaN	NaN	NaN	NaN	NaN		NaN	NaN	NaN	NaN	NaN	NaN	NaN	NaN	NaN	NaN	NaN	NaN	NaN		567	NaN	NaN	NaN	NaN
568	NaN	NaN	NaN	NaN	NaN	NaN		NaN	NaN	NaN	NaN	NaN	NaN		568	NaN	NaN	NaN	NaN	NaN	NaN	NaN	NaN	NaN	NaN	NaN	NaN	NaN		NaN	NaN	NaN	NaN	NaN	NaN	NaN	NaN	NaN	NaN	NaN	NaN	NaN		568	NaN	NaN	NaN	NaN
569	NaN	NaN	NaN	NaN	NaN	NaN		NaN	NaN	NaN	NaN	NaN	NaN		569	NaN	NaN	NaN	NaN	NaN	NaN	NaN	NaN	NaN	NaN	NaN	NaN	NaN		NaN	NaN	NaN	NaN	NaN	NaN	NaN	NaN	NaN	NaN	NaN	NaN	NaN		569	NaN	NaN	NaN	NaN
570	NaN	NaN	NaN	NaN	NaN	NaN		NaN	NaN	NaN	NaN	NaN	NaN		570	NaN	NaN	NaN	NaN	NaN	NaN	NaN	NaN	NaN	NaN	NaN	NaN	NaN		NaN	NaN	NaN	NaN	NaN	NaN	NaN	NaN	NaN	NaN	NaN	NaN	NaN		570	NaN	NaN	NaN	NaN
571	NaN	NaN	NaN	NaN	NaN	NaN		NaN	NaN	NaN	NaN	NaN	NaN		571	NaN	NaN	NaN	NaN	NaN	NaN	NaN	NaN	NaN	NaN	NaN	NaN	NaN		NaN	NaN	NaN	NaN	NaN	NaN	NaN	NaN	NaN	NaN	NaN	NaN	NaN		571	NaN	NaN	NaN	NaN
572	NaN	NaN	NaN	NaN	NaN	NaN		NaN	NaN	NaN	NaN	NaN	NaN		572	NaN	NaN	NaN	NaN	NaN	NaN	NaN	NaN	NaN	NaN	NaN	NaN	NaN		NaN	NaN	NaN	NaN	NaN	NaN	NaN	NaN	NaN	NaN	NaN	NaN	NaN		572	NaN	NaN	NaN	NaN
573	NaN	NaN	NaN	NaN	NaN	NaN		NaN	NaN	NaN	NaN	NaN	NaN		573	NaN	NaN	NaN	NaN	NaN	NaN	NaN	NaN	NaN	NaN	NaN	NaN	NaN		NaN	NaN	NaN	NaN	NaN	NaN	NaN	NaN	NaN	NaN	NaN	NaN	NaN		573	NaN	NaN	NaN	NaN
574	NaN	NaN	NaN	NaN	NaN	NaN		NaN	NaN	NaN	NaN	NaN	NaN		574	NaN	NaN	NaN	NaN	NaN	NaN	NaN	NaN	NaN	NaN	NaN	NaN	NaN		NaN	NaN	NaN	NaN	NaN	NaN	NaN	NaN	NaN	NaN	NaN	NaN	NaN		574	NaN	NaN	NaN	NaN
575	NaN	NaN	NaN	NaN	NaN	NaN		NaN	NaN	NaN	NaN	NaN	NaN		575	NaN	NaN	NaN	NaN	NaN	NaN	NaN	NaN	NaN	NaN	NaN	NaN	NaN		NaN	NaN	NaN	NaN	NaN	NaN	NaN	NaN	NaN	NaN	NaN	NaN	NaN		575	NaN	NaN	NaN	NaN
576	NaN	NaN	NaN	NaN	NaN	NaN		NaN	NaN	NaN	NaN	NaN	NaN		576	NaN	NaN	NaN	NaN	NaN	NaN	NaN	NaN	NaN	NaN	NaN	NaN	NaN		NaN	NaN	NaN	NaN	NaN	NaN	NaN	NaN	NaN	NaN	NaN	NaN	NaN		576	NaN	NaN	NaN	NaN
577	NaN	NaN	NaN	NaN	NaN	NaN		NaN	NaN	NaN	NaN	NaN	NaN		577	NaN	NaN	NaN	NaN	NaN	NaN	NaN	NaN	NaN	NaN	NaN	NaN	NaN		NaN	NaN	NaN	NaN	NaN	NaN	NaN	NaN	NaN	NaN	NaN	NaN	NaN		577	NaN	NaN	NaN	NaN
578	NaN	NaN	NaN	NaN	NaN	NaN		NaN	NaN	NaN	NaN	NaN	NaN		578	NaN	NaN	NaN	NaN	NaN	NaN	NaN	NaN	NaN	NaN	NaN	NaN	NaN		NaN	NaN	NaN	NaN	NaN	NaN	NaN	NaN	NaN	NaN	NaN	NaN	NaN		578	NaN	NaN	NaN	NaN
579	NaN	NaN	NaN	NaN	NaN	NaN		NaN	NaN	NaN	NaN	NaN	NaN		579	NaN	NaN	NaN	NaN	NaN	NaN	NaN	NaN	NaN	NaN	NaN	NaN	NaN		NaN	NaN	NaN	NaN	NaN	NaN	NaN	NaN	NaN	NaN	NaN	NaN	NaN		579	NaN	NaN	NaN	NaN
580	NaN	NaN	NaN	NaN	NaN	NaN		NaN	NaN	NaN	NaN	NaN	NaN		580	NaN	NaN	NaN	NaN	NaN	NaN	NaN	NaN	NaN	NaN	NaN	NaN	NaN		NaN	NaN	NaN	NaN	NaN	NaN	NaN	NaN	NaN	NaN	NaN	NaN	NaN		580	NaN	NaN	NaN	NaN
581	NaN	NaN	NaN	NaN	NaN	NaN		NaN	NaN	NaN	NaN	NaN	NaN		581	NaN	NaN	NaN	NaN	NaN	NaN	NaN	NaN	NaN	NaN	NaN	NaN	NaN		NaN	NaN	NaN	NaN	NaN	NaN	NaN	NaN	NaN	NaN	NaN	NaN	NaN		581	NaN	NaN	NaN	NaN
582	NaN	NaN	NaN	NaN	NaN	NaN		NaN	NaN	NaN	NaN	NaN	NaN		582	NaN	NaN	NaN	NaN	NaN	NaN	NaN	NaN	NaN	NaN	NaN	NaN	NaN		NaN	NaN	NaN	NaN	NaN	NaN	NaN	NaN	NaN	NaN	NaN	NaN	NaN		582	NaN	NaN	NaN	NaN
583	NaN	NaN	NaN	NaN	NaN	NaN		NaN	NaN	NaN	NaN	NaN	NaN		583	NaN	NaN	NaN	NaN	NaN	NaN	NaN	NaN	NaN	NaN	NaN	NaN	NaN		NaN	NaN	NaN	NaN	NaN	NaN	NaN	NaN	NaN	NaN	NaN	NaN	NaN		583	NaN	NaN	NaN	NaN
584	NaN	NaN	NaN	NaN	NaN	NaN		NaN	NaN	NaN	NaN	NaN	NaN		584	NaN	NaN	NaN	NaN	NaN	NaN	NaN	NaN	NaN	NaN	NaN	NaN	NaN		NaN	NaN	NaN	NaN	NaN	NaN	NaN	NaN	NaN	NaN	NaN	NaN	NaN		584	NaN	NaN	NaN	NaN
585	NaN	NaN	NaN	NaN	NaN	NaN		NaN	NaN	NaN	NaN	NaN	NaN		585	NaN	NaN	NaN	NaN	NaN	NaN	NaN	NaN	NaN	NaN	NaN	NaN	NaN		NaN	NaN	NaN	NaN	NaN	NaN	NaN	NaN	NaN	NaN	NaN	NaN	NaN		585	NaN	NaN	NaN	NaN
586	NaN	NaN	NaN	NaN	NaN	NaN		NaN	NaN	NaN	NaN	NaN	NaN		586	NaN	NaN	NaN	NaN	NaN	NaN	NaN	NaN	NaN	NaN	NaN	NaN	NaN		NaN	NaN	NaN	NaN	NaN	NaN	NaN	NaN	NaN	NaN	NaN	NaN	NaN		586	NaN	NaN	NaN	NaN
587	NaN	NaN	NaN	NaN	NaN	NaN		NaN	NaN	NaN	NaN	NaN	NaN		587	NaN	NaN	NaN	NaN	NaN	NaN	NaN	NaN	NaN	NaN	NaN	NaN	NaN		NaN	NaN	NaN	NaN	NaN	NaN	NaN	NaN	NaN	NaN	NaN	NaN	NaN		587	NaN	NaN	NaN	NaN
588	NaN	NaN	NaN	NaN	NaN	NaN		NaN	NaN	NaN	NaN	NaN	NaN		588	NaN	NaN	NaN	NaN	NaN	NaN	NaN	NaN	NaN	NaN	NaN	NaN	NaN		NaN	NaN	NaN	NaN	NaN	NaN	NaN	NaN	NaN	NaN	NaN	NaN	NaN		588	NaN	NaN	NaN	NaN
589	NaN	NaN	NaN	NaN	NaN	NaN		NaN	NaN	NaN	NaN	NaN	NaN		589	NaN	NaN	NaN	NaN	NaN	NaN	NaN	NaN	NaN	NaN	NaN	NaN	NaN		NaN	NaN	NaN	NaN	NaN	NaN	NaN	NaN	NaN	NaN	NaN	NaN	NaN		589	NaN	NaN	NaN	NaN
590	NaN	NaN	NaN	NaN	NaN	NaN		NaN	NaN	NaN	NaN	NaN	NaN		590	NaN	NaN	NaN	NaN	NaN	NaN	NaN	NaN	NaN	NaN	NaN	NaN	NaN		NaN	NaN	NaN	NaN	NaN	NaN	NaN	NaN	NaN	NaN	NaN	NaN	NaN		590	NaN	NaN	NaN	NaN
591	NaN	NaN	NaN	NaN	NaN	NaN		NaN	NaN	NaN	NaN	NaN	NaN		591	NaN	NaN	NaN	NaN	NaN	NaN	NaN	NaN	NaN	NaN	NaN	NaN	NaN		NaN	NaN	NaN	NaN	NaN	NaN	NaN	NaN	NaN	NaN	NaN	NaN	NaN		591	NaN	NaN	NaN	NaN
592	NaN	NaN	NaN	NaN	NaN	NaN		NaN	NaN	NaN	NaN	NaN	NaN		592	NaN	NaN	NaN	NaN	NaN	NaN	NaN	NaN	NaN	NaN	NaN	NaN	NaN		NaN	NaN	NaN	NaN	NaN	NaN	NaN	NaN	NaN	NaN	NaN	NaN	NaN		592	NaN	NaN	NaN	NaN
593	NaN	NaN	NaN	NaN	NaN	NaN		NaN	NaN	NaN	NaN	NaN	NaN		593	NaN	NaN	NaN	NaN	NaN	NaN	NaN	NaN	NaN	NaN	NaN	NaN	NaN		NaN	NaN	NaN	NaN	NaN	NaN	NaN	NaN	NaN	NaN	NaN	NaN	NaN		593	NaN	NaN	NaN	NaN
594	NaN	NaN	NaN	NaN	NaN	NaN		NaN	NaN	NaN	NaN	NaN	NaN		594	NaN	NaN	NaN	NaN	NaN	NaN	NaN	NaN	NaN	NaN	NaN	NaN	NaN		NaN	NaN	NaN	NaN	NaN	NaN	NaN	NaN	NaN	NaN	NaN	NaN	NaN		594	NaN	NaN	NaN	NaN
595	NaN	NaN	NaN	NaN	NaN	NaN		NaN	NaN	NaN	NaN	NaN	NaN		595	NaN	NaN	NaN	NaN	NaN	NaN	NaN	NaN	NaN	NaN	NaN	NaN	NaN		NaN	NaN	NaN	NaN	NaN	NaN	NaN	NaN	NaN	NaN	NaN	NaN	NaN		595	NaN	NaN	NaN	NaN
596	NaN	NaN	NaN	NaN	NaN	NaN		NaN	NaN	NaN	NaN	NaN	NaN		596	NaN	NaN	NaN	NaN	NaN	NaN	NaN	NaN	NaN	NaN	NaN	NaN	NaN		NaN	NaN	NaN	NaN	NaN	NaN	NaN	NaN	NaN	NaN	NaN	NaN	NaN		596	NaN	NaN	NaN	NaN
597	NaN	NaN	NaN	NaN	NaN	NaN		NaN	NaN	NaN	NaN	NaN	NaN		597	NaN	NaN	NaN	NaN	NaN	NaN	NaN	NaN	NaN	NaN	NaN	NaN	NaN		NaN	NaN	NaN	NaN	NaN	NaN	NaN	NaN	NaN	NaN	NaN	NaN	NaN		597	NaN	NaN	NaN	NaN
598	NaN	NaN	NaN	NaN	NaN	NaN		NaN	NaN	NaN	NaN	NaN	NaN		598	NaN	NaN	NaN	NaN	NaN	NaN	NaN	NaN	NaN	NaN	NaN	NaN	NaN		NaN	NaN	NaN	NaN	NaN	NaN	NaN	NaN	NaN	NaN	NaN	NaN	NaN		598	NaN	NaN	NaN	NaN
599	NaN	NaN	NaN	NaN	NaN	NaN		NaN	NaN	NaN	NaN	NaN	NaN		599	NaN	NaN	NaN	NaN	NaN	NaN	NaN	NaN	NaN	NaN	NaN	NaN	NaN		NaN	NaN	NaN	NaN	NaN	NaN	NaN	NaN	NaN	NaN	NaN	NaN	NaN		599	NaN	NaN	NaN	NaN
600	NaN	NaN	NaN	NaN	NaN	NaN		NaN	NaN	NaN	NaN	NaN	NaN		600	NaN	NaN	NaN	NaN	NaN	NaN	NaN	NaN	NaN	NaN	NaN	NaN	NaN		NaN	NaN	NaN	NaN	NaN	NaN	NaN	NaN	NaN	NaN	NaN	NaN	NaN		600	NaN	NaN	NaN	NaN
601	NaN	NaN	NaN	NaN	NaN	NaN		NaN	NaN	NaN	NaN	NaN	NaN		601	NaN	NaN	NaN	NaN	NaN	NaN	NaN	NaN	NaN	NaN	NaN	NaN	NaN		NaN	NaN	NaN	NaN	NaN	NaN	NaN	NaN	NaN	NaN	NaN	NaN	NaN		601	NaN	NaN	NaN	NaN
602	NaN	NaN	NaN	NaN	NaN	NaN		NaN	NaN	NaN	NaN	NaN	NaN		602	NaN	NaN	NaN	NaN	NaN	NaN	NaN	NaN	NaN	NaN	NaN	NaN	NaN		NaN	NaN	NaN	NaN	NaN	NaN	NaN	NaN	NaN	NaN	NaN	NaN	NaN		602	NaN	NaN	NaN	NaN
603	NaN	NaN	NaN	NaN	NaN	NaN		NaN	NaN	NaN	NaN	NaN	NaN		603	NaN	NaN	NaN	NaN	NaN	NaN	NaN	NaN	NaN	NaN	NaN	NaN	NaN		NaN	NaN	NaN	NaN	NaN	NaN	NaN	NaN	NaN	NaN	NaN	NaN	NaN		603	NaN	NaN	NaN	NaN
604	NaN	NaN	NaN	NaN	NaN	NaN		NaN	NaN	NaN	NaN	NaN	NaN		604	NaN	NaN	NaN	NaN	NaN	NaN	NaN	NaN	NaN	NaN	NaN	NaN	NaN		NaN	NaN	NaN	NaN	NaN	NaN	NaN	NaN	NaN	NaN	NaN	NaN	NaN		604	NaN	NaN	NaN	NaN
605	NaN	NaN	NaN	NaN	NaN	NaN		NaN	NaN	NaN	NaN	NaN	NaN		605	NaN	NaN	NaN	NaN	NaN	NaN	NaN	NaN	NaN	NaN	NaN	NaN	NaN		NaN	NaN	NaN	NaN	NaN	NaN	NaN	NaN	NaN	NaN	NaN	NaN	NaN		605	NaN	NaN	NaN	NaN
606	NaN	NaN	NaN	NaN	NaN	NaN		NaN	NaN	NaN	NaN	NaN	NaN		606	NaN	NaN	NaN	NaN	NaN	NaN	NaN	NaN	NaN	NaN	NaN	NaN	NaN		NaN	NaN	NaN	NaN	NaN	NaN	NaN	NaN	NaN	NaN	NaN	NaN	NaN		606	NaN	NaN	NaN	NaN
607	NaN	NaN	NaN	NaN	NaN	NaN		NaN	NaN	NaN	NaN	NaN	NaN		607	NaN	NaN	NaN	NaN	NaN	NaN	NaN	NaN	NaN	NaN	NaN	NaN	NaN		NaN	NaN	NaN	NaN	NaN	NaN	NaN	NaN	NaN	NaN	NaN	NaN	NaN		607	NaN	NaN	NaN	NaN
608	NaN	NaN	NaN	NaN	NaN	NaN		NaN	NaN	NaN	NaN	NaN	NaN		608	NaN	NaN	NaN	NaN	NaN	NaN	NaN	NaN	NaN	NaN	NaN	NaN	NaN		NaN	NaN	NaN	NaN	NaN	NaN	NaN	NaN	NaN	NaN	NaN	NaN	NaN		608	NaN	NaN	NaN	NaN
609	NaN	NaN	NaN	NaN	NaN	NaN		NaN	NaN	NaN	NaN	NaN	NaN		609	NaN	NaN	NaN	NaN	NaN	NaN	NaN	NaN	NaN	NaN	NaN	NaN	NaN		NaN	NaN	NaN	NaN	NaN	NaN	NaN	NaN	NaN	NaN	NaN	NaN	NaN		609	NaN	NaN	NaN	NaN
610	NaN	NaN	NaN	NaN	NaN	NaN		NaN	NaN	NaN	NaN	NaN	NaN		610	NaN	NaN	NaN	NaN	NaN	NaN	NaN	NaN	NaN	NaN	NaN	NaN	NaN		NaN	NaN	NaN	NaN	NaN	NaN	NaN	NaN	NaN	NaN	NaN	NaN	NaN		610	NaN	NaN	NaN	NaN
611	NaN	NaN	NaN	NaN	NaN	NaN		NaN	NaN	NaN	NaN	NaN	NaN		611	NaN	NaN	NaN	NaN	NaN	NaN	NaN	NaN	NaN	NaN	NaN	NaN	NaN		NaN	NaN	NaN	NaN	NaN	NaN	NaN	NaN	NaN	NaN	NaN	NaN	NaN		611	NaN	NaN	NaN	NaN
612	NaN	NaN	NaN	NaN	NaN	NaN		NaN	NaN	NaN	NaN	NaN	NaN		612	NaN	NaN	NaN	NaN	NaN	NaN	NaN	NaN	NaN	NaN	NaN	NaN	NaN		NaN	NaN	NaN	NaN	NaN	NaN	NaN	NaN	NaN	NaN	NaN	NaN	NaN		612	NaN	NaN	NaN	NaN
613	NaN	NaN	NaN	NaN	NaN	NaN		NaN	NaN	NaN	NaN	NaN	NaN		613	NaN	NaN	NaN	NaN	NaN	NaN	NaN	NaN	NaN	NaN	NaN	NaN	NaN		NaN	NaN	NaN	NaN	NaN	NaN	NaN	NaN	NaN	NaN	NaN	NaN	NaN		613	NaN	NaN	NaN	NaN
614	NaN	NaN	NaN	NaN	NaN	NaN		NaN	NaN	NaN	NaN	NaN	NaN		614	NaN	NaN	NaN	NaN	NaN	NaN	NaN	NaN	NaN	NaN	NaN	NaN	NaN		NaN	NaN	NaN	NaN	NaN	NaN	NaN	NaN	NaN	NaN	NaN	NaN	NaN		614	NaN	NaN	NaN	NaN
615	NaN	NaN	NaN	NaN	NaN	NaN		NaN	NaN	NaN	NaN	NaN	NaN		615	NaN	NaN	NaN	NaN	NaN	NaN	NaN	NaN	NaN	NaN	NaN	NaN	NaN		NaN	NaN	NaN	NaN	NaN	NaN	NaN	NaN	NaN	NaN	NaN	NaN	NaN		615	NaN	NaN	NaN	NaN
616	NaN	NaN	NaN	NaN	NaN	NaN		NaN	NaN	NaN	NaN	NaN	NaN		616	NaN	NaN	NaN	NaN	NaN	NaN	NaN	NaN	NaN	NaN	NaN	NaN	NaN		NaN	NaN	NaN	NaN	NaN	NaN	NaN	NaN	NaN	NaN	NaN	NaN	NaN		616	NaN	NaN	NaN	NaN
617	NaN	NaN	NaN	NaN	NaN	NaN		NaN	NaN	NaN	NaN	NaN	NaN		617	NaN	NaN	NaN	NaN	NaN	NaN	NaN	NaN	NaN	NaN	NaN	NaN	NaN		NaN	NaN	NaN	NaN	NaN	NaN	NaN	NaN	NaN	NaN	NaN	NaN	NaN		617	NaN	NaN	NaN	NaN
618	NaN	NaN	NaN	NaN	NaN	NaN		NaN	NaN	NaN	NaN	NaN	NaN		618	NaN	NaN	NaN	NaN	NaN	NaN	NaN	NaN	NaN	NaN	NaN	NaN	NaN		NaN	NaN	NaN	NaN	NaN	NaN	NaN	NaN	NaN	NaN	NaN	NaN	NaN		618	NaN	NaN	NaN	NaN
619	NaN	NaN	NaN	NaN	NaN	NaN		NaN	NaN	NaN	NaN	NaN	NaN		619	NaN	NaN	NaN	NaN	NaN	NaN	NaN	NaN	NaN	NaN	NaN	NaN	NaN		NaN	NaN	NaN	NaN	NaN	NaN	NaN	NaN	NaN	NaN	NaN	NaN	NaN		619	NaN	NaN	NaN	NaN
620	NaN	NaN	NaN	NaN	NaN	NaN		NaN	NaN	NaN	NaN	NaN	NaN		620	NaN	NaN	NaN	NaN	NaN	NaN	NaN	NaN	NaN	NaN	NaN	NaN	NaN		NaN	NaN	NaN	NaN	NaN	NaN	NaN	NaN	NaN	NaN	NaN	NaN	NaN		620	NaN	NaN	NaN	NaN
621	NaN	NaN	NaN	NaN	NaN	NaN		NaN	NaN	NaN	NaN	NaN	NaN		621	NaN	NaN	NaN	NaN	NaN	NaN	NaN	NaN	NaN	NaN	NaN	NaN	NaN		NaN	NaN	NaN	NaN	NaN	NaN	NaN	NaN	NaN	NaN	NaN	NaN	NaN		621	NaN	NaN	NaN	NaN
622	NaN	NaN	NaN	NaN	NaN	NaN		NaN	NaN	NaN	NaN	NaN	NaN		622	NaN	NaN	NaN	NaN	NaN	NaN	NaN	NaN	NaN	NaN	NaN	NaN	NaN		NaN	NaN	NaN	NaN	NaN	NaN	NaN	NaN	NaN	NaN	NaN	NaN	NaN		622	NaN	NaN	NaN	NaN
623	NaN	NaN	NaN	NaN	NaN	NaN		NaN	NaN	NaN	NaN	NaN	NaN		623	NaN	NaN	NaN	NaN	NaN	NaN	NaN	NaN	NaN	NaN	NaN	NaN	NaN		NaN	NaN	NaN	NaN	NaN	NaN	NaN	NaN	NaN	NaN	NaN	NaN	NaN		623	NaN	NaN	NaN	NaN
624	NaN	NaN	NaN	NaN	NaN	NaN		NaN	NaN	NaN	NaN	NaN	NaN		624	NaN	NaN	NaN	NaN	NaN	NaN	NaN	NaN	NaN	NaN	NaN	NaN	NaN		NaN	NaN	NaN	NaN	NaN	NaN	NaN	NaN	NaN	NaN	NaN	NaN	NaN		624	NaN	NaN	NaN	NaN
625	NaN	NaN	NaN	NaN	NaN	NaN		NaN	NaN	NaN	NaN	NaN	NaN		625	NaN	NaN	NaN	NaN	NaN	NaN	NaN	NaN	NaN	NaN	NaN	NaN	NaN		NaN	NaN	NaN	NaN	NaN	NaN	NaN	NaN	NaN	NaN	NaN	NaN	NaN		625	NaN	NaN	NaN	NaN
626	NaN	NaN	NaN	NaN	NaN	NaN		NaN	NaN	NaN	NaN	NaN	NaN		626	NaN	NaN	NaN	NaN	NaN	NaN	NaN	NaN	NaN	NaN	NaN	NaN	NaN		NaN	NaN	NaN	NaN	NaN	NaN	NaN	NaN	NaN	NaN	NaN	NaN	NaN		626	NaN	NaN	NaN	NaN
627	NaN	NaN	NaN	NaN	NaN	NaN		NaN	NaN	NaN	NaN	NaN	NaN		627	NaN	NaN	NaN	NaN	NaN	NaN	NaN	NaN	NaN	NaN	NaN	NaN	NaN		NaN	NaN	NaN	NaN	NaN	NaN	NaN	NaN	NaN	NaN	NaN	NaN	NaN		627	NaN	NaN	NaN	NaN
628	NaN	NaN	NaN	NaN	NaN	NaN		NaN	NaN	NaN	NaN	NaN	NaN		628	NaN	NaN	NaN	NaN	NaN	NaN	NaN	NaN	NaN	NaN	NaN	NaN	NaN		NaN	NaN	NaN	NaN	NaN	NaN	NaN	NaN	NaN	NaN	NaN	NaN	NaN		628	NaN	NaN	NaN	NaN
629	NaN	NaN	NaN	NaN	NaN	NaN		NaN	NaN	NaN	NaN	NaN	NaN		629	NaN	NaN	NaN	NaN	NaN	NaN	NaN	NaN	NaN	NaN	NaN	NaN	NaN		NaN	NaN	NaN	NaN	NaN	NaN	NaN	NaN	NaN	NaN	NaN	NaN	NaN		629	NaN	NaN	NaN	NaN
630	NaN	NaN	NaN	NaN	NaN	NaN		NaN	NaN	NaN	NaN	NaN	NaN		630	NaN	NaN	NaN	NaN	NaN	NaN	NaN	NaN	NaN	NaN	NaN	NaN	NaN		NaN	NaN	NaN	NaN	NaN	NaN	NaN	NaN	NaN	NaN	NaN	NaN	NaN		630	NaN	NaN	NaN	NaN
631	NaN	NaN	NaN	NaN	NaN	NaN		NaN	NaN	NaN	NaN	NaN	NaN		631	NaN	NaN	NaN	NaN	NaN	NaN	NaN	NaN	NaN	NaN	NaN	NaN	NaN		NaN	NaN	NaN	NaN	NaN	NaN	NaN	NaN	NaN	NaN	NaN	NaN	NaN		631	NaN	NaN	NaN	NaN
632	NaN	NaN	NaN	NaN	NaN	NaN		NaN	NaN	NaN	NaN	NaN	NaN		632	NaN	NaN	NaN	NaN	NaN	NaN	NaN	NaN	NaN	NaN	NaN	NaN	NaN		NaN	NaN	NaN	NaN	NaN	NaN	NaN	NaN	NaN	NaN	NaN	NaN	NaN		632	NaN	NaN	NaN	NaN
633	NaN	NaN	NaN	NaN	NaN	NaN		NaN	NaN	NaN	NaN	NaN	NaN		633	NaN	NaN	NaN	NaN	NaN	NaN	NaN	NaN	NaN	NaN	NaN	NaN	NaN		NaN	NaN	NaN	NaN	NaN	NaN	NaN	NaN	NaN	NaN	NaN	NaN	NaN		633	NaN	NaN	NaN	NaN
634	NaN	NaN	NaN	NaN	NaN	NaN		NaN	NaN	NaN	NaN	NaN	NaN		634	NaN	NaN	NaN	NaN	NaN	NaN	NaN	NaN	NaN	NaN	NaN	NaN	NaN		NaN	NaN	NaN	NaN	NaN	NaN	NaN	NaN	NaN	NaN	NaN	NaN	NaN		634	NaN	NaN	NaN	NaN
635	NaN	NaN	NaN	NaN	NaN	NaN		NaN	NaN	NaN	NaN	NaN	NaN		635	NaN	NaN	NaN	NaN	NaN	NaN	NaN	NaN	NaN	NaN	NaN	NaN	NaN		NaN	NaN	NaN	NaN	NaN	NaN	NaN	NaN	NaN	NaN	NaN	NaN	NaN		635	NaN	NaN	NaN	NaN
636	NaN	NaN	NaN	NaN	NaN	NaN		NaN	NaN	NaN	NaN	NaN	NaN		636	NaN	NaN	NaN	NaN	NaN	NaN	NaN	NaN	NaN	NaN	NaN	NaN	NaN		NaN	NaN	NaN	NaN	NaN	NaN	NaN	NaN	NaN	NaN	NaN	NaN	NaN		636	NaN	NaN	NaN	NaN
637	NaN	NaN	NaN	NaN	NaN	NaN		NaN	NaN	NaN	NaN	NaN	NaN		637	NaN	NaN	NaN	NaN	NaN	NaN	NaN	NaN	NaN	NaN	NaN	NaN	NaN		NaN	NaN	NaN	NaN	NaN	NaN	NaN	NaN	NaN	NaN	NaN	NaN	NaN		637	NaN	NaN	NaN	NaN
638	NaN	NaN	NaN	NaN	NaN	NaN		NaN	NaN	NaN	NaN	NaN	NaN		638	NaN	NaN	NaN	NaN	NaN	NaN	NaN	NaN	NaN	NaN	NaN	NaN	NaN		NaN	NaN	NaN	NaN	NaN	NaN	NaN	NaN	NaN	NaN	NaN	NaN	NaN		638	NaN	NaN	NaN	NaN
639	NaN	NaN	NaN	NaN	NaN	NaN		NaN	NaN	NaN	NaN	NaN	NaN		639	NaN	NaN	NaN	NaN	NaN	NaN	NaN	NaN	NaN	NaN	NaN	NaN	NaN		NaN	NaN	NaN	NaN	NaN	NaN	NaN	NaN	NaN	NaN	NaN	NaN	NaN		639	NaN	NaN	NaN	NaN
640	NaN	NaN	NaN	NaN	NaN	NaN		NaN	NaN	NaN	NaN	NaN	NaN		640	NaN	NaN	NaN	NaN	NaN	NaN	NaN	NaN	NaN	NaN	NaN	NaN	NaN		NaN	NaN	NaN	NaN	NaN	NaN	NaN	NaN	NaN	NaN	NaN	NaN	NaN		640	NaN	NaN	NaN	NaN
641	NaN	NaN	NaN	NaN	NaN	NaN		NaN	NaN	NaN	NaN	NaN	NaN		641	NaN	NaN	NaN	NaN	NaN	NaN	NaN	NaN	NaN	NaN	NaN	NaN	NaN		NaN	NaN	NaN	NaN	NaN	NaN	NaN	NaN	NaN	NaN	NaN	NaN	NaN		641	NaN	NaN	NaN	NaN
642	NaN	NaN	NaN	NaN	NaN	NaN		NaN	NaN	NaN	NaN	NaN	NaN		642	NaN	NaN	NaN	NaN	NaN	NaN	NaN	NaN	NaN	NaN	NaN	NaN	NaN		NaN	NaN	NaN	NaN	NaN	NaN	NaN	NaN	NaN	NaN	NaN	NaN	NaN		642	NaN	NaN	NaN	NaN
643	NaN	NaN	NaN	NaN	NaN	NaN		NaN	NaN	NaN	NaN	NaN	NaN		643	NaN	NaN	NaN	NaN	NaN	NaN	NaN	NaN	NaN	NaN	NaN	NaN	NaN		NaN	NaN	NaN	NaN	NaN	NaN	NaN	NaN	NaN	NaN	NaN	NaN	NaN		643	NaN	NaN	NaN	NaN
644	NaN	NaN	NaN	NaN	NaN	NaN		NaN	NaN	NaN	NaN	NaN	NaN		644	NaN	NaN	NaN	NaN	NaN	NaN	NaN	NaN	NaN	NaN	NaN	NaN	NaN		NaN	NaN	NaN	NaN	NaN	NaN	NaN	NaN	NaN	NaN	NaN	NaN	NaN		644	NaN	NaN	NaN	NaN
645	NaN	NaN	NaN	NaN	NaN	NaN		NaN	NaN	NaN	NaN	NaN	NaN		645	NaN	NaN	NaN	NaN	NaN	NaN	NaN	NaN	NaN	NaN	NaN	NaN	NaN		NaN	NaN	NaN	NaN	NaN	NaN	NaN	NaN	NaN	NaN	NaN	NaN	NaN		645	NaN	NaN	NaN	NaN
646	NaN	NaN	NaN	NaN	NaN	NaN		NaN	NaN	NaN	NaN	NaN	NaN		646	NaN	NaN	NaN	NaN	NaN	NaN	NaN	NaN	NaN	NaN	NaN	NaN	NaN		NaN	NaN	NaN	NaN	NaN	NaN	NaN	NaN	NaN	NaN	NaN	NaN	NaN		646	NaN	NaN	NaN	NaN
647	NaN	NaN	NaN	NaN	NaN	NaN		NaN	NaN	NaN	NaN	NaN	NaN		647	NaN	NaN	NaN	NaN	NaN	NaN	NaN	NaN	NaN	NaN	NaN	NaN	NaN		NaN	NaN	NaN	NaN	NaN	NaN	NaN	NaN	NaN	NaN	NaN	NaN	NaN		647	NaN	NaN	NaN	NaN
648	NaN	NaN	NaN	NaN	NaN	NaN		NaN	NaN	NaN	NaN	NaN	NaN		648	NaN	NaN	NaN	NaN	NaN	NaN	NaN	NaN	NaN	NaN	NaN	NaN	NaN		NaN	NaN	NaN	NaN	NaN	NaN	NaN	NaN	NaN	NaN	NaN	NaN	NaN		648	NaN	NaN	NaN	NaN
649	NaN	NaN	NaN	NaN	NaN	NaN		NaN	NaN	NaN	NaN	NaN	NaN		649	NaN	NaN	NaN	NaN	NaN	NaN	NaN	NaN	NaN	NaN	NaN	NaN	NaN		NaN	NaN	NaN	NaN	NaN	NaN	NaN	NaN	NaN	NaN	NaN	NaN	NaN		649	NaN	NaN	NaN	NaN
650	NaN	NaN	NaN	NaN	NaN	NaN		NaN	NaN	NaN	NaN	NaN	NaN		650	NaN	NaN	NaN	NaN	NaN	NaN	NaN	NaN	NaN	NaN	NaN	NaN	NaN		NaN	NaN	NaN	NaN	NaN	NaN	NaN	NaN	NaN	NaN	NaN	NaN	NaN		650	NaN	NaN	NaN	NaN
651	NaN	NaN	NaN	NaN	NaN	NaN		NaN	NaN	NaN	NaN	NaN	NaN		651	NaN	NaN	NaN	NaN	NaN	NaN	NaN	NaN	NaN	NaN	NaN	NaN	NaN		NaN	NaN	NaN	NaN	NaN	NaN	NaN	NaN	NaN	NaN	NaN	NaN	NaN		651	NaN	NaN	NaN	NaN
652	NaN	NaN	NaN	NaN	NaN	NaN		NaN	NaN	NaN	NaN	NaN	NaN		652	NaN	NaN	NaN	NaN	NaN	NaN	NaN	NaN	NaN	NaN	NaN	NaN	NaN		NaN	NaN	NaN	NaN	NaN	NaN	NaN	NaN	NaN	NaN	NaN	NaN	NaN		652	NaN	NaN	NaN	NaN
653	NaN	NaN	NaN	NaN	NaN	NaN		NaN	NaN	NaN	NaN	NaN	NaN		653	NaN	NaN	NaN	NaN	NaN	NaN	NaN	NaN	NaN	NaN	NaN	NaN	NaN		NaN	NaN	NaN	NaN	NaN	NaN	NaN	NaN	NaN	NaN	NaN	NaN	NaN		653	NaN	NaN	NaN	NaN
654	NaN	NaN	NaN	NaN	NaN	NaN		NaN	NaN	NaN	NaN	NaN	NaN		654	NaN	NaN	NaN	NaN	NaN	NaN	NaN	NaN	NaN	NaN	NaN	NaN	NaN		NaN	NaN	NaN	NaN	NaN	NaN	NaN	NaN	NaN	NaN	NaN	NaN	NaN		654	NaN	NaN	NaN	NaN
655	NaN	NaN	NaN	NaN	NaN	NaN		NaN	NaN	NaN	NaN	NaN	NaN		655	NaN	NaN	NaN	NaN	NaN	NaN	NaN	NaN	NaN	NaN	NaN	NaN	NaN		NaN	NaN	NaN	NaN	NaN	NaN	NaN	NaN	NaN	NaN	NaN	NaN	NaN		655	NaN	NaN	NaN	NaN
656	NaN	NaN	NaN	NaN	NaN	NaN		NaN	NaN	NaN	NaN	NaN	NaN		656	NaN	NaN	NaN	NaN	NaN	NaN	NaN	NaN	NaN	NaN	NaN	NaN	NaN		NaN	NaN	NaN	NaN	NaN	NaN	NaN	NaN	NaN	NaN	NaN	NaN	NaN		656	NaN	NaN	NaN	NaN
657	NaN	NaN	NaN	NaN	NaN	NaN		NaN	NaN	NaN	NaN	NaN	NaN		657	NaN	NaN	NaN	NaN	NaN	NaN	NaN	NaN	NaN	NaN	NaN	NaN	NaN		NaN	NaN	NaN	NaN	NaN	NaN	NaN	NaN	NaN	NaN	NaN	NaN	NaN		657	NaN	NaN	NaN	NaN
658	NaN	NaN	NaN	NaN	NaN	NaN		NaN	NaN	NaN	NaN	NaN	NaN		658	NaN	NaN	NaN	NaN	NaN	NaN	NaN	NaN	NaN	NaN	NaN	NaN	NaN		NaN	NaN	NaN	NaN	NaN	NaN	NaN	NaN	NaN	NaN	NaN	NaN	NaN		658	NaN	NaN	NaN	NaN
659	NaN	NaN	NaN	NaN	NaN	NaN		NaN	NaN	NaN	NaN	NaN	NaN		659	NaN	NaN	NaN	NaN	NaN	NaN	NaN	NaN	NaN	NaN	NaN	NaN	NaN		NaN	NaN	NaN	NaN	NaN	NaN	NaN	NaN	NaN	NaN	NaN	NaN	NaN		659	NaN	NaN	NaN	NaN
660	NaN	NaN	NaN	NaN	NaN	NaN		NaN	NaN	NaN	NaN	NaN	NaN		660	NaN	NaN	NaN	NaN	NaN	NaN	NaN	NaN	NaN	NaN	NaN	NaN	NaN		NaN	NaN	NaN	NaN	NaN	NaN	NaN	NaN	NaN	NaN	NaN	NaN	NaN		660	NaN	NaN	NaN	NaN
661	NaN	NaN	NaN	NaN	NaN	NaN		NaN	NaN	NaN	NaN	NaN	NaN		661	NaN	NaN	NaN	NaN	NaN	NaN	NaN	NaN	NaN	NaN	NaN	NaN	NaN		NaN	NaN	NaN	NaN	NaN	NaN	NaN	NaN	NaN	NaN	NaN	NaN	NaN		661	NaN	NaN	NaN	NaN
662	NaN	NaN	NaN	NaN	NaN	NaN		NaN	NaN	NaN	NaN	NaN	NaN		662	NaN	NaN	NaN	NaN	NaN	NaN	NaN	NaN	NaN	NaN	NaN	NaN	NaN		NaN	NaN	NaN	NaN	NaN	NaN	NaN	NaN	NaN	NaN	NaN	NaN	NaN		662	NaN	NaN	NaN	NaN
663	NaN	NaN	NaN	NaN	NaN	NaN		NaN	NaN	NaN	NaN	NaN	NaN		663	NaN	NaN	NaN	NaN	NaN	NaN	NaN	NaN	NaN	NaN	NaN	NaN	NaN		NaN	NaN	NaN	NaN	NaN	NaN	NaN	NaN	NaN	NaN	NaN	NaN	NaN		663	NaN	NaN	NaN	NaN
664	NaN	NaN	NaN	NaN	NaN	NaN		NaN	NaN	NaN	NaN	NaN	NaN		664	NaN	NaN	NaN	NaN	NaN	NaN	NaN	NaN	NaN	NaN	NaN	NaN	NaN		NaN	NaN	NaN	NaN	NaN	NaN	NaN	NaN	NaN	NaN	NaN	NaN	NaN		664	NaN	NaN	NaN	NaN
665	NaN	NaN	NaN	NaN	NaN	NaN		NaN	NaN	NaN	NaN	NaN	NaN		665	NaN	NaN	NaN	NaN	NaN	NaN	NaN	NaN	NaN	NaN	NaN	NaN	NaN		NaN	NaN	NaN	NaN	NaN	NaN	NaN	NaN	NaN	NaN	NaN	NaN	NaN		665	NaN	NaN	NaN	NaN
666	NaN	NaN	NaN	NaN	NaN	NaN		NaN	NaN	NaN	NaN	NaN	NaN		666	NaN	NaN	NaN	NaN	NaN	NaN	NaN	NaN	NaN	NaN	NaN	NaN	NaN		NaN	NaN	NaN	NaN	NaN	NaN	NaN	NaN	NaN	NaN	NaN	NaN	NaN		666	NaN	NaN	NaN	NaN
667	NaN	NaN	NaN	NaN	NaN	NaN		NaN	NaN	NaN	NaN	NaN	NaN		667	NaN	NaN	NaN	NaN	NaN	NaN	NaN	NaN	NaN	NaN	NaN	NaN	NaN		NaN	NaN	NaN	NaN	NaN	NaN	NaN	NaN	NaN	NaN	NaN	NaN	NaN		667	NaN	NaN	NaN	NaN
668	NaN	NaN	NaN	NaN	NaN	NaN		NaN	NaN	NaN	NaN	NaN	NaN		668	NaN	NaN	NaN	NaN	NaN	NaN	NaN	NaN	NaN	NaN	NaN	NaN	NaN		NaN	NaN	NaN	NaN	NaN	NaN	NaN	NaN	NaN	NaN	NaN	NaN	NaN		668	NaN	NaN	NaN	NaN
669	NaN	NaN	NaN	NaN	NaN	NaN		NaN	NaN	NaN	NaN	NaN	NaN		669	NaN	NaN	NaN	NaN	NaN	NaN	NaN	NaN	NaN	NaN	NaN	NaN	NaN		NaN	NaN	NaN	NaN	NaN	NaN	NaN	NaN	NaN	NaN	NaN	NaN	NaN		669	NaN	NaN	NaN	NaN
670	NaN	NaN	NaN	NaN	NaN	NaN		NaN	NaN	NaN	NaN	NaN	NaN		670	NaN	NaN	NaN	NaN	NaN	NaN	NaN	NaN	NaN	NaN	NaN	NaN	NaN		NaN	NaN	NaN	NaN	NaN	NaN	NaN	NaN	NaN	NaN	NaN	NaN	NaN		670	NaN	NaN	NaN	NaN
671	NaN	NaN	NaN	NaN	NaN	NaN		NaN	NaN	NaN	NaN	NaN	NaN		671	NaN	NaN	NaN	NaN	NaN	NaN	NaN	NaN	NaN	NaN	NaN	NaN	NaN		NaN	NaN	NaN	NaN	NaN	NaN	NaN	NaN	NaN	NaN	NaN	NaN	NaN		671	NaN	NaN	NaN	NaN
672	NaN	NaN	NaN	NaN	NaN	NaN		NaN	NaN	NaN	NaN	NaN	NaN		672	NaN	NaN	NaN	NaN	NaN	NaN	NaN	NaN	NaN	NaN	NaN	NaN	NaN		NaN	NaN	NaN	NaN	NaN	NaN	NaN	NaN	NaN	NaN	NaN	NaN	NaN		672	NaN	NaN	NaN	NaN
673	NaN	NaN	NaN	NaN	NaN	NaN		NaN	NaN	NaN	NaN	NaN	NaN		673	NaN	NaN	NaN	NaN	NaN	NaN	NaN	NaN	NaN	NaN	NaN	NaN	NaN		NaN	NaN	NaN	NaN	NaN	NaN	NaN	NaN	NaN	NaN	NaN	NaN	NaN		673	NaN	NaN	NaN	NaN
674	NaN	NaN	NaN	NaN	NaN	NaN		NaN	NaN	NaN	NaN	NaN	NaN		674	NaN	NaN	NaN	NaN	NaN	NaN	NaN	NaN	NaN	NaN	NaN	NaN	NaN		NaN	NaN	NaN	NaN	NaN	NaN	NaN	NaN	NaN	NaN	NaN	NaN	NaN		674	NaN	NaN	NaN	NaN
675	NaN	NaN	NaN	NaN	NaN	NaN		NaN	NaN	NaN	NaN	NaN	NaN		675	NaN	NaN	NaN	NaN	NaN	NaN	NaN	NaN	NaN	NaN	NaN	NaN	NaN		NaN	NaN	NaN	NaN	NaN	NaN	NaN	NaN	NaN	NaN	NaN	NaN	NaN		675	NaN	NaN	NaN	NaN
676	NaN	NaN	NaN	NaN	NaN	NaN		NaN	NaN	NaN	NaN	NaN	NaN		676	NaN	NaN	NaN	NaN	NaN	NaN	NaN	NaN	NaN	NaN	NaN	NaN	NaN		NaN	NaN	NaN	NaN	NaN	NaN	NaN	NaN	NaN	NaN	NaN	NaN	NaN		676	NaN	NaN	NaN	NaN
677	NaN	NaN	NaN	NaN	NaN	NaN		NaN	NaN	NaN	NaN	NaN	NaN		677	NaN	NaN	NaN	NaN	NaN	NaN	NaN	NaN	NaN	NaN	NaN	NaN	NaN		NaN	NaN	NaN	NaN	NaN	NaN	NaN	NaN	NaN	NaN	NaN	NaN	NaN		677	NaN	NaN	NaN	NaN
678	NaN	NaN	NaN	NaN	NaN	NaN		NaN	NaN	NaN	NaN	NaN	NaN		678	NaN	NaN	NaN	NaN	NaN	NaN	NaN	NaN	NaN	NaN	NaN	NaN	NaN		NaN	NaN	NaN	NaN	NaN	NaN	NaN	NaN	NaN	NaN	NaN	NaN	NaN		678	NaN	NaN	NaN	NaN
679	NaN	NaN	NaN	NaN	NaN	NaN		NaN	NaN	NaN	NaN	NaN	NaN		679	NaN	NaN	NaN	NaN	NaN	NaN	NaN	NaN	NaN	NaN	NaN	NaN	NaN		NaN	NaN	NaN	NaN	NaN	NaN	NaN	NaN	NaN	NaN	NaN	NaN	NaN		679	NaN	NaN	NaN	NaN
680	NaN	NaN	NaN	NaN	NaN	NaN		NaN	NaN	NaN	NaN	NaN	NaN		680	NaN	NaN	NaN	NaN	NaN	NaN	NaN	NaN	NaN	NaN	NaN	NaN	NaN		NaN	NaN	NaN	NaN	NaN	NaN	NaN	NaN	NaN	NaN	NaN	NaN	NaN		680	NaN	NaN	NaN	NaN
681	NaN	NaN	NaN	NaN	NaN	NaN		NaN	NaN	NaN	NaN	NaN	NaN		681	NaN	NaN	NaN	NaN	NaN	NaN	NaN	NaN	NaN	NaN	NaN	NaN	NaN		NaN	NaN	NaN	NaN	NaN	NaN	NaN	NaN	NaN	NaN	NaN	NaN	NaN		681	NaN	NaN	NaN	NaN
682	NaN	NaN	NaN	NaN	NaN	NaN		NaN	NaN	NaN	NaN	NaN	NaN		682	NaN	NaN	NaN	NaN	NaN	NaN	NaN	NaN	NaN	NaN	NaN	NaN	NaN		NaN	NaN	NaN	NaN	NaN	NaN	NaN	NaN	NaN	NaN	NaN	NaN	NaN		682	NaN	NaN	NaN	NaN
683	NaN	NaN	NaN	NaN	NaN	NaN		NaN	NaN	NaN	NaN	NaN	NaN		683	NaN	NaN	NaN	NaN	NaN	NaN	NaN	NaN	NaN	NaN	NaN	NaN	NaN		NaN	NaN	NaN	NaN	NaN	NaN	NaN	NaN	NaN	NaN	NaN	NaN	NaN		683	NaN	NaN	NaN	NaN
684	NaN	NaN	NaN	NaN	NaN	NaN		NaN	NaN	NaN	NaN	NaN	NaN		684	NaN	NaN	NaN	NaN	NaN	NaN	NaN	NaN	NaN	NaN	NaN	NaN	NaN		NaN	NaN	NaN	NaN	NaN	NaN	NaN	NaN	NaN	NaN	NaN	NaN	NaN		684	NaN	NaN	NaN	NaN
685	NaN	NaN	NaN	NaN	NaN	NaN		NaN	NaN	NaN	NaN	NaN	NaN		685	NaN	NaN	NaN	NaN	NaN	NaN	NaN	NaN	NaN	NaN	NaN	NaN	NaN		NaN	NaN	NaN	NaN	NaN	NaN	NaN	NaN	NaN	NaN	NaN	NaN	NaN		685	NaN	NaN	NaN	NaN
686	NaN	NaN	NaN	NaN	NaN	NaN		NaN	NaN	NaN	NaN	NaN	NaN		686	NaN	NaN	NaN	NaN	NaN	NaN	NaN	NaN	NaN	NaN	NaN	NaN	NaN		NaN	NaN	NaN	NaN	NaN	NaN	NaN	NaN	NaN	NaN	NaN	NaN	NaN		686	NaN	NaN	NaN	NaN
687	NaN	NaN	NaN	NaN	NaN	NaN		NaN	NaN	NaN	NaN	NaN	NaN		687	NaN	NaN	NaN	NaN	NaN	NaN	NaN	NaN	NaN	NaN	NaN	NaN	NaN		NaN	NaN	NaN	NaN	NaN	NaN	NaN	NaN	NaN	NaN	NaN	NaN	NaN		687	NaN	NaN	NaN	NaN
688	NaN	NaN	NaN	NaN	NaN	NaN		NaN	NaN	NaN	NaN	NaN	NaN		688	NaN	NaN	NaN	NaN	NaN	NaN	NaN	NaN	NaN	NaN	NaN	NaN	NaN		NaN	NaN	NaN	NaN	NaN	NaN	NaN	NaN	NaN	NaN	NaN	NaN	NaN		688	NaN	NaN	NaN	NaN
689	NaN	NaN	NaN	NaN	NaN	NaN		NaN	NaN	NaN	NaN	NaN	NaN		689	NaN	NaN	NaN	NaN	NaN	NaN	NaN	NaN	NaN	NaN	NaN	NaN	NaN		NaN	NaN	NaN	NaN	NaN	NaN	NaN	NaN	NaN	NaN	NaN	NaN	NaN		689	NaN	NaN	NaN	NaN
690	NaN	NaN	NaN	NaN	NaN	NaN		NaN	NaN	NaN	NaN	NaN	NaN		690	NaN	NaN	NaN	NaN	NaN	NaN	NaN	NaN	NaN	NaN	NaN	NaN	NaN		NaN	NaN	NaN	NaN	NaN	NaN	NaN	NaN	NaN	NaN	NaN	NaN	NaN		690	NaN	NaN	NaN	NaN
691	NaN	NaN	NaN	NaN	NaN	NaN		NaN	NaN	NaN	NaN	NaN	NaN		691	NaN	NaN	NaN	NaN	NaN	NaN	NaN	NaN	NaN	NaN	NaN	NaN	NaN		NaN	NaN	NaN	NaN	NaN	NaN	NaN	NaN	NaN	NaN	NaN	NaN	NaN		691	NaN	NaN	NaN	NaN
692	NaN	NaN	NaN	NaN	NaN	NaN		NaN	NaN	NaN	NaN	NaN	NaN		692	NaN	NaN	NaN	NaN	NaN	NaN	NaN	NaN	NaN	NaN	NaN	NaN	NaN		NaN	NaN	NaN	NaN	NaN	NaN	NaN	NaN	NaN	NaN	NaN	NaN	NaN		692	NaN	NaN	NaN	NaN
693	NaN	NaN	NaN	NaN	NaN	NaN		NaN	NaN	NaN	NaN	NaN	NaN		693	NaN	NaN	NaN	NaN	NaN	NaN	NaN	NaN	NaN	NaN	NaN	NaN	NaN		NaN	NaN	NaN	NaN	NaN	NaN	NaN	NaN	NaN	NaN	NaN	NaN	NaN		693	NaN	NaN	NaN	NaN
694	NaN	NaN	NaN	NaN	NaN	NaN		NaN	NaN	NaN	NaN	NaN	NaN		694	NaN	NaN	NaN	NaN	NaN	NaN	NaN	NaN	NaN	NaN	NaN	NaN	NaN		NaN	NaN	NaN	NaN	NaN	NaN	NaN	NaN	NaN	NaN	NaN	NaN	NaN		694	NaN	NaN	NaN	NaN
695	NaN	NaN	NaN	NaN	NaN	NaN		NaN	NaN	NaN	NaN	NaN	NaN		695	NaN	NaN	NaN	NaN	NaN	NaN	NaN	NaN	NaN	NaN	NaN	NaN	NaN		NaN	NaN	NaN	NaN	NaN	NaN	NaN	NaN	NaN	NaN	NaN	NaN	NaN		695	NaN	NaN	NaN	NaN
696	NaN	NaN	NaN	NaN	NaN	NaN		NaN	NaN	NaN	NaN	NaN	NaN		696	NaN	NaN	NaN	NaN	NaN	NaN	NaN	NaN	NaN	NaN	NaN	NaN	NaN		NaN	NaN	NaN	NaN	NaN	NaN	NaN	NaN	NaN	NaN	NaN	NaN	NaN		696	NaN	NaN	NaN	NaN
697	NaN	NaN	NaN	NaN	NaN	NaN		NaN	NaN	NaN	NaN	NaN	NaN		697	NaN	NaN	NaN	NaN	NaN	NaN	NaN	NaN	NaN	NaN	NaN	NaN	NaN		NaN	NaN	NaN	NaN	NaN	NaN	NaN	NaN	NaN	NaN	NaN	NaN	NaN		697	NaN	NaN	NaN	NaN
698	NaN	NaN	NaN	NaN	NaN	NaN		NaN	NaN	NaN	NaN	NaN	NaN		698	NaN	NaN	NaN	NaN	NaN	NaN	NaN	NaN	NaN	NaN	NaN	NaN	NaN		NaN	NaN	NaN	NaN	NaN	NaN	NaN	NaN	NaN	NaN	NaN	NaN	NaN		698	NaN	NaN	NaN	NaN
699	NaN	NaN	NaN	NaN	NaN	NaN		NaN	NaN	NaN	NaN	NaN	NaN		699	NaN	NaN	NaN	NaN	NaN	NaN	NaN	NaN	NaN	NaN	NaN	NaN	NaN		NaN	NaN	NaN	NaN	NaN	NaN	NaN	NaN	NaN	NaN	NaN	NaN	NaN		699	NaN	NaN	NaN	NaN
700	NaN	NaN	NaN	NaN	NaN	NaN		NaN	NaN	NaN	NaN	NaN	NaN		700	NaN	NaN	NaN	NaN	NaN	NaN	NaN	NaN	NaN	NaN	NaN	NaN	NaN		NaN	NaN	NaN	NaN	NaN	NaN	NaN	NaN	NaN	NaN	NaN	NaN	NaN		700	NaN	NaN	NaN	NaN
701	NaN	NaN	NaN	NaN	NaN	NaN		NaN	NaN	NaN	NaN	NaN	NaN		701	NaN	NaN	NaN	NaN	NaN	NaN	NaN	NaN	NaN	NaN	NaN	NaN	NaN		NaN	NaN	NaN	NaN	NaN	NaN	NaN	NaN	NaN	NaN	NaN	NaN	NaN		701	NaN	NaN	NaN	NaN
702	NaN	NaN	NaN	NaN	NaN	NaN		NaN	NaN	NaN	NaN	NaN	NaN		702	NaN	NaN	NaN	NaN	NaN	NaN	NaN	NaN	NaN	NaN	NaN	NaN	NaN		NaN	NaN	NaN	NaN	NaN	NaN	NaN	NaN	NaN	NaN	NaN	NaN	NaN		702	NaN	NaN	NaN	NaN
703	NaN	NaN	NaN	NaN	NaN	NaN		NaN	NaN	NaN	NaN	NaN	NaN		703	NaN	NaN	NaN	NaN	NaN	NaN	NaN	NaN	NaN	NaN	NaN	NaN	NaN		NaN	NaN	NaN	NaN	NaN	NaN	NaN	NaN	NaN	NaN	NaN	NaN	NaN		703	NaN	NaN	NaN	NaN
704	NaN	NaN	NaN	NaN	NaN	NaN		NaN	NaN	NaN	NaN	NaN	NaN		704	NaN	NaN	NaN	NaN	NaN	NaN	NaN	NaN	NaN	NaN	NaN	NaN	NaN		NaN	NaN	NaN	NaN	NaN	NaN	NaN	NaN	NaN	NaN	NaN	NaN	NaN		704	NaN	NaN	NaN	NaN
705	NaN	NaN	NaN	NaN	NaN	NaN		NaN	NaN	NaN	NaN	NaN	NaN		705	NaN	NaN	NaN	NaN	NaN	NaN	NaN	NaN	NaN	NaN	NaN	NaN	NaN		NaN	NaN	NaN	NaN	NaN	NaN	NaN	NaN	NaN	NaN	NaN	NaN	NaN		705	NaN	NaN	NaN	NaN
706	NaN	NaN	NaN	NaN	NaN	NaN		NaN	NaN	NaN	NaN	NaN	NaN		706	NaN	NaN	NaN	NaN	NaN	NaN	NaN	NaN	NaN	NaN	NaN	NaN	NaN		NaN	NaN	NaN	NaN	NaN	NaN	NaN	NaN	NaN	NaN	NaN	NaN	NaN		706	NaN	NaN	NaN	NaN
707	NaN	NaN	NaN	NaN	NaN	NaN		NaN	NaN	NaN	NaN	NaN	NaN		707	NaN	NaN	NaN	NaN	NaN	NaN	NaN	NaN	NaN	NaN	NaN	NaN	NaN		NaN	NaN	NaN	NaN	NaN	NaN	NaN	NaN	NaN	NaN	NaN	NaN	NaN		707	NaN	NaN	NaN	NaN
708	NaN	NaN	NaN	NaN	NaN	NaN		NaN	NaN	NaN	NaN	NaN	NaN		708	NaN	NaN	NaN	NaN	NaN	NaN	NaN	NaN	NaN	NaN	NaN	NaN	NaN		NaN	NaN	NaN	NaN	NaN	NaN	NaN	NaN	NaN	NaN	NaN	NaN	NaN		708	NaN	NaN	NaN	NaN
709	NaN	NaN	NaN	NaN	NaN	NaN		NaN	NaN	NaN	NaN	NaN	NaN		709	NaN	NaN	NaN	NaN	NaN	NaN	NaN	NaN	NaN	NaN	NaN	NaN	NaN		NaN	NaN	NaN	NaN	NaN	NaN	NaN	NaN	NaN	NaN	NaN	NaN	NaN		709	NaN	NaN	NaN	NaN
710	NaN	NaN	NaN	NaN	NaN	NaN		NaN	NaN	NaN	NaN	NaN	NaN		710	NaN	NaN	NaN	NaN	NaN	NaN	NaN	NaN	NaN	NaN	NaN	NaN	NaN		NaN	NaN	NaN	NaN	NaN	NaN	NaN	NaN	NaN	NaN	NaN	NaN	NaN		710	NaN	NaN	NaN	NaN
711	NaN	NaN	NaN	NaN	NaN	NaN		NaN	NaN	NaN	NaN	NaN	NaN		711	NaN	NaN	NaN	NaN	NaN	NaN	NaN	NaN	NaN	NaN	NaN	NaN	NaN		NaN	NaN	NaN	NaN	NaN	NaN	NaN	NaN	NaN	NaN	NaN	NaN	NaN		711	NaN	NaN	NaN	NaN
712	NaN	NaN	NaN	NaN	NaN	NaN		NaN	NaN	NaN	NaN	NaN	NaN		712	NaN	NaN	NaN	NaN	NaN	NaN	NaN	NaN	NaN	NaN	NaN	NaN	NaN		NaN	NaN	NaN	NaN	NaN	NaN	NaN	NaN	NaN	NaN	NaN	NaN	NaN		712	NaN	NaN	NaN	NaN
713	NaN	NaN	NaN	NaN	NaN	NaN		NaN	NaN	NaN	NaN	NaN	NaN		713	NaN	NaN	NaN	NaN	NaN	NaN	NaN	NaN	NaN	NaN	NaN	NaN	NaN		NaN	NaN	NaN	NaN	NaN	NaN	NaN	NaN	NaN	NaN	NaN	NaN	NaN		713	NaN	NaN	NaN	NaN
714	NaN	NaN	NaN	NaN	NaN	NaN		NaN	NaN	NaN	NaN	NaN	NaN		714	NaN	NaN	NaN	NaN	NaN	NaN	NaN	NaN	NaN	NaN	NaN	NaN	NaN		NaN	NaN	NaN	NaN	NaN	NaN	NaN	NaN	NaN	NaN	NaN	NaN	NaN		714	NaN	NaN	NaN	NaN
715	NaN	NaN	NaN	NaN	NaN	NaN		NaN	NaN	NaN	NaN	NaN	NaN		715	NaN	NaN	NaN	NaN	NaN	NaN	NaN	NaN	NaN	NaN	NaN	NaN	NaN		NaN	NaN	NaN	NaN	NaN	NaN	NaN	NaN	NaN	NaN	NaN	NaN	NaN		715	NaN	NaN	NaN	NaN
716	NaN	NaN	NaN	NaN	NaN	NaN		NaN	NaN	NaN	NaN	NaN	NaN		716	NaN	NaN	NaN	NaN	NaN	NaN	NaN	NaN	NaN	NaN	NaN	NaN	NaN		NaN	NaN	NaN	NaN	NaN	NaN	NaN	NaN	NaN	NaN	NaN	NaN	NaN		716	NaN	NaN	NaN	NaN
717	NaN	NaN	NaN	NaN	NaN	NaN		NaN	NaN	NaN	NaN	NaN	NaN		717	NaN	NaN	NaN	NaN	NaN	NaN	NaN	NaN	NaN	NaN	NaN	NaN	NaN		NaN	NaN	NaN	NaN	NaN	NaN	NaN	NaN	NaN	NaN	NaN	NaN	NaN		717	NaN	NaN	NaN	NaN
718	NaN	NaN	NaN	NaN	NaN	NaN		NaN	NaN	NaN	NaN	NaN	NaN		718	NaN	NaN	NaN	NaN	NaN	NaN	NaN	NaN	NaN	NaN	NaN	NaN	NaN		NaN	NaN	NaN	NaN	NaN	NaN	NaN	NaN	NaN	NaN	NaN	NaN	NaN		718	NaN	NaN	NaN	NaN
719	NaN	NaN	NaN	NaN	NaN	NaN		NaN	NaN	NaN	NaN	NaN	NaN		719	NaN	NaN	NaN	NaN	NaN	NaN	NaN	NaN	NaN	NaN	NaN	NaN	NaN		NaN	NaN	NaN	NaN	NaN	NaN	NaN	NaN	NaN	NaN	NaN	NaN	NaN		719	NaN	NaN	NaN	NaN
720	NaN	NaN	NaN	NaN	NaN	NaN		NaN	NaN	NaN	NaN	NaN	NaN		720	NaN	NaN	NaN	NaN	NaN	NaN	NaN	NaN	NaN	NaN	NaN	NaN	NaN		NaN	NaN	NaN	NaN	NaN	NaN	NaN	NaN	NaN	NaN	NaN	NaN	NaN		720	NaN	NaN	NaN	NaN
721	NaN	NaN	NaN	NaN	NaN	NaN		NaN	NaN	NaN	NaN	NaN	NaN		721	NaN	NaN	NaN	NaN	NaN	NaN	NaN	NaN	NaN	NaN	NaN	NaN	NaN		NaN	NaN	NaN	NaN	NaN	NaN	NaN	NaN	NaN	NaN	NaN	NaN	NaN		721	NaN	NaN	NaN	NaN
722	NaN	NaN	NaN	NaN	NaN	NaN		NaN	NaN	NaN	NaN	NaN	NaN		722	NaN	NaN	NaN	NaN	NaN	NaN	NaN	NaN	NaN	NaN	NaN	NaN	NaN		NaN	NaN	NaN	NaN	NaN	NaN	NaN	NaN	NaN	NaN	NaN	NaN	NaN		722	NaN	NaN	NaN	NaN
723	NaN	NaN	NaN	NaN	NaN	NaN		NaN	NaN	NaN	NaN	NaN	NaN		723	NaN	NaN	NaN	NaN	NaN	NaN	NaN	NaN	NaN	NaN	NaN	NaN	NaN		NaN	NaN	NaN	NaN	NaN	NaN	NaN	NaN	NaN	NaN	NaN	NaN	NaN		723	NaN	NaN	NaN	NaN
724	NaN	NaN	NaN	NaN	NaN	NaN		NaN	NaN	NaN	NaN	NaN	NaN		724	NaN	NaN	NaN	NaN	NaN	NaN	NaN	NaN	NaN	NaN	NaN	NaN	NaN		NaN	NaN	NaN	NaN	NaN	NaN	NaN	NaN	NaN	NaN	NaN	NaN	NaN		724	NaN	NaN	NaN	NaN
725	NaN	NaN	NaN	NaN	NaN	NaN		NaN	NaN	NaN	NaN	NaN	NaN		725	NaN	NaN	NaN	NaN	NaN	NaN	NaN	NaN	NaN	NaN	NaN	NaN	NaN		NaN	NaN	NaN	NaN	NaN	NaN	NaN	NaN	NaN	NaN	NaN	NaN	NaN		725	NaN	NaN	NaN	NaN
726	NaN	NaN	NaN	NaN	NaN	NaN		NaN	NaN	NaN	NaN	NaN	NaN		726	NaN	NaN	NaN	NaN	NaN	NaN	NaN	NaN	NaN	NaN	NaN	NaN	NaN		NaN	NaN	NaN	NaN	NaN	NaN	NaN	NaN	NaN	NaN	NaN	NaN	NaN		726	NaN	NaN	NaN	NaN
727	NaN	NaN	NaN	NaN	NaN	NaN		NaN	NaN	NaN	NaN	NaN	NaN		727	NaN	NaN	NaN	NaN	NaN	NaN	NaN	NaN	NaN	NaN	NaN	NaN	NaN		NaN	NaN	NaN	NaN	NaN	NaN	NaN	NaN	NaN	NaN	NaN	NaN	NaN		727	NaN	NaN	NaN	NaN
728	NaN	NaN	NaN	NaN	NaN	NaN		NaN	NaN	NaN	NaN	NaN	NaN		728	NaN	NaN	NaN	NaN	NaN	NaN	NaN	NaN	NaN	NaN	NaN	NaN	NaN		NaN	NaN	NaN	NaN	NaN	NaN	NaN	NaN	NaN	NaN	NaN	NaN	NaN		728	NaN	NaN	NaN	NaN
729	NaN	NaN	NaN	NaN	NaN	NaN		NaN	NaN	NaN	NaN	NaN	NaN		729	NaN	NaN	NaN	NaN	NaN	NaN	NaN	NaN	NaN	NaN	NaN	NaN	NaN		NaN	NaN	NaN	NaN	NaN	NaN	NaN	NaN	NaN	NaN	NaN	NaN	NaN		729	NaN	NaN	NaN	NaN
730	NaN	NaN	NaN	NaN	NaN	NaN		NaN	NaN	NaN	NaN	NaN	NaN		730	NaN	NaN	NaN	NaN	NaN	NaN	NaN	NaN	NaN	NaN	NaN	NaN	NaN		NaN	NaN	NaN	NaN	NaN	NaN	NaN	NaN	NaN	NaN	NaN	NaN	NaN		730	NaN	NaN	NaN	NaN
731	NaN	NaN	NaN	NaN	NaN	NaN		NaN	NaN	NaN	NaN	NaN	NaN		731	NaN	NaN	NaN	NaN	NaN	NaN	NaN	NaN	NaN	NaN	NaN	NaN	NaN		NaN	NaN	NaN	NaN	NaN	NaN	NaN	NaN	NaN	NaN	NaN	NaN	NaN		731	NaN	NaN	NaN	NaN
732	NaN	NaN	NaN	NaN	NaN	NaN		NaN	NaN	NaN	NaN	NaN	NaN		732	NaN	NaN	NaN	NaN	NaN	NaN	NaN	NaN	NaN	NaN	NaN	NaN	NaN		NaN	NaN	NaN	NaN	NaN	NaN	NaN	NaN	NaN	NaN	NaN	NaN	NaN		732	NaN	NaN	NaN	NaN
733	NaN	NaN	NaN	NaN	NaN	NaN		NaN	NaN	NaN	NaN	NaN	NaN		733	NaN	NaN	NaN	NaN	NaN	NaN	NaN	NaN	NaN	NaN	NaN	NaN	NaN		NaN	NaN	NaN	NaN	NaN	NaN	NaN	NaN	NaN	NaN	NaN	NaN	NaN		733	NaN	NaN	NaN	NaN
734	NaN	NaN	NaN	NaN	NaN	NaN		NaN	NaN	NaN	NaN	NaN	NaN		734	NaN	NaN	NaN	NaN	NaN	NaN	NaN	NaN	NaN	NaN	NaN	NaN	NaN		NaN	NaN	NaN	NaN	NaN	NaN	NaN	NaN	NaN	NaN	NaN	NaN	NaN		734	NaN	NaN	NaN	NaN
735	NaN	NaN	NaN	NaN	NaN	NaN		NaN	NaN	NaN	NaN	NaN	NaN		735	NaN	NaN	NaN	NaN	NaN	NaN	NaN	NaN	NaN	NaN	NaN	NaN	NaN		NaN	NaN	NaN	NaN	NaN	NaN	NaN	NaN	NaN	NaN	NaN	NaN	NaN		735	NaN	NaN	NaN	NaN
736	NaN	NaN	NaN	NaN	NaN	NaN		NaN	NaN	NaN	NaN	NaN	NaN		736	NaN	NaN	NaN	NaN	NaN	NaN	NaN	NaN	NaN	NaN	NaN	NaN	NaN		NaN	NaN	NaN	NaN	NaN	NaN	NaN	NaN	NaN	NaN	NaN	NaN	NaN		736	NaN	NaN	NaN	NaN
737	NaN	NaN	NaN	NaN	NaN	NaN		NaN	NaN	NaN	NaN	NaN	NaN		737	NaN	NaN	NaN	NaN	NaN	NaN	NaN	NaN	NaN	NaN	NaN	NaN	NaN		NaN	NaN	NaN	NaN	NaN	NaN	NaN	NaN	NaN	NaN	NaN	NaN	NaN		737	NaN	NaN	NaN	NaN
738	NaN	NaN	NaN	NaN	NaN	NaN		NaN	NaN	NaN	NaN	NaN	NaN		738	NaN	NaN	NaN	NaN	NaN	NaN	NaN	NaN	NaN	NaN	NaN	NaN	NaN		NaN	NaN	NaN	NaN	NaN	NaN	NaN	NaN	NaN	NaN	NaN	NaN	NaN		738	NaN	NaN	NaN	NaN
739	NaN	NaN	NaN	NaN	NaN	NaN		NaN	NaN	NaN	NaN	NaN	NaN		739	NaN	NaN	NaN	NaN	NaN	NaN	NaN	NaN	NaN	NaN	NaN	NaN	NaN		NaN	NaN	NaN	NaN	NaN	NaN	NaN	NaN	NaN	NaN	NaN	NaN	NaN		739	NaN	NaN	NaN	NaN
740	NaN	NaN	NaN	NaN	NaN	NaN		NaN	NaN	NaN	NaN	NaN	NaN		740	NaN	NaN	NaN	NaN	NaN	NaN	NaN	NaN	NaN	NaN	NaN	NaN	NaN		NaN	NaN	NaN	NaN	NaN	NaN	NaN	NaN	NaN	NaN	NaN	NaN	NaN		740	NaN	NaN	NaN	NaN
741	NaN	NaN	NaN	NaN	NaN	NaN		NaN	NaN	NaN	NaN	NaN	NaN		741	NaN	NaN	NaN	NaN	NaN	NaN	NaN	NaN	NaN	NaN	NaN	NaN	NaN		NaN	NaN	NaN	NaN	NaN	NaN	NaN	NaN	NaN	NaN	NaN	NaN	NaN		741	NaN	NaN	NaN	NaN
742	NaN	NaN	NaN	NaN	NaN	NaN		NaN	NaN	NaN	NaN	NaN	NaN		742	NaN	NaN	NaN	NaN	NaN	NaN	NaN	NaN	NaN	NaN	NaN	NaN	NaN		NaN	NaN	NaN	NaN	NaN	NaN	NaN	NaN	NaN	NaN	NaN	NaN	NaN		742	NaN	NaN	NaN	NaN
743	NaN	NaN	NaN	NaN	NaN	NaN		NaN	NaN	NaN	NaN	NaN	NaN		743	NaN	NaN	NaN	NaN	NaN	NaN	NaN	NaN	NaN	NaN	NaN	NaN	NaN		NaN	NaN	NaN	NaN	NaN	NaN	NaN	NaN	NaN	NaN	NaN	NaN	NaN		743	NaN	NaN	NaN	NaN
744	NaN	NaN	NaN	NaN	NaN	NaN		NaN	NaN	NaN	NaN	NaN	NaN		744	NaN	NaN	NaN	NaN	NaN	NaN	NaN	NaN	NaN	NaN	NaN	NaN	NaN		NaN	NaN	NaN	NaN	NaN	NaN	NaN	NaN	NaN	NaN	NaN	NaN	NaN		744	NaN	NaN	NaN	NaN
745	NaN	NaN	NaN	NaN	NaN	NaN		NaN	NaN	NaN	NaN	NaN	NaN		745	NaN	NaN	NaN	NaN	NaN	NaN	NaN	NaN	NaN	NaN	NaN	NaN	NaN		NaN	NaN	NaN	NaN	NaN	NaN	NaN	NaN	NaN	NaN	NaN	NaN	NaN		745	NaN	NaN	NaN	NaN
746	NaN	NaN	NaN	NaN	NaN	NaN		NaN	NaN	NaN	NaN	NaN	NaN		746	NaN	NaN	NaN	NaN	NaN	NaN	NaN	NaN	NaN	NaN	NaN	NaN	NaN		NaN	NaN	NaN	NaN	NaN	NaN	NaN	NaN	NaN	NaN	NaN	NaN	NaN		746	NaN	NaN	NaN	NaN
747	NaN	NaN	NaN	NaN	NaN	NaN		NaN	NaN	NaN	NaN	NaN	NaN		747	NaN	NaN	NaN	NaN	NaN	NaN	NaN	NaN	NaN	NaN	NaN	NaN	NaN		NaN	NaN	NaN	NaN	NaN	NaN	NaN	NaN	NaN	NaN	NaN	NaN	NaN		747	NaN	NaN	NaN	NaN
748	NaN	NaN	NaN	NaN	NaN	NaN		NaN	NaN	NaN	NaN	NaN	NaN		748	NaN	NaN	NaN	NaN	NaN	NaN	NaN	NaN	NaN	NaN	NaN	NaN	NaN		NaN	NaN	NaN	NaN	NaN	NaN	NaN	NaN	NaN	NaN	NaN	NaN	NaN		748	NaN	NaN	NaN	NaN
749	NaN	NaN	NaN	NaN	NaN	NaN		NaN	NaN	NaN	NaN	NaN	NaN		749	NaN	NaN	NaN	NaN	NaN	NaN	NaN	NaN	NaN	NaN	NaN	NaN	NaN		NaN	NaN	NaN	NaN	NaN	NaN	NaN	NaN	NaN	NaN	NaN	NaN	NaN		749	NaN	NaN	NaN	NaN
750	NaN	NaN	NaN	NaN	NaN	NaN		NaN	NaN	NaN	NaN	NaN	NaN		750	NaN	NaN	NaN	NaN	NaN	NaN	NaN	NaN	NaN	NaN	NaN	NaN	NaN		NaN	NaN	NaN	NaN	NaN	NaN	NaN	NaN	NaN	NaN	NaN	NaN	NaN		750	NaN	NaN	NaN	NaN
751	NaN	NaN	NaN	NaN	NaN	NaN		NaN	NaN	NaN	NaN	NaN	NaN		751	NaN	NaN	NaN	NaN	NaN	NaN	NaN	NaN	NaN	NaN	NaN	NaN	NaN		NaN	NaN	NaN	NaN	NaN	NaN	NaN	NaN	NaN	NaN	NaN	NaN	NaN		751	NaN	NaN	NaN	NaN
752	NaN	NaN	NaN	NaN	NaN	NaN		NaN	NaN	NaN	NaN	NaN	NaN		752	NaN	NaN	NaN	NaN	NaN	NaN	NaN	NaN	NaN	NaN	NaN	NaN	NaN		NaN	NaN	NaN	NaN	NaN	NaN	NaN	NaN	NaN	NaN	NaN	NaN	NaN		752	NaN	NaN	NaN	NaN
753	NaN	NaN	NaN	NaN	NaN	NaN		NaN	NaN	NaN	NaN	NaN	NaN		753	NaN	NaN	NaN	NaN	NaN	NaN	NaN	NaN	NaN	NaN	NaN	NaN	NaN		NaN	NaN	NaN	NaN	NaN	NaN	NaN	NaN	NaN	NaN	NaN	NaN	NaN		753	NaN	NaN	NaN	NaN
754	NaN	NaN	NaN	NaN	NaN	NaN		NaN	NaN	NaN	NaN	NaN	NaN		754	NaN	NaN	NaN	NaN	NaN	NaN	NaN	NaN	NaN	NaN	NaN	NaN	NaN		NaN	NaN	NaN	NaN	NaN	NaN	NaN	NaN	NaN	NaN	NaN	NaN	NaN		754	NaN	NaN	NaN	NaN
755	NaN	NaN	NaN	NaN	NaN	NaN		NaN	NaN	NaN	NaN	NaN	NaN		755	NaN	NaN	NaN	NaN	NaN	NaN	NaN	NaN	NaN	NaN	NaN	NaN	NaN		NaN	NaN	NaN	NaN	NaN	NaN	NaN	NaN	NaN	NaN	NaN	NaN	NaN		755	NaN	NaN	NaN	NaN
756	NaN	NaN	NaN	NaN	NaN	NaN		NaN	NaN	NaN	NaN	NaN	NaN		756	NaN	NaN	NaN	NaN	NaN	NaN	NaN	NaN	NaN	NaN	NaN	NaN	NaN		NaN	NaN	NaN	NaN	NaN	NaN	NaN	NaN	NaN	NaN	NaN	NaN	NaN		756	NaN	NaN	NaN	NaN
757	NaN	NaN	NaN	NaN	NaN	NaN		NaN	NaN	NaN	NaN	NaN	NaN		757	NaN	NaN	NaN	NaN	NaN	NaN	NaN	NaN	NaN	NaN	NaN	NaN	NaN		NaN	NaN	NaN	NaN	NaN	NaN	NaN	NaN	NaN	NaN	NaN	NaN	NaN		757	NaN	NaN	NaN	NaN
758	NaN	NaN	NaN	NaN	NaN	NaN		NaN	NaN	NaN	NaN	NaN	NaN		758	NaN	NaN	NaN	NaN	NaN	NaN	NaN	NaN	NaN	NaN	NaN	NaN	NaN		NaN	NaN	NaN	NaN	NaN	NaN	NaN	NaN	NaN	NaN	NaN	NaN	NaN		758	NaN	NaN	NaN	NaN
759	NaN	NaN	NaN	NaN	NaN	NaN		NaN	NaN	NaN	NaN	NaN	NaN		759	NaN	NaN	NaN	NaN	NaN	NaN	NaN	NaN	NaN	NaN	NaN	NaN	NaN		NaN	NaN	NaN	NaN	NaN	NaN	NaN	NaN	NaN	NaN	NaN	NaN	NaN		759	NaN	NaN	NaN	NaN
760	NaN	NaN	NaN	NaN	NaN	NaN		NaN	NaN	NaN	NaN	NaN	NaN		760	NaN	NaN	NaN	NaN	NaN	NaN	NaN	NaN	NaN	NaN	NaN	NaN	NaN		NaN	NaN	NaN	NaN	NaN	NaN	NaN	NaN	NaN	NaN	NaN	NaN	NaN		760	NaN	NaN	NaN	NaN
761	NaN	NaN	NaN	NaN	NaN	NaN		NaN	NaN	NaN	NaN	NaN	NaN		761	NaN	NaN	NaN	NaN	NaN	NaN	NaN	NaN	NaN	NaN	NaN	NaN	NaN		NaN	NaN	NaN	NaN	NaN	NaN	NaN	NaN	NaN	NaN	NaN	NaN	NaN		761	NaN	NaN	NaN	NaN
762	NaN	NaN	NaN	NaN	NaN	NaN		NaN	NaN	NaN	NaN	NaN	NaN		762	NaN	NaN	NaN	NaN	NaN	NaN	NaN	NaN	NaN	NaN	NaN	NaN	NaN		NaN	NaN	NaN	NaN	NaN	NaN	NaN	NaN	NaN	NaN	NaN	NaN	NaN		762	NaN	NaN	NaN	NaN
763	NaN	NaN	NaN	NaN	NaN	NaN		NaN	NaN	NaN	NaN	NaN	NaN		763	NaN	NaN	NaN	NaN	NaN	NaN	NaN	NaN	NaN	NaN	NaN	NaN	NaN		NaN	NaN	NaN	NaN	NaN	NaN	NaN	NaN	NaN	NaN	NaN	NaN	NaN		763	NaN	NaN	NaN	NaN
764	NaN	NaN	NaN	NaN	NaN	NaN		NaN	NaN	NaN	NaN	NaN	NaN		764	NaN	NaN	NaN	NaN	NaN	NaN	NaN	NaN	NaN	NaN	NaN	NaN	NaN		NaN	NaN	NaN	NaN	NaN	NaN	NaN	NaN	NaN	NaN	NaN	NaN	NaN		764	NaN	NaN	NaN	NaN
765	NaN	NaN	NaN	NaN	NaN	NaN		NaN	NaN	NaN	NaN	NaN	NaN		765	NaN	NaN	NaN	NaN	NaN	NaN	NaN	NaN	NaN	NaN	NaN	NaN	NaN		NaN	NaN	NaN	NaN	NaN	NaN	NaN	NaN	NaN	NaN	NaN	NaN	NaN		765	NaN	NaN	NaN	NaN
766	NaN	NaN	NaN	NaN	NaN	NaN		NaN	NaN	NaN	NaN	NaN	NaN		766	NaN	NaN	NaN	NaN	NaN	NaN	NaN	NaN	NaN	NaN	NaN	NaN	NaN		NaN	NaN	NaN	NaN	NaN	NaN	NaN	NaN	NaN	NaN	NaN	NaN	NaN		766	NaN	NaN	NaN	NaN
767	NaN	NaN	NaN	NaN	NaN	NaN		NaN	NaN	NaN	NaN	NaN	NaN		767	NaN	NaN	NaN	NaN	NaN	NaN	NaN	NaN	NaN	NaN	NaN	NaN	NaN		NaN	NaN	NaN	NaN	NaN	NaN	NaN	NaN	NaN	NaN	NaN	NaN	NaN		767	NaN	NaN	NaN	NaN
768	NaN	NaN	NaN	NaN	NaN	NaN		NaN	NaN	NaN	NaN	NaN	NaN		768	NaN	NaN	NaN	NaN	NaN	NaN	NaN	NaN	NaN	NaN	NaN	NaN	NaN		NaN	NaN	NaN	NaN	NaN	NaN	NaN	NaN	NaN	NaN	NaN	NaN	NaN		768	NaN	NaN	NaN	NaN
769	NaN	NaN	NaN	NaN	NaN	NaN		NaN	NaN	NaN	NaN	NaN	NaN		769	NaN	NaN	NaN	NaN	NaN	NaN	NaN	NaN	NaN	NaN	NaN	NaN	NaN		NaN	NaN	NaN	NaN	NaN	NaN	NaN	NaN	NaN	NaN	NaN	NaN	NaN		769	NaN	NaN	NaN	NaN
770	NaN	NaN	NaN	NaN	NaN	NaN		NaN	NaN	NaN	NaN	NaN	NaN		770	NaN	NaN	NaN	NaN	NaN	NaN	NaN	NaN	NaN	NaN	NaN	NaN	NaN		NaN	NaN	NaN	NaN	NaN	NaN	NaN	NaN	NaN	NaN	NaN	NaN	NaN		770	NaN	NaN	NaN	NaN
771	NaN	NaN	NaN	NaN	NaN	NaN		NaN	NaN	NaN	NaN	NaN	NaN		771	NaN	NaN	NaN	NaN	NaN	NaN	NaN	NaN	NaN	NaN	NaN	NaN	NaN		NaN	NaN	NaN	NaN	NaN	NaN	NaN	NaN	NaN	NaN	NaN	NaN	NaN		771	NaN	NaN	NaN	NaN
772	NaN	NaN	NaN	NaN	NaN	NaN		NaN	NaN	NaN	NaN	NaN	NaN		772	NaN	NaN	NaN	NaN	NaN	NaN	NaN	NaN	NaN	NaN	NaN	NaN	NaN		NaN	NaN	NaN	NaN	NaN	NaN	NaN	NaN	NaN	NaN	NaN	NaN	NaN		772	NaN	NaN	NaN	NaN
773	NaN	NaN	NaN	NaN	NaN	NaN		NaN	NaN	NaN	NaN	NaN	NaN		773	NaN	NaN	NaN	NaN	NaN	NaN	NaN	NaN	NaN	NaN	NaN	NaN	NaN		NaN	NaN	NaN	NaN	NaN	NaN	NaN	NaN	NaN	NaN	NaN	NaN	NaN		773	NaN	NaN	NaN	NaN
774	NaN	NaN	NaN	NaN	NaN	NaN		NaN	NaN	NaN	NaN	NaN	NaN		774	NaN	NaN	NaN	NaN	NaN	NaN	NaN	NaN	NaN	NaN	NaN	NaN	NaN		NaN	NaN	NaN	NaN	NaN	NaN	NaN	NaN	NaN	NaN	NaN	NaN	NaN		774	NaN	NaN	NaN	NaN
775	NaN	NaN	NaN	NaN	NaN	NaN		NaN	NaN	NaN	NaN	NaN	NaN		775	NaN	NaN	NaN	NaN	NaN	NaN	NaN	NaN	NaN	NaN	NaN	NaN	NaN		NaN	NaN	NaN	NaN	NaN	NaN	NaN	NaN	NaN	NaN	NaN	NaN	NaN		775	NaN	NaN	NaN	NaN
776	NaN	NaN	NaN	NaN	NaN	NaN		NaN	NaN	NaN	NaN	NaN	NaN		776	NaN	NaN	NaN	NaN	NaN	NaN	NaN	NaN	NaN	NaN	NaN	NaN	NaN		NaN	NaN	NaN	NaN	NaN	NaN	NaN	NaN	NaN	NaN	NaN	NaN	NaN		776	NaN	NaN	NaN	NaN
777	NaN	NaN	NaN	NaN	NaN	NaN		NaN	NaN	NaN	NaN	NaN	NaN		777	NaN	NaN	NaN	NaN	NaN	NaN	NaN	NaN	NaN	NaN	NaN	NaN	NaN		NaN	NaN	NaN	NaN	NaN	NaN	NaN	NaN	NaN	NaN	NaN	NaN	NaN		777	NaN	NaN	NaN	NaN
778	NaN	NaN	NaN	NaN	NaN	NaN		NaN	NaN	NaN	NaN	NaN	NaN		778	NaN	NaN	NaN	NaN	NaN	NaN	NaN	NaN	NaN	NaN	NaN	NaN	NaN		NaN	NaN	NaN	NaN	NaN	NaN	NaN	NaN	NaN	NaN	NaN	NaN	NaN		778	NaN	NaN	NaN	NaN
[truncated: 22 more rows]
[truncated: 34 more columns]

## Sheet: Fig3
Figure 3. Vertical distribution of water masses in three deep sill fjord systems during July/August/September.
[truncated: 9 more rows]

## Sheet: Fig4
Figure 4. Time series of summer (July/August/September) shelf water properties.
[truncated: 102 more rows]

[truncated: 7 more sheets: Fig5, FigS1, FigS2, FigS3, FigS4, FigS5, FigS6]
